# Supplementary material for: Machine Learning-Guided Screening and Molecular Docking for Proposing Naturally Derived Drug Candidates Against MERS-CoV 3CL Protease
Source: Int J Mol Sci. 2025 Mar 26;26(7):3047. doi: 10.3390/ijms26073047 (PMC11988297; doi:10.3390/ijms26073047)
Supplement: Supplementary file 1 [file ijms-26-03047-s001.zip]

Archive with 2 entries (2 files):
- File S1.xlsx
- ijms-3527250-supplementary.pdf
