# Supplementary material for: Machine Learning-Guided Screening and Molecular Docking for Proposing Naturally Derived Drug Candidates Against MERS-CoV 3CL Protease
Source: Int J Mol Sci. 2025 Mar 26;26(7):3047. doi: 10.3390/ijms26073047 (PMC11988297; doi:10.3390/ijms26073047)
Supplement: Supplementary file 1 [file ijms-26-03047-s001.zip › File S1.xlsx]

## Sheet: docking merscov (2)
Stars	Title	Entry ID	Entry Name	Date Added	Date Modified	chiral flag	version	Source Path	Source File	Source File Index	source file.1	source file index.1	mmshare version	flags	input	cmdline	Ionization Penalty	Ionization Penalty Charging	Ionization Penalty Neutral	State Penalty	Charging Adjusted Penalty	Tot Q	Tot abs Q	Chemistry Notes	Force Field	Energy	Chiralities Consistent	Variant	Job Name	PDB TITLE	PDB ID	PDB CRYST1 a	PDB CRYST1 b	PDB CRYST1 c	PDB CRYST1 alpha	PDB CRYST1 beta	PDB CRYST1 gamma	PDB CRYST1 Space Group	PDB CRYST1 z	PDB CLASSIFICATION	PDB DEPOSITION DATE	PDB format version	PDB R	PDB Rfree	PDB RESOLUTION	PDB EXPDTA	PDB EXPDTA TEMPERATURE	PDB EXPDTA PH	PDB REMARK 350 Biomolecule 1 Transform 1 Chains
	5WKK - prepared	27	5wkk.1	2025-02-05 09:54:01	2025-02-05 09:54:01			C:\Users\user\Documents\Schrodinger\vsw_1	vsw_1-SP_OUT_1_pv.maegz	1																			vsw_1	1.55 A RESOLUTION STRUCTURE OF MERS 3CL PROTEASE IN COMPLEX WITH INHIBITOR GC813	5WKK	101.584	57.999	49.731	90.000	112.200	90.000	C 1 2 1	4	HYDROLASE/HYDROLASE INHIBITOR	2017-07-25	3.30	0.156	0.185	1.550	X-RAY DIFFRACTION	100.000	5.500	A
	vsw_1-LIGPREP-001-in.maegz:2591	28	vsw_1.2	2025-02-05 09:54:02	2025-02-05 09:54:02	FALSE	0	C:\Users\user\Documents\Schrodinger\vsw_1	vsw_1-SP_OUT_1_pv.maegz		vsw_1-LIGPREP-001-in.maegz	2591	60134	0	W0NIM11DKD1PKVtOSF1bQ0gyXVtDSDJdYyhjKGMxMilbY0hdW2NIXVtjSF1bY0hdMiljKFtuSF0xKVtDQEhdKGMzW2NIXVtjSF1jKFtPSF0pW2NIXVtjSF0zKWMoYzRbT0hdKWMoPU8pbihbQ0gzXSljKGM0NSlbY0hdW2NIXVtjSF1bY0hdNQ==	J2VwaWtfcHl0aG9uJywgJy1waCcsICc3LjAwMDAwMCcsICctcGh0JywgJzIuMDAwMDAwJywgJy1tcycsICcxNicsICctdG4nLCAnOCcsICctbWEnLCAnMjAwJywgJy1pbWFlJywgJzxpbmZpbGUubWFlPicsICctb21hZScsICc8b3V0ZmlsZS5tYWU+Jw==	0.0017	0.0010	0.0007	0.0000	0.001	-1	1		OPLS_2005	18.967	TRUE	vsw_1-LIGPREP-001-in.maegz:2591-1	vsw_1
	vsw_1-LIGPREP-001-in.maegz:5762	29	vsw_1.3	2025-02-05 09:54:02	2025-02-05 09:54:02	FALSE	0	C:\Users\user\Documents\Schrodinger\vsw_1	vsw_1-SP_OUT_1_pv.maegz		vsw_1-LIGPREP-001-in.maegz	5762	60134	0	W0NIMl09W0NIXVtDQEhdKENsKVtDQEBdKFtDSDNdKShbT0hdKWMoW2NIXWMxPU8pb2MoYzEyKWMzYyhbY0hdYzJbQ0gyXVtPSF0pQyg9TyljNGMoQzM9TyljKFtPSF0pW2NIXVtjSF1bY0hdNA==	J2VwaWtfcHl0aG9uJywgJy1waCcsICc3LjAwMDAwMCcsICctcGh0JywgJzIuMDAwMDAwJywgJy1tcycsICcxNicsICctdG4nLCAnOCcsICctbWEnLCAnMjAwJywgJy1pbWFlJywgJzxpbmZpbGUubWFlPicsICctb21hZScsICc8b3V0ZmlsZS5tYWU+Jw==	0.0012	0.0000	0.0012	0.0012	0.001	0	0		OPLS_2005	28.518	TRUE	vsw_1-LIGPREP-001-in.maegz:5762-1	vsw_1
	vsw_1-LIGPREP-001-in.maegz:780	30	vsw_1.4	2025-02-05 09:54:02	2025-02-05 09:54:02	FALSE	0	C:\Users\user\Documents\Schrodinger\vsw_1	vsw_1-SP_OUT_1_pv.maegz		vsw_1-LIGPREP-001-in.maegz	780	60134	0	Tz1jMVtjSF1jKFtDSDNdKW9jKGMxMiljM2MoW2NIXWMyW09IXSlbY0hdYyhPW0NIM10pW2NIXWMzT1tDSDNd	J2VwaWtfcHl0aG9uJywgJy1waCcsICc3LjAwMDAwMCcsICctcGh0JywgJzIuMDAwMDAwJywgJy1tcycsICcxNicsICctdG4nLCAnOCcsICctbWEnLCAnMjAwJywgJy1pbWFlJywgJzxpbmZpbGUubWFlPicsICctb21hZScsICc8b3V0ZmlsZS5tYWU+Jw==	0.0019	0.0000	0.0019	0.0019	0.002	0	0		OPLS_2005	24.277	TRUE	vsw_1-LIGPREP-001-in.maegz:780-1	vsw_1
	vsw_1-LIGPREP-001-in.maegz:1600	31	vsw_1.5	2025-02-05 09:54:02	2025-02-05 09:54:02	FALSE	0	C:\Users\user\Documents\Schrodinger\vsw_1	vsw_1-SP_OUT_1_pv.maegz		vsw_1-LIGPREP-001-in.maegz	1600	60134	0	W2NIXTFbY0hdW2NIXVtjSF1bY0hdYzFbQ0gyXVtDQEhdKE4oW0NIM10pQyg9TylbQ0BIXShbQ0hdKFtDSDNdKVtDSDNdKVtOSF1bQ0gzXSlDKD1PKVtOSF1bQ0gyXVtDSDJdYzJbY0hdW2NIXVtjSF1bY0hdW2NIXTI=	J2VwaWtfcHl0aG9uJywgJy1waCcsICc3LjAwMDAwMCcsICctcGh0JywgJzIuMDAwMDAwJywgJy1tcycsICcxNicsICctdG4nLCAnOCcsICctbWEnLCAnMjAwJywgJy1pbWFlJywgJzxpbmZpbGUubWFlPicsICctb21hZScsICc8b3V0ZmlsZS5tYWU+Jw==	0.0588	0.0588	0.0000	0.0588	0.118	1	1		OPLS_2005	28.495	TRUE	vsw_1-LIGPREP-001-in.maegz:1600-1	vsw_1
	vsw_1-LIGPREP-001-in.maegz:2177	32	vsw_1.6	2025-02-05 09:54:02	2025-02-05 09:54:02	FALSE	0	C:\Users\user\Documents\Schrodinger\vsw_1	vsw_1-SP_OUT_1_pv.maegz		vsw_1-LIGPREP-001-in.maegz	2177	60134	0	W0NIM11PYyhbY0hdMSljKFtDSDJdW0NIM10pYyhbT0hdKWMoYzEyKUMoPU8pW0NIXT1DKE9bQ0gzXSlbQ0BAXTIoW09IXSlbQ0gyXVtDQEBIXShbT0hdKUMoPU8pT1tDSDNd	J2VwaWtfcHl0aG9uJywgJy1waCcsICc3LjAwMDAwMCcsICctcGh0JywgJzIuMDAwMDAwJywgJy1tcycsICcxNicsICctdG4nLCAnOCcsICctbWEnLCAnMjAwJywgJy1pbWFlJywgJzxpbmZpbGUubWFlPicsICctb21hZScsICc8b3V0ZmlsZS5tYWU+Jw==	0.0054	0.0000	0.0054	0.0052	0.005	0	0	This compound has an ester and may undergo hydrolysis at high or low pH.	OPLS_2005	22.455	TRUE	vsw_1-LIGPREP-001-in.maegz:2177-1	vsw_1
	vsw_1-LIGPREP-001-in.maegz:1105	33	vsw_1.7	2025-02-05 09:54:02	2025-02-05 09:54:02	FALSE	0	C:\Users\user\Documents\Schrodinger\vsw_1	vsw_1-SP_OUT_1_pv.maegz		vsw_1-LIGPREP-001-in.maegz	1105	60134	0	W2NIXTFbY0hdYyhbT0hdKVtjSF1bY0hdYzFOKFtDSDJdMilDKD1PKWMoYzIzKVtjSF1jKFtPSF0pW2NIXWMzW09IXQ==	J2VwaWtfcHl0aG9uJywgJy1waCcsICc3LjAwMDAwMCcsICctcGh0JywgJzIuMDAwMDAwJywgJy1tcycsICcxNicsICctdG4nLCAnOCcsICctbWEnLCAnMjAwJywgJy1pbWFlJywgJzxpbmZpbGUubWFlPicsICctb21hZScsICc8b3V0ZmlsZS5tYWU+Jw==	0.0188	0.0000	0.0188	0.0173	0.017	0	0		OPLS_2005	39.509	TRUE	vsw_1-LIGPREP-001-in.maegz:1105-1	vsw_1
	vsw_1-LIGPREP-001-in.maegz:432	34	vsw_1.8	2025-02-05 09:54:02	2025-02-05 09:54:02	FALSE	0	C:\Users\user\Documents\Schrodinger\vsw_1	vsw_1-SP_OUT_1_pv.maegz		vsw_1-LIGPREP-001-in.maegz	432	60134	0	TzFbQ0gyXU9jKGMxMiljKFtPSF0pYzNjKFtjSF0yKW9bY0hdYyhjMz1PKS1jNFtjSF1bY0hdYyhbT0hdKVtjSF1bY0hdNA==	J2VwaWtfcHl0aG9uJywgJy1waCcsICc3LjAwMDAwMCcsICctcGh0JywgJzIuMDAwMDAwJywgJy1tcycsICcxNicsICctdG4nLCAnOCcsICctbWEnLCAnMjAwJywgJy1pbWFlJywgJzxpbmZpbGUubWFlPicsICctb21hZScsICc8b3V0ZmlsZS5tYWU+Jw==	0.0041	0.0000	0.0041	0.0000	0.000	0	0	This compound contains an acetal/aminal-like group ( X-CH(R)-Y where X, Y are N, S, or O) that may be acid/base labile, releasing an aldehyde.	OPLS_2005	30.274	TRUE	vsw_1-LIGPREP-001-in.maegz:432-1	vsw_1
	vsw_1-LIGPREP-001-in.maegz:5511	35	vsw_1.9	2025-02-05 09:54:02	2025-02-05 09:54:02	FALSE	0	C:\Users\user\Documents\Schrodinger\vsw_1	vsw_1-SP_OUT_1_pv.maegz		vsw_1-LIGPREP-001-in.maegz	5511	60134	0	W0NIM11DMT1bQ0hdW0NAQEhdKFtPSF0pW0NAQEhdKFtDSDJdW0NIMl0xKUMoPVtDSDJdKVtDQEhdKFtPSF0pQyg9TylbQ0gyXVtDSF0oW0NIM10pW0NIM10=	J2VwaWtfcHl0aG9uJywgJy1waCcsICc3LjAwMDAwMCcsICctcGh0JywgJzIuMDAwMDAwJywgJy1tcycsICcxNicsICctdG4nLCAnOCcsICctbWEnLCAnMjAwJywgJy1pbWFlJywgJzxpbmZpbGUubWFlPicsICctb21hZScsICc8b3V0ZmlsZS5tYWU+Jw==	0.0000	0.0000	0.0000	0.0000	0.000	0	0		OPLS_2005	12.260	TRUE	vsw_1-LIGPREP-001-in.maegz:5511-4	vsw_1
	vsw_1-LIGPREP-001-in.maegz:1603	36	vsw_1.10	2025-02-05 09:54:02	2025-02-05 09:54:02	FALSE	0	C:\Users\user\Documents\Schrodinger\vsw_1	vsw_1-SP_OUT_1_pv.maegz		vsw_1-LIGPREP-001-in.maegz	1603	60134	0	W2NIXTFbY0hdW2NIXVtjSF1bY0hdYzFbQ0gyXVtDQEhdKE4oW0NIM10pQyg9TylbQ0BIXShbQ0hdKFtDSDNdKVtDSDNdKVtOSF1bQ0gzXSlDKD1PKVtOSF1bQ0gyXVtDSDJdYyhbY0hdW25IXTIpYyhjMjMpW2NIXVtjSF1bY0hdW2NIXTM=	J2VwaWtfcHl0aG9uJywgJy1waCcsICc3LjAwMDAwMCcsICctcGh0JywgJzIuMDAwMDAwJywgJy1tcycsICcxNicsICctdG4nLCAnOCcsICctbWEnLCAnMjAwJywgJy1pbWFlJywgJzxpbmZpbGUubWFlPicsICctb21hZScsICc8b3V0ZmlsZS5tYWU+Jw==	0.0585	0.0585	0.0000	0.0585	0.117	1	1		OPLS_2005	31.832	TRUE	vsw_1-LIGPREP-001-in.maegz:1603-1	vsw_1
	vsw_1-LIGPREP-001-in.maegz:4661	37	vsw_1.11	2025-02-05 09:54:02	2025-02-05 09:54:02	FALSE	0	C:\Users\user\Documents\Schrodinger\vsw_1	vsw_1-SP_OUT_1_pv.maegz		vsw_1-LIGPREP-001-in.maegz	4661	60134	0	W0NIM11jMWMoW09IXSlbY0hdYyhbT0hdKWMoYzEyKUMoPU8pW0NAQEhdKFtDSDJdTzIpYzNbY0hdYyhbT0hdKWMoW09IXSlbY0hdW2NIXTM=	J2VwaWtfcHl0aG9uJywgJy1waCcsICc3LjAwMDAwMCcsICctcGh0JywgJzIuMDAwMDAwJywgJy1tcycsICcxNicsICctdG4nLCAnOCcsICctbWEnLCAnMjAwJywgJy1pbWFlJywgJzxpbmZpbGUubWFlPicsICctb21hZScsICc8b3V0ZmlsZS5tYWU+Jw==	0.0328	0.0000	0.0328	0.0299	0.030	0	0		OPLS_2005	23.349	TRUE	vsw_1-LIGPREP-001-in.maegz:4661-2	vsw_1
	vsw_1-LIGPREP-001-in.maegz:58	38	vsw_1.12	2025-02-05 09:54:02	2025-02-05 09:54:02	FALSE	0	C:\Users\user\Documents\Schrodinger\vsw_1	vsw_1-SP_OUT_1_pv.maegz		vsw_1-LIGPREP-001-in.maegz	58	60134	0	W09IXWMxW2NIXVtjSF1jKFtjSF1jMVtPSF0pW0NASF0oW0NASF0oQzI9TylbT0hdKU9jKGMyMylbY0hdYyhbT0hdKVtjSF1jM1tPSF0=	J2VwaWtfcHl0aG9uJywgJy1waCcsICc3LjAwMDAwMCcsICctcGh0JywgJzIuMDAwMDAwJywgJy1tcycsICcxNicsICctdG4nLCAnOCcsICctbWEnLCAnMjAwJywgJy1pbWFlJywgJzxpbmZpbGUubWFlPicsICctb21hZScsICc8b3V0ZmlsZS5tYWU+Jw==	0.0451	0.0000	0.0451	0.0340	0.034	0	0		OPLS_2005	26.692	TRUE	vsw_1-LIGPREP-001-in.maegz:58-1	vsw_1
	vsw_1-LIGPREP-001-in.maegz:489	39	vsw_1.13	2025-02-05 09:54:02	2025-02-05 09:54:02	FALSE	0	C:\Users\user\Documents\Schrodinger\vsw_1	vsw_1-SP_OUT_1_pv.maegz		vsw_1-LIGPREP-001-in.maegz	489	60134	0	W09IXWMxYyhPW0NIM10pYyhPW0NIM10pW2NIXWMoYzEyKW9jKGMoYzI9TylPW0NIM10pLWMzW2NIXWMoW09IXSljKFtPSF0pW2NIXVtjSF0z	J2VwaWtfcHl0aG9uJywgJy1waCcsICc3LjAwMDAwMCcsICctcGh0JywgJzIuMDAwMDAwJywgJy1tcycsICcxNicsICctdG4nLCAnOCcsICctbWEnLCAnMjAwJywgJy1pbWFlJywgJzxpbmZpbGUubWFlPicsICctb21hZScsICc8b3V0ZmlsZS5tYWU+Jw==	0.0059	0.0000	0.0059	0.0000	0.000	0	0		OPLS_2005	36.018	TRUE	vsw_1-LIGPREP-001-in.maegz:489-1	vsw_1
	vsw_1-LIGPREP-001-in.maegz:563	40	vsw_1.14	2025-02-05 09:54:02	2025-02-05 09:54:02	FALSE	0	C:\Users\user\Documents\Schrodinger\vsw_1	vsw_1-SP_OUT_1_pv.maegz		vsw_1-LIGPREP-001-in.maegz	563	60134	0	W0NIM11PYzFjKFtDSF09TyljKFtPSF0pW2NIXWMoYzEyKUMoPU8pYzNjKEMyPU8pW2NIXVtjSF1bY0hdW2NIXTM=	J2VwaWtfcHl0aG9uJywgJy1waCcsICc3LjAwMDAwMCcsICctcGh0JywgJzIuMDAwMDAwJywgJy1tcycsICcxNicsICctdG4nLCAnOCcsICctbWEnLCAnMjAwJywgJy1pbWFlJywgJzxpbmZpbGUubWFlPicsICctb21hZScsICc8b3V0ZmlsZS5tYWU+Jw==	0.0899	0.0899	0.0000	0.0899	0.180	-1	1		OPLS_2005	36.817	TRUE	vsw_1-LIGPREP-001-in.maegz:563-1	vsw_1
	vsw_1-LIGPREP-001-in.maegz:3958	41	vsw_1.15	2025-02-05 09:54:02	2025-02-05 09:54:02	FALSE	0	C:\Users\user\Documents\Schrodinger\vsw_1	vsw_1-SP_OUT_1_pv.maegz		vsw_1-LIGPREP-001-in.maegz	3958	60134	0	W2NIXTFbY0hdW2NIXVtjSF1bY0hdYzFbQ0BIXShbQ0gyXVtOSF1DKD1PKVtDSDNdKU9DKD1PKWMoW2NIXTIpW25IXWMoPU8pYyhjMjMpbihbQ0gzXSljNGMzW2NIXVtjSF1bY0hdW2NIXTQ=	J2VwaWtfcHl0aG9uJywgJy1waCcsICc3LjAwMDAwMCcsICctcGh0JywgJzIuMDAwMDAwJywgJy1tcycsICcxNicsICctdG4nLCAnOCcsICctbWEnLCAnMjAwJywgJy1pbWFlJywgJzxpbmZpbGUubWFlPicsICctb21hZScsICc8b3V0ZmlsZS5tYWU+Jw==	0.0001	0.0001	0.0000	0.0000	0.000	0	0	This compound has an ester and may undergo hydrolysis at high or low pH.	OPLS_2005	22.177	TRUE	vsw_1-LIGPREP-001-in.maegz:3958-1	vsw_1
	vsw_1-LIGPREP-001-in.maegz:4900	42	vsw_1.16	2025-02-05 09:54:02	2025-02-05 09:54:02	FALSE	0	C:\Users\user\Documents\Schrodinger\vsw_1	vsw_1-SP_OUT_1_pv.maegz		vsw_1-LIGPREP-001-in.maegz	4900	60134	0	W0NIM11bQ0BASF0oW09IXSlbQ0gyXWMoYzFbT0hdKWMoW0NIM10pYyhbT0hdKWMoYzEyKUMoPU8pW0NIXT1DKEMyPU8pT1tDSDNd	J2VwaWtfcHl0aG9uJywgJy1waCcsICc3LjAwMDAwMCcsICctcGh0JywgJzIuMDAwMDAwJywgJy1tcycsICcxNicsICctdG4nLCAnOCcsICctbWEnLCAnMjAwJywgJy1pbWFlJywgJzxpbmZpbGUubWFlPicsICctb21hZScsICc8b3V0ZmlsZS5tYWU+Jw==	0.0028	0.0000	0.0028	0.0028	0.003	0	0		OPLS_2005	11.926	TRUE	vsw_1-LIGPREP-001-in.maegz:4900-2	vsw_1
	vsw_1-LIGPREP-001-in.maegz:9625	43	vsw_1.17	2025-02-05 09:54:02	2025-02-05 09:54:02	FALSE	0	C:\Users\user\Documents\Schrodinger\vsw_1	vsw_1-SP_OUT_1_pv.maegz		vsw_1-LIGPREP-001-in.maegz	9625	60134	0	W09IXWMxW2NIXWMoT1tDSDNdKVtjSF1jKGMxMilbY0hdYzNjKGMyW09IXSlDKD1PKU9bQ0BASF0oW0NIMl0zKVtDSDJdW0NASF0oW09IXSlbQ0gyXVtDQEBIXShbT0hdKVtDSDJdW0NIMl1bQ0gyXVtDSDJdW0NIMl1bT0hd	J2VwaWtfcHl0aG9uJywgJy1waCcsICc3LjAwMDAwMCcsICctcGh0JywgJzIuMDAwMDAwJywgJy1tcycsICcxNicsICctdG4nLCAnOCcsICctbWEnLCAnMjAwJywgJy1pbWFlJywgJzxpbmZpbGUubWFlPicsICctb21hZScsICc8b3V0ZmlsZS5tYWU+Jw==	0.0823	0.0000	0.0823	0.0802	0.080	0	0	This compound has an ester and may undergo hydrolysis at high or low pH.	OPLS_2005	36.950	TRUE	vsw_1-LIGPREP-001-in.maegz:9625-2	vsw_1
	vsw_1-LIGPREP-001-in.maegz:8404	44	vsw_1.18	2025-02-05 09:54:02	2025-02-05 09:54:02	FALSE	0	C:\Users\user\Documents\Schrodinger\vsw_1	vsw_1-SP_OUT_1_pv.maegz		vsw_1-LIGPREP-001-in.maegz	8404	60134	0	W0NIMl09W0NIXVtDQEBIXShbT0hdKVtDQEBIXShbQ0gzXSljKFtjSF1jMT1PKW9jKGMxMiljM2MoW2NIXWMyW0NIMl1bT0hdKUMoPU8pYzRjKEMzPU8pYyhbT0hdKVtjSF1bY0hdW2NIXTQ=	J2VwaWtfcHl0aG9uJywgJy1waCcsICc3LjAwMDAwMCcsICctcGh0JywgJzIuMDAwMDAwJywgJy1tcycsICcxNicsICctdG4nLCAnOCcsICctbWEnLCAnMjAwJywgJy1pbWFlJywgJzxpbmZpbGUubWFlPicsICctb21hZScsICc8b3V0ZmlsZS5tYWU+Jw==	0.0012	0.0000	0.0012	0.0012	0.001	0	0		OPLS_2005	30.832	TRUE	vsw_1-LIGPREP-001-in.maegz:8404-2	vsw_1
	vsw_1-LIGPREP-001-in.maegz:5221	45	vsw_1.19	2025-02-05 09:54:02	2025-02-05 09:54:02	FALSE	0	C:\Users\user\Documents\Schrodinger\vsw_1	vsw_1-SP_OUT_1_pv.maegz		vsw_1-LIGPREP-001-in.maegz	5221	60134	0	Tz1DKFtPSF0pXFtDSF09W0NIXVxbQ0BIXShbQ0gyXVtDSDNdKVtDSDJdW0NIMl1DKD1PKWMoYyhbT0hdKWMoW2NIXTEpW0NIM10pYyhjMTIpQyg9TylbQ0hdPUMoQzI9TylbTkhdQyg9TylbQ0gzXQ==	J2VwaWtfcHl0aG9uJywgJy1waCcsICc3LjAwMDAwMCcsICctcGh0JywgJzIuMDAwMDAwJywgJy1tcycsICcxNicsICctdG4nLCAnOCcsICctbWEnLCAnMjAwJywgJy1pbWFlJywgJzxpbmZpbGUubWFlPicsICctb21hZScsICc8b3V0ZmlsZS5tYWU+Jw==	0.1139	0.1139	0.0000	0.1124	0.226	-2	2	This compound has an imine and may undergo hydrolysis.	OPLS_2005	25.159	TRUE	vsw_1-LIGPREP-001-in.maegz:5221-1	vsw_1
	vsw_1-LIGPREP-001-in.maegz:269	46	vsw_1.20	2025-02-05 09:54:02	2025-02-05 09:54:02	FALSE	0	C:\Users\user\Documents\Schrodinger\vsw_1	vsw_1-SP_OUT_1_pv.maegz		vsw_1-LIGPREP-001-in.maegz	269	60134	0	W09IXWMxW2NIXWMoT1tDSDNdKVtjSF1jKGMxMilvW2NIXWMoYzI9TyktYzNbY0hdW2NIXWMoW09IXSlbY0hdW2NIXTM=	J2VwaWtfcHl0aG9uJywgJy1waCcsICc3LjAwMDAwMCcsICctcGh0JywgJzIuMDAwMDAwJywgJy1tcycsICcxNicsICctdG4nLCAnOCcsICctbWEnLCAnMjAwJywgJy1pbWFlJywgJzxpbmZpbGUubWFlPicsICctb21hZScsICc8b3V0ZmlsZS5tYWU+Jw==	0.0039	0.0000	0.0039	0.0000	0.000	0	0		OPLS_2005	22.581	TRUE	vsw_1-LIGPREP-001-in.maegz:269-1	vsw_1
	vsw_1-LIGPREP-001-in.maegz:8910	47	vsw_1.21	2025-02-05 09:54:02	2025-02-05 09:54:02	FALSE	0	C:\Users\user\Documents\Schrodinger\vsw_1	vsw_1-SP_OUT_1_pv.maegz		vsw_1-LIGPREP-001-in.maegz	8910	60134	0	W0NIM11PW0NAQEhdMVtDQEhdKFtDSDNdKU9DKD1PKWMoYzEyKWMoW09IXSljM2MoYzJbT0hdKUMoPU8pQyg9W0NIXUMzPU8pT1tDSDNd	J2VwaWtfcHl0aG9uJywgJy1waCcsICc3LjAwMDAwMCcsICctcGh0JywgJzIuMDAwMDAwJywgJy1tcycsICcxNicsICctdG4nLCAnOCcsICctbWEnLCAnMjAwJywgJy1pbWFlJywgJzxpbmZpbGUubWFlPicsICctb21hZScsICc8b3V0ZmlsZS5tYWU+Jw==	0.0670	0.0000	0.0670	0.0654	0.065	0	0	This compound has an ester and may undergo hydrolysis at high or low pH.	OPLS_2005	24.975	TRUE	vsw_1-LIGPREP-001-in.maegz:8910-1	vsw_1
	vsw_1-LIGPREP-001-in.maegz:10435	48	vsw_1.22	2025-02-05 09:54:02	2025-02-05 09:54:02	FALSE	0	C:\Users\user\Documents\Schrodinger\vsw_1	vsw_1-SP_OUT_1_pv.maegz		vsw_1-LIGPREP-001-in.maegz	10435	60134	0	W0NIM11jMWMoW0NIXShbQ0gzXSlbQ0gzXSlbY0hdYzJbY0hdYyhPW0NIM10pW2NIXWMoYzJjMTMpTihDMz1PKVtDSDNd	J2VwaWtfcHl0aG9uJywgJy1waCcsICc3LjAwMDAwMCcsICctcGh0JywgJzIuMDAwMDAwJywgJy1tcycsICcxNicsICctdG4nLCAnOCcsICctbWEnLCAnMjAwJywgJy1pbWFlJywgJzxpbmZpbGUubWFlPicsICctb21hZScsICc8b3V0ZmlsZS5tYWU+Jw==	0.0000	0.0000	0.0000	0.0000	0.000	0	0		OPLS_2005	59.965	TRUE	vsw_1-LIGPREP-001-in.maegz:10435-1	vsw_1
	vsw_1-LIGPREP-001-in.maegz:9625	49	vsw_1.23	2025-02-05 09:54:02	2025-02-05 09:54:02	FALSE	0	C:\Users\user\Documents\Schrodinger\vsw_1	vsw_1-SP_OUT_1_pv.maegz		vsw_1-LIGPREP-001-in.maegz	9625	60134	0	W09IXWMxW2NIXWMoT1tDSDNdKVtjSF1jKGMxMilbY0hdYzNjKGMyW09IXSlDKD1PKU9bQ0BASF0oW0NIMl0zKVtDSDJdW0NAQEhdKFtPSF0pW0NIMl1bQ0BASF0oW09IXSlbQ0gyXVtDSDJdW0NIMl1bQ0gyXVtDSDJdW09IXQ==	J2VwaWtfcHl0aG9uJywgJy1waCcsICc3LjAwMDAwMCcsICctcGh0JywgJzIuMDAwMDAwJywgJy1tcycsICcxNicsICctdG4nLCAnOCcsICctbWEnLCAnMjAwJywgJy1pbWFlJywgJzxpbmZpbGUubWFlPicsICctb21hZScsICc8b3V0ZmlsZS5tYWU+Jw==	0.0823	0.0000	0.0823	0.0802	0.080	0	0	This compound has an ester and may undergo hydrolysis at high or low pH.	OPLS_2005	35.597	TRUE	vsw_1-LIGPREP-001-in.maegz:9625-1	vsw_1
	vsw_1-LIGPREP-001-in.maegz:4604	50	vsw_1.24	2025-02-05 09:54:02	2025-02-05 09:54:02	FALSE	0	C:\Users\user\Documents\Schrodinger\vsw_1	vsw_1-SP_OUT_1_pv.maegz		vsw_1-LIGPREP-001-in.maegz	4604	60134	0	W0NIMl0xW0NASF0oW09IXSlbQ0BASF0oQyhbQ0gyXTIpPVtDSDJdKVtDSDJdW0NASF0oW0NAXTEyMylbQ0BAXShbQ0gzXSkoQyg9TylbQ0hdPVtDSF0zKVtDSDJdW0NIMl1DKD1PKVtOSF1jNGMoW09IXSlbY0hdW2NIXWMoYzRbT0hdKUMoPU8pW09IXQ==	J2VwaWtfcHl0aG9uJywgJy1waCcsICc3LjAwMDAwMCcsICctcGh0JywgJzIuMDAwMDAwJywgJy1tcycsICcxNicsICctdG4nLCAnOCcsICctbWEnLCAnMjAwJywgJy1pbWFlJywgJzxpbmZpbGUubWFlPicsICctb21hZScsICc8b3V0ZmlsZS5tYWU+Jw==	0.0030	0.0001	0.0029	0.0028	0.003	-1	1		OPLS_2005	63.028	TRUE	vsw_1-LIGPREP-001-in.maegz:4604-3	vsw_1
	vsw_1-LIGPREP-001-in.maegz:9677	51	vsw_1.25	2025-02-05 09:54:02	2025-02-05 09:54:02	FALSE	0	C:\Users\user\Documents\Schrodinger\vsw_1	vsw_1-SP_OUT_1_pv.maegz		vsw_1-LIGPREP-001-in.maegz	9677	60134	0	W2NIXTFbY0hdW2NIXVtjSF1jKGMxMiljM2MoW25IXVtjSF1bY0hdMylDKD1PKVtDQEhdKFtOSF0yKWM0W2NIXVtjSF1jKFtPSF0pW2NIXVtjSF00	J2VwaWtfcHl0aG9uJywgJy1waCcsICc3LjAwMDAwMCcsICctcGh0JywgJzIuMDAwMDAwJywgJy1tcycsICcxNicsICctdG4nLCAnOCcsICctbWEnLCAnMjAwJywgJy1pbWFlJywgJzxpbmZpbGUubWFlPicsICctb21hZScsICc8b3V0ZmlsZS5tYWU+Jw==	0.0004	0.0000	0.0004	0.0004	0.000	0	0		OPLS_2005	29.962	TRUE	vsw_1-LIGPREP-001-in.maegz:9677-1	vsw_1
	vsw_1-LIGPREP-001-in.maegz:1071	52	vsw_1.26	2025-02-05 09:54:02	2025-02-05 09:54:02	FALSE	0	C:\Users\user\Documents\Schrodinger\vsw_1	vsw_1-SP_OUT_1_pv.maegz		vsw_1-LIGPREP-001-in.maegz	1071	60134	0	W0NIM11jMWMoW09IXSlbY0hdYyhbT0hdKWMoYzEyKUMoPU8pW0NIMl1bQ0BIXShPMiljM1tjSF1bY0hdYyhbT0hdKVtjSF1bY0hdMw==	J2VwaWtfcHl0aG9uJywgJy1waCcsICc3LjAwMDAwMCcsICctcGh0JywgJzIuMDAwMDAwJywgJy1tcycsICcxNicsICctdG4nLCAnOCcsICctbWEnLCAnMjAwJywgJy1pbWFlJywgJzxpbmZpbGUubWFlPicsICctb21hZScsICc8b3V0ZmlsZS5tYWU+Jw==	0.0112	0.0000	0.0112	0.0000	0.000	0	0		OPLS_2005	23.823	TRUE	vsw_1-LIGPREP-001-in.maegz:1071-1	vsw_1
	vsw_1-LIGPREP-001-in.maegz:8089	53	vsw_1.27	2025-02-05 09:54:02	2025-02-05 09:54:02	FALSE	0	C:\Users\user\Documents\Schrodinger\vsw_1	vsw_1-SP_OUT_1_pv.maegz		vsw_1-LIGPREP-001-in.maegz	8089	60134	0	W0NIM11bQ0hdKFtDSDNdKVtDQEhdKFtOSF1bQ0gzXSlDKD1PKVtOSF1bQ0BIXShbQ0gyXU9DKD1PKVtDSF0oW0NIM10pW0NIM10pW0NIMl1jKFtjSF1bbkhdMSljKGMxMilbY0hdW2NIXVtjSF1bY0hdMg==	J2VwaWtfcHl0aG9uJywgJy1waCcsICc3LjAwMDAwMCcsICctcGh0JywgJzIuMDAwMDAwJywgJy1tcycsICcxNicsICctdG4nLCAnOCcsICctbWEnLCAnMjAwJywgJy1pbWFlJywgJzxpbmZpbGUubWFlPicsICctb21hZScsICc8b3V0ZmlsZS5tYWU+Jw==	0.0547	0.0547	0.0000	0.0547	0.109	1	1	This compound has an ester and may undergo hydrolysis at high or low pH.	OPLS_2005	11.955	TRUE	vsw_1-LIGPREP-001-in.maegz:8089-1	vsw_1
	vsw_1-LIGPREP-001-in.maegz:5159	54	vsw_1.28	2025-02-05 09:54:02	2025-02-05 09:54:02	FALSE	0	C:\Users\user\Documents\Schrodinger\vsw_1	vsw_1-SP_OUT_1_pv.maegz		vsw_1-LIGPREP-001-in.maegz	5159	60134	0	W2NIXTFvYyhDKD1PKVtPSF0pYyhbQ0BdMihbQ0gzXSlbT0hdKWMxW0NAQEhdKFtPSF0pW0NAQEhdKFtDQEBIXTIzKVtDSDJdQyhbQ0gyXTMpKFtDSDNdKVtDSDNd	J2VwaWtfcHl0aG9uJywgJy1waCcsICc3LjAwMDAwMCcsICctcGh0JywgJzIuMDAwMDAwJywgJy1tcycsICcxNicsICctdG4nLCAnOCcsICctbWEnLCAnMjAwJywgJy1pbWFlJywgJzxpbmZpbGUubWFlPicsICctb21hZScsICc8b3V0ZmlsZS5tYWU+Jw==	0.0001	0.0001	0.0000	0.0000	0.000	-1	1		OPLS_2005	35.714	TRUE	vsw_1-LIGPREP-001-in.maegz:5159-1	vsw_1
	vsw_1-LIGPREP-001-in.maegz:3930	55	vsw_1.29	2025-02-05 09:54:02	2025-02-05 09:54:02	FALSE	0	C:\Users\user\Documents\Schrodinger\vsw_1	vsw_1-SP_OUT_1_pv.maegz		vsw_1-LIGPREP-001-in.maegz	3930	60134	0	W0NIMl0xW0NIMl1bQ0BIXShbT0hdKVtDSDJdW0NIMl1bQ0BAXTEoW09IXSljKFtjSF1vMiljKD1PKWMoYzIzKWMoW09IXSlbY0hdYyhbY0hdMylbT0hd	J2VwaWtfcHl0aG9uJywgJy1waCcsICc3LjAwMDAwMCcsICctcGh0JywgJzIuMDAwMDAwJywgJy1tcycsICcxNicsICctdG4nLCAnOCcsICctbWEnLCAnMjAwJywgJy1pbWFlJywgJzxpbmZpbGUubWFlPicsICctb21hZScsICc8b3V0ZmlsZS5tYWU+Jw==	0.0354	0.0000	0.0354	0.0292	0.029	0	0		OPLS_2005	23.657	TRUE	vsw_1-LIGPREP-001-in.maegz:3930-2	vsw_1
	vsw_1-LIGPREP-001-in.maegz:7893	56	vsw_1.30	2025-02-05 09:54:02	2025-02-05 09:54:02	FALSE	0	C:\Users\user\Documents\Schrodinger\vsw_1	vsw_1-SP_OUT_1_pv.maegz		vsw_1-LIGPREP-001-in.maegz	7893	60134	0	W0NIM11bQ0gyXVtDQEBIXShbQ0gzXSlbQ0BIXShbTkhdQyg9TylbQ0gzXSlDKD1PKU4oW0NIM10pW0NAQEhdKEMoPU8pW09IXSlbQ0gyXWMxW2NIXVtjSF1jKFtPSF0pW2NIXVtjSF0x	J2VwaWtfcHl0aG9uJywgJy1waCcsICc3LjAwMDAwMCcsICctcGh0JywgJzIuMDAwMDAwJywgJy1tcycsICcxNicsICctdG4nLCAnOCcsICctbWEnLCAnMjAwJywgJy1pbWFlJywgJzxpbmZpbGUubWFlPicsICctb21hZScsICc8b3V0ZmlsZS5tYWU+Jw==	0.0009	0.0003	0.0006	0.0000	0.000	-1	1		OPLS_2005	23.149	TRUE	vsw_1-LIGPREP-001-in.maegz:7893-1	vsw_1
	vsw_1-LIGPREP-001-in.maegz:1116	57	vsw_1.31	2025-02-05 09:54:02	2025-02-05 09:54:02	FALSE	0	C:\Users\user\Documents\Schrodinger\vsw_1	vsw_1-SP_OUT_1_pv.maegz		vsw_1-LIGPREP-001-in.maegz	1116	60134	0	W2NIXTFbY0hdW2NIXVtjSF1bY0hdYzFbQ0gyXWMyW2NIXWMoPU8pYyhbY0hdW25IXTIpQyg9TylbTkgyXQ==	J2VwaWtfcHl0aG9uJywgJy1waCcsICc3LjAwMDAwMCcsICctcGh0JywgJzIuMDAwMDAwJywgJy1tcycsICcxNicsICctdG4nLCAnOCcsICctbWEnLCAnMjAwJywgJy1pbWFlJywgJzxpbmZpbGUubWFlPicsICctb21hZScsICc8b3V0ZmlsZS5tYWU+Jw==	0.0025	0.0025	0.0000	0.0000	0.003	0	0		OPLS_2005	13.842	TRUE	vsw_1-LIGPREP-001-in.maegz:1116-1	vsw_1
	vsw_1-LIGPREP-001-in.maegz:4830	58	vsw_1.32	2025-02-05 09:54:02	2025-02-05 09:54:02	FALSE	0	C:\Users\user\Documents\Schrodinger\vsw_1	vsw_1-SP_OUT_1_pv.maegz		vsw_1-LIGPREP-001-in.maegz	4830	60134	0	W0NIM11bTkhdYyhbY0hdMSljKD1PKVtjSF1jKGMxMilvYzNjKG4yKVtjSF1bY0hdW2NIXVtjSF0z	J2VwaWtfcHl0aG9uJywgJy1waCcsICc3LjAwMDAwMCcsICctcGh0JywgJzIuMDAwMDAwJywgJy1tcycsICcxNicsICctdG4nLCAnOCcsICctbWEnLCAnMjAwJywgJy1pbWFlJywgJzxpbmZpbGUubWFlPicsICctb21hZScsICc8b3V0ZmlsZS5tYWU+Jw==	0.0000	0.0000	0.0000	0.0000	0.000	0	0		OPLS_2005	15.287	TRUE	vsw_1-LIGPREP-001-in.maegz:4830-1	vsw_1
	vsw_1-LIGPREP-001-in.maegz:359	59	vsw_1.33	2025-02-05 09:54:02	2025-02-05 09:54:02	FALSE	0	C:\Users\user\Documents\Schrodinger\vsw_1	vsw_1-SP_OUT_1_pv.maegz		vsw_1-LIGPREP-001-in.maegz	359	60134	0	W2NIXTFbY0hdYyhbT0hdKVtjSF1jKGMxMilPW0NIMl1bQ0BASF0oQzI9TyljM1tjSF1bY0hdYyhbT0hdKVtjSF1bY0hdMw==	J2VwaWtfcHl0aG9uJywgJy1waCcsICc3LjAwMDAwMCcsICctcGh0JywgJzIuMDAwMDAwJywgJy1tcycsICcxNicsICctdG4nLCAnOCcsICctbWEnLCAnMjAwJywgJy1pbWFlJywgJzxpbmZpbGUubWFlPicsICctb21hZScsICc8b3V0ZmlsZS5tYWU+Jw==	0.0155	0.0000	0.0155	0.0146	0.015	0	0		OPLS_2005	18.710	TRUE	vsw_1-LIGPREP-001-in.maegz:359-2	vsw_1
	vsw_1-LIGPREP-001-in.maegz:306	60	vsw_1.34	2025-02-05 09:54:02	2025-02-05 09:54:02	FALSE	0	C:\Users\user\Documents\Schrodinger\vsw_1	vsw_1-SP_OUT_1_pv.maegz		vsw_1-LIGPREP-001-in.maegz	306	60134	0	W09IXWMxW2NIXVtjSF1jKFtjSF1bY0hdMSlbQ0BIXShbQ0BIXShDMj1PKVtPSF0pT2MoYzIzKVtjSF1jKFtPSF0pW2NIXWMzW09IXQ==	J2VwaWtfcHl0aG9uJywgJy1waCcsICc3LjAwMDAwMCcsICctcGh0JywgJzIuMDAwMDAwJywgJy1tcycsICcxNicsICctdG4nLCAnOCcsICctbWEnLCAnMjAwJywgJy1pbWFlJywgJzxpbmZpbGUubWFlPicsICctb21hZScsICc8b3V0ZmlsZS5tYWU+Jw==	0.0429	0.0000	0.0429	0.0340	0.034	0	0		OPLS_2005	28.287	TRUE	vsw_1-LIGPREP-001-in.maegz:306-1	vsw_1
	vsw_1-LIGPREP-001-in.maegz:4767	61	vsw_1.35	2025-02-05 09:54:02	2025-02-05 09:54:02	FALSE	0	C:\Users\user\Documents\Schrodinger\vsw_1	vsw_1-SP_OUT_1_pv.maegz		vsw_1-LIGPREP-001-in.maegz	4767	60134	0	W0NIM11DKFtDSDNdKT1bQ0hdW0NIMl1jMVtjSF1bY0hdW2NIXWMoYzEyKW5jM2MobjIpYyhbY0hdW2NIXVtjSF0zKUMoPU8pW05IXVtDQEhdKEMoPU8pW09IXSlbQ0gyXVtDSDJdQyg9TylbTkgyXQ==	J2VwaWtfcHl0aG9uJywgJy1waCcsICc3LjAwMDAwMCcsICctcGh0JywgJzIuMDAwMDAwJywgJy1tcycsICcxNicsICctdG4nLCAnOCcsICctbWEnLCAnMjAwJywgJy1pbWFlJywgJzxpbmZpbGUubWFlPicsICctb21hZScsICc8b3V0ZmlsZS5tYWU+Jw==	0.0002	0.0002	0.0000	0.0000	0.000	-1	1		OPLS_2005	24.760	TRUE	vsw_1-LIGPREP-001-in.maegz:4767-1	vsw_1
	vsw_1-LIGPREP-001-in.maegz:6799	62	vsw_1.36	2025-02-05 09:54:02	2025-02-05 09:54:02	FALSE	0	C:\Users\user\Documents\Schrodinger\vsw_1	vsw_1-SP_OUT_1_pv.maegz		vsw_1-LIGPREP-001-in.maegz	6799	60134	0	W0NIM11DKD1PKVtOSF1bQ0BASF0oQyg9TylPW0NIM10pW0NIMl1TYzFjKFtjSF1bY0hdYyhbT0hdKWMxW05IMl0pQyg9TylPYzJbY0hdW2NIXWMoW2NIXVtjSF0yKVtDSF09W0NIMl0=	J2VwaWtfcHl0aG9uJywgJy1waCcsICc3LjAwMDAwMCcsICctcGh0JywgJzIuMDAwMDAwJywgJy1tcycsICcxNicsICctdG4nLCAnOCcsICctbWEnLCAnMjAwJywgJy1pbWFlJywgJzxpbmZpbGUubWFlPicsICctb21hZScsICc8b3V0ZmlsZS5tYWU+Jw==	0.0257	0.0000	0.0257	0.0257	0.026	0	0	This compound has an ester and may undergo hydrolysis at high or low pH.	OPLS_2005	17.403	TRUE	vsw_1-LIGPREP-001-in.maegz:6799-1	vsw_1
	vsw_1-LIGPREP-001-in.maegz:4713	63	vsw_1.37	2025-02-05 09:54:02	2025-02-05 09:54:02	FALSE	0	C:\Users\user\Documents\Schrodinger\vsw_1	vsw_1-SP_OUT_1_pv.maegz		vsw_1-LIGPREP-001-in.maegz	4713	60134	0	W09IXVtDQEBIXTFbQ0BIXShbQ0gzXSlPW0NIMl1jKGMxMiljKFtPSF0pYzNjKFtjSF0yKVtjSF1jKE9bQ0gzXSlbY0hdYzNPW0NIM10=	J2VwaWtfcHl0aG9uJywgJy1waCcsICc3LjAwMDAwMCcsICctcGh0JywgJzIuMDAwMDAwJywgJy1tcycsICcxNicsICctdG4nLCAnOCcsICctbWEnLCAnMjAwJywgJy1pbWFlJywgJzxpbmZpbGUubWFlPicsICctb21hZScsICc8b3V0ZmlsZS5tYWU+Jw==	0.0096	0.0000	0.0096	0.0096	0.010	0	0		OPLS_2005	29.897	TRUE	vsw_1-LIGPREP-001-in.maegz:4713-1	vsw_1
	vsw_1-LIGPREP-001-in.maegz:4661	64	vsw_1.38	2025-02-05 09:54:02	2025-02-05 09:54:02	FALSE	0	C:\Users\user\Documents\Schrodinger\vsw_1	vsw_1-SP_OUT_1_pv.maegz		vsw_1-LIGPREP-001-in.maegz	4661	60134	0	W0NIM11jMWMoW09IXSlbY0hdYyhbT0hdKWMoYzEyKUMoPU8pW0NASF0oW0NIMl1PMiljM1tjSF1jKFtPSF0pYyhbT0hdKVtjSF1bY0hdMw==	J2VwaWtfcHl0aG9uJywgJy1waCcsICc3LjAwMDAwMCcsICctcGh0JywgJzIuMDAwMDAwJywgJy1tcycsICcxNicsICctdG4nLCAnOCcsICctbWEnLCAnMjAwJywgJy1pbWFlJywgJzxpbmZpbGUubWFlPicsICctb21hZScsICc8b3V0ZmlsZS5tYWU+Jw==	0.0328	0.0000	0.0328	0.0299	0.030	0	0		OPLS_2005	24.199	TRUE	vsw_1-LIGPREP-001-in.maegz:4661-1	vsw_1
	vsw_1-LIGPREP-001-in.maegz:1118	65	vsw_1.39	2025-02-05 09:54:02	2025-02-05 09:54:02	FALSE	0	C:\Users\user\Documents\Schrodinger\vsw_1	vsw_1-SP_OUT_1_pv.maegz		vsw_1-LIGPREP-001-in.maegz	1118	60134	0	W2NIXTFjKFtPSF0pW2NIXWMoW09IXSljKGMxMilDKD1PKVtDQEBIXShbQ0gzXSlbQ0BASF0oTzIpYzNbY0hdW2NIXWMoW09IXSlbY0hdW2NIXTM=	J2VwaWtfcHl0aG9uJywgJy1waCcsICc3LjAwMDAwMCcsICctcGh0JywgJzIuMDAwMDAwJywgJy1tcycsICcxNicsICctdG4nLCAnOCcsICctbWEnLCAnMjAwJywgJy1pbWFlJywgJzxpbmZpbGUubWFlPicsICctb21hZScsICc8b3V0ZmlsZS5tYWU+Jw==	0.0234	0.0000	0.0234	0.0222	0.022	0	0		OPLS_2005	25.880	TRUE	vsw_1-LIGPREP-001-in.maegz:1118-4	vsw_1
	vsw_1-LIGPREP-001-in.maegz:4892	66	vsw_1.40	2025-02-05 09:54:02	2025-02-05 09:54:02	FALSE	0	C:\Users\user\Documents\Schrodinger\vsw_1	vsw_1-SP_OUT_1_pv.maegz		vsw_1-LIGPREP-001-in.maegz	4892	60134	0	W0NIM11DKD1PKWMxYyhbT0hdKWMoQyg9TylbQ0gzXSljKFtPSF0pYyhjMVtPSF0pW0NAQEhdMltDSDJdW0NIMl1bQ0gyXVtDSDJdW05IXTI=	J2VwaWtfcHl0aG9uJywgJy1waCcsICc3LjAwMDAwMCcsICctcGh0JywgJzIuMDAwMDAwJywgJy1tcycsICcxNicsICctdG4nLCAnOCcsICctbWEnLCAnMjAwJywgJy1pbWFlJywgJzxpbmZpbGUubWFlPicsICctb21hZScsICc8b3V0ZmlsZS5tYWU+Jw==	0.0853	0.0503	0.0350	0.1688	0.219	-1	3		OPLS_2005	41.933	TRUE	vsw_1-LIGPREP-001-in.maegz:4892-1	vsw_1
	vsw_1-LIGPREP-001-in.maegz:85	67	vsw_1.41	2025-02-05 09:54:02	2025-02-05 09:54:02	FALSE	0	C:\Users\user\Documents\Schrodinger\vsw_1	vsw_1-SP_OUT_1_pv.maegz		vsw_1-LIGPREP-001-in.maegz	85	60134	0	W09IXWMxW2NIXVtjSF1jKFtjSF1jMVtPSF0pLWMoYyhjMj1PKVtPSF0pb2MoYzIzKVtjSF1jKFtPSF0pW2NIXVtjSF0z	J2VwaWtfcHl0aG9uJywgJy1waCcsICc3LjAwMDAwMCcsICctcGh0JywgJzIuMDAwMDAwJywgJy1tcycsICcxNicsICctdG4nLCAnOCcsICctbWEnLCAnMjAwJywgJy1pbWFlJywgJzxpbmZpbGUubWFlPicsICctb21hZScsICc8b3V0ZmlsZS5tYWU+Jw==	0.0404	0.0000	0.0404	0.0375	0.038	0	0		OPLS_2005	16.156	TRUE	vsw_1-LIGPREP-001-in.maegz:85-1	vsw_1
	vsw_1-LIGPREP-001-in.maegz:2117	68	vsw_1.42	2025-02-05 09:54:02	2025-02-05 09:54:02	FALSE	0	C:\Users\user\Documents\Schrodinger\vsw_1	vsw_1-SP_OUT_1_pv.maegz		vsw_1-LIGPREP-001-in.maegz	2117	60134	0	W0NIM11bQ0BIXShbQ0gyXTEpT1tDQEhdKE9bQ0gzXSljKGMxMiljM2MoW2NIXVtjSF0yKUMoPU8pW0NASF0oTzMpW0NIXShbQ0gzXSlbQ0gzXQ==	J2VwaWtfcHl0aG9uJywgJy1waCcsICc3LjAwMDAwMCcsICctcGh0JywgJzIuMDAwMDAwJywgJy1tcycsICcxNicsICctdG4nLCAnOCcsICctbWEnLCAnMjAwJywgJy1pbWFlJywgJzxpbmZpbGUubWFlPicsICctb21hZScsICc8b3V0ZmlsZS5tYWU+Jw==	0.0000	0.0000	0.0000	0.0000	0.000	0	0	This compound contains an acetal/aminal-like group ( X-CH(R)-Y where X, Y are N, S, or O) that may be acid/base labile, releasing an aldehyde.	OPLS_2005	30.884	TRUE	vsw_1-LIGPREP-001-in.maegz:2117-1	vsw_1
	vsw_1-LIGPREP-001-in.maegz:3264	69	vsw_1.43	2025-02-05 09:54:02	2025-02-05 09:54:02	FALSE	0	C:\Users\user\Documents\Schrodinger\vsw_1	vsw_1-SP_OUT_1_pv.maegz		vsw_1-LIGPREP-001-in.maegz	3264	60134	0	W0NIM11PYyhbY0hdMSlbY0hdYyhbT0hdKWMoYzEyKWMoPU8pb2MzYzJjKFtDSDJdW09IXSlbY0hdYyhjM1tPSF0pT1tDSDNd	J2VwaWtfcHl0aG9uJywgJy1waCcsICc3LjAwMDAwMCcsICctcGh0JywgJzIuMDAwMDAwJywgJy1tcycsICcxNicsICctdG4nLCAnOCcsICctbWEnLCAnMjAwJywgJy1pbWFlJywgJzxpbmZpbGUubWFlPicsICctb21hZScsICc8b3V0ZmlsZS5tYWU+Jw==	0.0177	0.0000	0.0177	0.0175	0.018	0	0		OPLS_2005	39.875	TRUE	vsw_1-LIGPREP-001-in.maegz:3264-1	vsw_1
	vsw_1-LIGPREP-001-in.maegz:5418	70	vsw_1.44	2025-02-05 09:54:02	2025-02-05 09:54:02	FALSE	0	C:\Users\user\Documents\Schrodinger\vsw_1	vsw_1-SP_OUT_1_pv.maegz		vsw_1-LIGPREP-001-in.maegz	5418	60134	0	W09IXVtDQEhdMVtDSF09W0NIXUMoW0NAXTEyW09IXSk9W0NIXWMzYzJbY0hdYyhbY0hdYzNDbClbQ0gyXUMjTg==	J2VwaWtfcHl0aG9uJywgJy1waCcsICc3LjAwMDAwMCcsICctcGh0JywgJzIuMDAwMDAwJywgJy1tcycsICcxNicsICctdG4nLCAnOCcsICctbWEnLCAnMjAwJywgJy1pbWFlJywgJzxpbmZpbGUubWFlPicsICctb21hZScsICc8b3V0ZmlsZS5tYWU+Jw==	0.0000	0.0000	0.0000	0.0000	0.000	0	0		OPLS_2005	68.022	TRUE	vsw_1-LIGPREP-001-in.maegz:5418-1	vsw_1
	vsw_1-LIGPREP-001-in.maegz:3386	71	vsw_1.45	2025-02-05 09:54:02	2025-02-05 09:54:02	FALSE	0	C:\Users\user\Documents\Schrodinger\vsw_1	vsw_1-SP_OUT_1_pv.maegz		vsw_1-LIGPREP-001-in.maegz	3386	60134	0	W2NIXTFbY0hdYyhbQ0gyXVtPSF0pW2NIXWMoYzEyKW5jKG8yKS1jM1tjSF1jKFtOSDJdKWMoW09IXSlbY0hdW2NIXTM=	J2VwaWtfcHl0aG9uJywgJy1waCcsICc3LjAwMDAwMCcsICctcGh0JywgJzIuMDAwMDAwJywgJy1tcycsICcxNicsICctdG4nLCAnOCcsICctbWEnLCAnMjAwJywgJy1pbWFlJywgJzxpbmZpbGUubWFlPicsICctb21hZScsICc8b3V0ZmlsZS5tYWU+Jw==	0.0210	0.0000	0.0210	0.0598	0.060	0	0		OPLS_2005	12.853	TRUE	vsw_1-LIGPREP-001-in.maegz:3386-1	vsw_1
	vsw_1-LIGPREP-001-in.maegz:9327	72	vsw_1.46	2025-02-05 09:54:02	2025-02-05 09:54:02	FALSE	0	C:\Users\user\Documents\Schrodinger\vsw_1	vsw_1-SP_OUT_1_pv.maegz		vsw_1-LIGPREP-001-in.maegz	9327	60134	0	Tz1DMU4oW0NIM10pQyg9TyluKGMxMiljKD1PKWMzYyhbY0hdMilbY0hdW2NIXVtjSF1bY0hdMw==	J2VwaWtfcHl0aG9uJywgJy1waCcsICc3LjAwMDAwMCcsICctcGh0JywgJzIuMDAwMDAwJywgJy1tcycsICcxNicsICctdG4nLCAnOCcsICctbWEnLCAnMjAwJywgJy1pbWFlJywgJzxpbmZpbGUubWFlPicsICctb21hZScsICc8b3V0ZmlsZS5tYWU+Jw==	0.0000	0.0000	0.0000	0.0000	0.000	0	0		OPLS_2005	35.615	TRUE	vsw_1-LIGPREP-001-in.maegz:9327-1	vsw_1
	vsw_1-LIGPREP-001-in.maegz:2422	73	vsw_1.47	2025-02-05 09:54:02	2025-02-05 09:54:02	FALSE	0	C:\Users\user\Documents\Schrodinger\vsw_1	vsw_1-SP_OUT_1_pv.maegz		vsw_1-LIGPREP-001-in.maegz	2422	60134	0	W09IXWMxYyhbQ0gzXSlbY0hdW2NIXWMoYzEyKVtDQEBdKFtDSDNdKShbT0hdKWMzYyhDMj1PKWMoW0NIM10pW2NIXWMoW2NIXTMpW09IXQ==	J2VwaWtfcHl0aG9uJywgJy1waCcsICc3LjAwMDAwMCcsICctcGh0JywgJzIuMDAwMDAwJywgJy1tcycsICcxNicsICctdG4nLCAnOCcsICctbWEnLCAnMjAwJywgJy1pbWFlJywgJzxpbmZpbGUubWFlPicsICctb21hZScsICc8b3V0ZmlsZS5tYWU+Jw==	0.0062	0.0000	0.0062	0.0000	0.000	0	0		OPLS_2005	24.814	TRUE	vsw_1-LIGPREP-001-in.maegz:2422-2	vsw_1
	vsw_1-LIGPREP-001-in.maegz:1206	74	vsw_1.48	2025-02-05 09:54:02	2025-02-05 09:54:02	FALSE	0	C:\Users\user\Documents\Schrodinger\vsw_1	vsw_1-SP_OUT_1_pv.maegz		vsw_1-LIGPREP-001-in.maegz	1206	60134	0	W2NIXTFbY0hdW2NIXWMoW09IXSljKGMxMilDKD1PKU9bQ0BIXShbQ0gyXTIpW0NASF0oW0NIMl1bQ0hdKFtDSDNdKVtDSDNdKVtOSF1DKD1PKVtDQEBIXShbT0hdKVtDQEBIXShbT0hdKVtDQEhdM1tDSDJdW0NIMl1bQ0gyXVtOSF0z	J2VwaWtfcHl0aG9uJywgJy1waCcsICc3LjAwMDAwMCcsICctcGh0JywgJzIuMDAwMDAwJywgJy1tcycsICcxNicsICctdG4nLCAnOCcsICctbWEnLCAnMjAwJywgJy1pbWFlJywgJzxpbmZpbGUubWFlPicsICctb21hZScsICc8b3V0ZmlsZS5tYWU+Jw==	0.0054	0.0035	0.0019	0.0000	0.004	1	1	This compound has an ester and may undergo hydrolysis at high or low pH.	OPLS_2005	46.512	TRUE	vsw_1-LIGPREP-001-in.maegz:1206-3	vsw_1
	vsw_1-LIGPREP-001-in.maegz:5545	75	vsw_1.49	2025-02-05 09:54:02	2025-02-05 09:54:02	FALSE	0	C:\Users\user\Documents\Schrodinger\vsw_1	vsw_1-SP_OUT_1_pv.maegz		vsw_1-LIGPREP-001-in.maegz	5545	60134	0	Tz1DKE8xKVtDSDJdW0NIMl1bQ0BdMShbQ0gzXSlbQ0BASF0oW09IXSlbQ0gyXVtDSDJdQyhcW0NIM10pPVtDSF1cW0NIMl1bQ0gyXS9DKFtDSDNdKT1bQ0hdL1tDSDJdYzJjKFtPSF0pW2NIXVtjSF1jKFtjSF0yKUMoPU8pW09IXQ==	J2VwaWtfcHl0aG9uJywgJy1waCcsICc3LjAwMDAwMCcsICctcGh0JywgJzIuMDAwMDAwJywgJy1tcycsICcxNicsICctdG4nLCAnOCcsICctbWEnLCAnMjAwJywgJy1pbWFlJywgJzxpbmZpbGUubWFlPicsICctb21hZScsICc8b3V0ZmlsZS5tYWU+Jw==	0.0027	0.0022	0.0004	0.0000	0.002	-1	1	This compound has an ester and may undergo hydrolysis at high or low pH.	OPLS_2005	26.220	TRUE	vsw_1-LIGPREP-001-in.maegz:5545-1	vsw_1
	vsw_1-LIGPREP-001-in.maegz:10334	76	vsw_1.50	2025-02-05 09:54:02	2025-02-05 09:54:02	FALSE	0	C:\Users\user\Documents\Schrodinger\vsw_1	vsw_1-SP_OUT_1_pv.maegz		vsw_1-LIGPREP-001-in.maegz	10334	60134	0	W09IXVtDQEBIXTFbQ0BASF0oW0NIM10pT1tDSDJdYyhjMTIpYyhbT0hdKWMzYyhbY0hdMilbY0hdYyhPW0NIM10pW2NIXWMzT1tDSDNd	J2VwaWtfcHl0aG9uJywgJy1waCcsICc3LjAwMDAwMCcsICctcGh0JywgJzIuMDAwMDAwJywgJy1tcycsICcxNicsICctdG4nLCAnOCcsICctbWEnLCAnMjAwJywgJy1pbWFlJywgJzxpbmZpbGUubWFlPicsICctb21hZScsICc8b3V0ZmlsZS5tYWU+Jw==	0.0096	0.0000	0.0096	0.0096	0.010	0	0		OPLS_2005	27.856	TRUE	vsw_1-LIGPREP-001-in.maegz:10334-1	vsw_1
	vsw_1-LIGPREP-001-in.maegz:10208	77	vsw_1.51	2025-02-05 09:54:02	2025-02-05 09:54:02	FALSE	0	C:\Users\user\Documents\Schrodinger\vsw_1	vsw_1-SP_OUT_1_pv.maegz		vsw_1-LIGPREP-001-in.maegz	10208	60134	0	Tz1DKFtPSF0pW0NAQEhdKFtDSDNdKVtDSDJdW0NIMl1PYzFbY0hdW2NIXWMoW2NIXVtjSF0xKS9bQ0hdPUMoL0MoPU8pT1tDSDNdKVtOSF1DKD1PKS9DKFtDSDNdKT1OL1tPSF0=	J2VwaWtfcHl0aG9uJywgJy1waCcsICc3LjAwMDAwMCcsICctcGh0JywgJzIuMDAwMDAwJywgJy1tcycsICcxNicsICctdG4nLCAnOCcsICctbWEnLCAnMjAwJywgJy1pbWFlJywgJzxpbmZpbGUubWFlPicsICctb21hZScsICc8b3V0ZmlsZS5tYWU+Jw==	0.0024	0.0015	0.0009	0.0000	0.001	-1	1	This compound has an ester and may undergo hydrolysis at high or low pH. This compound has an imine and may undergo hydrolysis.	OPLS_2005	24.825	TRUE	vsw_1-LIGPREP-001-in.maegz:10208-2	vsw_1
	vsw_1-LIGPREP-001-in.maegz:9588	78	vsw_1.52	2025-02-05 09:54:02	2025-02-05 09:54:02	FALSE	0	C:\Users\user\Documents\Schrodinger\vsw_1	vsw_1-SP_OUT_1_pv.maegz		vsw_1-LIGPREP-001-in.maegz	9588	60134	0	W2NIXTFbY0hdW2NIXVtjSF1bY0hdYzFbQ0gyXVtDQEBIXShbQ0gyXU4yQyg9TylbQ0gzXSlOKEMoPU8pW0NIM10pW0NIXT1DMltDSDJdYyhbY0hdMylbY0hdYyhPW0NIM10pYyhjMzQpT1tDSDJdTzQ=	J2VwaWtfcHl0aG9uJywgJy1waCcsICc3LjAwMDAwMCcsICctcGh0JywgJzIuMDAwMDAwJywgJy1tcycsICcxNicsICctdG4nLCAnOCcsICctbWEnLCAnMjAwJywgJy1pbWFlJywgJzxpbmZpbGUubWFlPicsICctb21hZScsICc8b3V0ZmlsZS5tYWU+Jw==	0.0000	0.0000	0.0000	0.0000	0.000	0	0	This compound contains an acetal/aminal-like group ( X-CH(R)-Y where X, Y are N, S, or O) that may be acid/base labile, releasing an aldehyde.	OPLS_2005	59.760	TRUE	vsw_1-LIGPREP-001-in.maegz:9588-2	vsw_1
	vsw_1-LIGPREP-001-in.maegz:6509	79	vsw_1.53	2025-02-05 09:54:02	2025-02-05 09:54:02	FALSE	0	C:\Users\user\Documents\Schrodinger\vsw_1	vsw_1-SP_OUT_1_pv.maegz		vsw_1-LIGPREP-001-in.maegz	6509	60134	0	W0NIMl0xW0NASF0oW09IXSlDKFtDSDNdKShbQ0gzXSlPYyhjMTIpW2NIXVtjSF1jKFtjSF0yKVtDSDJdQzM9QyhDKD1PKU9bQ0BIXTNPW0NIM10pYzRbY0hdW2NIXWMoW09IXSlbY0hdW2NIXTQ=	J2VwaWtfcHl0aG9uJywgJy1waCcsICc3LjAwMDAwMCcsICctcGh0JywgJzIuMDAwMDAwJywgJy1tcycsICcxNicsICctdG4nLCAnOCcsICctbWEnLCAnMjAwJywgJy1pbWFlJywgJzxpbmZpbGUubWFlPicsICctb21hZScsICc8b3V0ZmlsZS5tYWU+Jw==	0.0151	0.0000	0.0151	0.0151	0.015	0	0	This compound has an ester and may undergo hydrolysis at high or low pH. This compound contains an acetal/aminal-like group ( X-CH(R)-Y where X, Y are N, S, or O) that may be acid/base labile, releasing an aldehyde.	OPLS_2005	21.127	TRUE	vsw_1-LIGPREP-001-in.maegz:6509-1	vsw_1
	vsw_1-LIGPREP-001-in.maegz:6017	80	vsw_1.54	2025-02-05 09:54:02	2025-02-05 09:54:02	FALSE	0	C:\Users\user\Documents\Schrodinger\vsw_1	vsw_1-SP_OUT_1_pv.maegz		vsw_1-LIGPREP-001-in.maegz	6017	60134	0	W0NIM11bQ0hdKFtDSDNdKVtDQEBIXTFDKD1PKU4oW0NIM10pW0NASF0oQyg9TylPMSlbQ0gyXWMyW2NIXVtjSF1jKFtPSF0pW2NIXVtjSF0y	J2VwaWtfcHl0aG9uJywgJy1waCcsICc3LjAwMDAwMCcsICctcGh0JywgJzIuMDAwMDAwJywgJy1tcycsICcxNicsICctdG4nLCAnOCcsICctbWEnLCAnMjAwJywgJy1pbWFlJywgJzxpbmZpbGUubWFlPicsICctb21hZScsICc8b3V0ZmlsZS5tYWU+Jw==	0.0007	0.0000	0.0007	0.0007	0.001	0	0	This compound has an ester and may undergo hydrolysis at high or low pH.	OPLS_2005	19.522	TRUE	vsw_1-LIGPREP-001-in.maegz:6017-1	vsw_1
	vsw_1-LIGPREP-001-in.maegz:4564	81	vsw_1.55	2025-02-05 09:54:02	2025-02-05 09:54:02	FALSE	0	C:\Users\user\Documents\Schrodinger\vsw_1	vsw_1-SP_OUT_1_pv.maegz		vsw_1-LIGPREP-001-in.maegz	4564	60134	0	W0NIM11bQ0gyXVtDSDJdYzFbY0hdYyhbT0hdKVtjSF1jKGMxMilDKD1PKWMzYyhDMj1PKWMoW09IXSlbY0hdW2NIXWMzW09IXQ==	J2VwaWtfcHl0aG9uJywgJy1waCcsICc3LjAwMDAwMCcsICctcGh0JywgJzIuMDAwMDAwJywgJy1tcycsICcxNicsICctdG4nLCAnOCcsICctbWEnLCAnMjAwJywgJy1pbWFlJywgJzxpbmZpbGUubWFlPicsICctb21hZScsICc8b3V0ZmlsZS5tYWU+Jw==	0.0295	0.0000	0.0295	0.0287	0.029	0	0		OPLS_2005	33.839	TRUE	vsw_1-LIGPREP-001-in.maegz:4564-1	vsw_1
	vsw_1-LIGPREP-001-in.maegz:4659	82	vsw_1.56	2025-02-05 09:54:02	2025-02-05 09:54:02	FALSE	0	C:\Users\user\Documents\Schrodinger\vsw_1	vsw_1-SP_OUT_1_pv.maegz		vsw_1-LIGPREP-001-in.maegz	4659	60134	0	W09IXVtDQEhdMVtDQEhdKFtDSDNdKU9DKD1PKWMoYzEyKWMoW09IXSljM2MoYzJbT0hdKUMoPU8pQyg9W0NIXUMzPU8pT1tDSDNd	J2VwaWtfcHl0aG9uJywgJy1waCcsICc3LjAwMDAwMCcsICctcGh0JywgJzIuMDAwMDAwJywgJy1tcycsICcxNicsICctdG4nLCAnOCcsICctbWEnLCAnMjAwJywgJy1pbWFlJywgJzxpbmZpbGUubWFlPicsICctb21hZScsICc8b3V0ZmlsZS5tYWU+Jw==	0.1036	0.0000	0.1036	0.0998	0.100	0	0	This compound has an ester and may undergo hydrolysis at high or low pH.	OPLS_2005	24.891	TRUE	vsw_1-LIGPREP-001-in.maegz:4659-2	vsw_1
	vsw_1-LIGPREP-001-in.maegz:161	83	vsw_1.57	2025-02-05 09:54:02	2025-02-05 09:54:02	FALSE	0	C:\Users\user\Documents\Schrodinger\vsw_1	vsw_1-SP_OUT_1_pv.maegz		vsw_1-LIGPREP-001-in.maegz	161	60134	0	W2NIXTFjKFtPSF0pW2NIXWMoW09IXSljKGMxMilDKD1PKVtDSDJdW0NASF0oTzIpYzNbY0hdW2NIXWMoW09IXSlbY0hdW2NIXTM=	J2VwaWtfcHl0aG9uJywgJy1waCcsICc3LjAwMDAwMCcsICctcGh0JywgJzIuMDAwMDAwJywgJy1tcycsICcxNicsICctdG4nLCAnOCcsICctbWEnLCAnMjAwJywgJy1pbWFlJywgJzxpbmZpbGUubWFlPicsICctb21hZScsICc8b3V0ZmlsZS5tYWU+Jw==	0.0250	0.0000	0.0250	0.0236	0.024	0	0		OPLS_2005	23.369	TRUE	vsw_1-LIGPREP-001-in.maegz:161-1	vsw_1
	vsw_1-LIGPREP-001-in.maegz:258	84	vsw_1.58	2025-02-05 09:54:02	2025-02-05 09:54:02	FALSE	0	C:\Users\user\Documents\Schrodinger\vsw_1	vsw_1-SP_OUT_1_pv.maegz		vsw_1-LIGPREP-001-in.maegz	258	60134	0	W2NIXTFjKFtPSF0pW2NIXWMoW09IXSljKGMxMilDKD1PKVtDSDJdW0NASF0oTzIpYzNbY0hdW2NIXWMoW09IXSlbY0hdW2NIXTM=	J2VwaWtfcHl0aG9uJywgJy1waCcsICc3LjAwMDAwMCcsICctcGh0JywgJzIuMDAwMDAwJywgJy1tcycsICcxNicsICctdG4nLCAnOCcsICctbWEnLCAnMjAwJywgJy1pbWFlJywgJzxpbmZpbGUubWFlPicsICctb21hZScsICc8b3V0ZmlsZS5tYWU+Jw==	0.0250	0.0000	0.0250	0.0236	0.024	0	0		OPLS_2005	23.369	TRUE	vsw_1-LIGPREP-001-in.maegz:258-1	vsw_1
	vsw_1-LIGPREP-001-in.maegz:7180	85	vsw_1.59	2025-02-05 09:54:02	2025-02-05 09:54:02	FALSE	0	C:\Users\user\Documents\Schrodinger\vsw_1	vsw_1-SP_OUT_1_pv.maegz		vsw_1-LIGPREP-001-in.maegz	7180	60134	0	W0NIM11jMVtjSF1jKFtPSF0pW2NIXWMoW2NIXTEpT2MyW2NIXWMoYyhjKFtjSF0yKVtDSDNdKUMoPU8pW09IXSlPW0NIMl1bQ0BIXShbT0hdKVtDQEhdKFtPSF0pW0NIMl1bT0hd	J2VwaWtfcHl0aG9uJywgJy1waCcsICc3LjAwMDAwMCcsICctcGh0JywgJzIuMDAwMDAwJywgJy1tcycsICcxNicsICctdG4nLCAnOCcsICctbWEnLCAnMjAwJywgJy1pbWFlJywgJzxpbmZpbGUubWFlPicsICctb21hZScsICc8b3V0ZmlsZS5tYWU+Jw==	0.0051	0.0003	0.0047	0.0000	0.000	-1	1		OPLS_2005	33.614	TRUE	vsw_1-LIGPREP-001-in.maegz:7180-1	vsw_1
	vsw_1-LIGPREP-001-in.maegz:3068	86	vsw_1.60	2025-02-05 09:54:02	2025-02-05 09:54:02	FALSE	0	C:\Users\user\Documents\Schrodinger\vsw_1	vsw_1-SP_OUT_1_pv.maegz		vsw_1-LIGPREP-001-in.maegz	3068	60134	0	W0NIM11PYyhbY0hdMSlbY0hdYyhbT0hdKWMoYzEyKUMoPU8pT1tDQEBIXShbQ0gzXSlbQ0gyXS9bQ0hdPVtDSF1cW0NAQEhdKFtPSF0pW0NAQEhdKFtPSF0pW0NAQEhdKFtPSF0pW0NIMl0vW0NIXT1bQ0hdXDI=	J2VwaWtfcHl0aG9uJywgJy1waCcsICc3LjAwMDAwMCcsICctcGh0JywgJzIuMDAwMDAwJywgJy1tcycsICcxNicsICctdG4nLCAnOCcsICctbWEnLCAnMjAwJywgJy1pbWFlJywgJzxpbmZpbGUubWFlPicsICctb21hZScsICc8b3V0ZmlsZS5tYWU+Jw==	0.0027	0.0000	0.0027	0.0027	0.003	0	0	This compound has an ester and may undergo hydrolysis at high or low pH.	OPLS_2005	45.236	TRUE	vsw_1-LIGPREP-001-in.maegz:3068-1	vsw_1
	vsw_1-LIGPREP-001-in.maegz:5349	87	vsw_1.61	2025-02-05 09:54:02	2025-02-05 09:54:02	FALSE	0	C:\Users\user\Documents\Schrodinger\vsw_1	vsw_1-SP_OUT_1_pv.maegz		vsw_1-LIGPREP-001-in.maegz	5349	60134	0	W2NIXTFbY0hdW2NIXVtjSF1bY0hdYzFbQ0gyXVtDQEhdKE4oW0NIM10pQyg9TylbQ0BIXShbQ0gyXVtDSF0oW0NIM10pW0NIM10pW05IXUMoPU8pW0NIM10pQyg9TylbTkhdL1tDSF09W0NIXS9jKFtjSF1bbkhdMiljKGMyMylbY0hdW2NIXVtjSF1bY0hdMw==	J2VwaWtfcHl0aG9uJywgJy1waCcsICc3LjAwMDAwMCcsICctcGh0JywgJzIuMDAwMDAwJywgJy1tcycsICcxNicsICctdG4nLCAnOCcsICctbWEnLCAnMjAwJywgJy1pbWFlJywgJzxpbmZpbGUubWFlPicsICctb21hZScsICc8b3V0ZmlsZS5tYWU+Jw==	0.0000	0.0000	0.0000	0.0000	0.000	0	0		OPLS_2005	29.527	TRUE	vsw_1-LIGPREP-001-in.maegz:5349-1	vsw_1
	vsw_1-LIGPREP-001-in.maegz:1140	88	vsw_1.62	2025-02-05 09:54:02	2025-02-05 09:54:02	FALSE	0	C:\Users\user\Documents\Schrodinger\vsw_1	vsw_1-SP_OUT_1_pv.maegz		vsw_1-LIGPREP-001-in.maegz	1140	60134	0	W09IXWMxW2NIXVtjSF1jKFtjSF1jMVtPSF0pLWMoW2NIXW8yKWMoPU8pYyhjMjMpYyhbT0hdKVtjSF1jKFtPSF0pYzNbT0hd	J2VwaWtfcHl0aG9uJywgJy1waCcsICc3LjAwMDAwMCcsICctcGh0JywgJzIuMDAwMDAwJywgJy1tcycsICcxNicsICctdG4nLCAnOCcsICctbWEnLCAnMjAwJywgJy1pbWFlJywgJzxpbmZpbGUubWFlPicsICctb21hZScsICc8b3V0ZmlsZS5tYWU+Jw==	0.0417	0.0000	0.0417	0.0362	0.036	0	0		OPLS_2005	18.266	TRUE	vsw_1-LIGPREP-001-in.maegz:1140-1	vsw_1
	vsw_1-LIGPREP-001-in.maegz:9625	89	vsw_1.63	2025-02-05 09:54:02	2025-02-05 09:54:02	FALSE	0	C:\Users\user\Documents\Schrodinger\vsw_1	vsw_1-SP_OUT_1_pv.maegz		vsw_1-LIGPREP-001-in.maegz	9625	60134	0	W09IXWMxW2NIXWMoT1tDSDNdKVtjSF1jKGMxMilbY0hdYzNjKGMyW09IXSlDKD1PKU9bQ0BASF0oW0NIMl0zKVtDSDJdW0NASF0oW09IXSlbQ0gyXVtDQEhdKFtPSF0pW0NIMl1bQ0gyXVtDSDJdW0NIMl1bQ0gyXVtPSF0=	J2VwaWtfcHl0aG9uJywgJy1waCcsICc3LjAwMDAwMCcsICctcGh0JywgJzIuMDAwMDAwJywgJy1tcycsICcxNicsICctdG4nLCAnOCcsICctbWEnLCAnMjAwJywgJy1pbWFlJywgJzxpbmZpbGUubWFlPicsICctb21hZScsICc8b3V0ZmlsZS5tYWU+Jw==	0.0823	0.0000	0.0823	0.0802	0.080	0	0	This compound has an ester and may undergo hydrolysis at high or low pH.	OPLS_2005	35.693	TRUE	vsw_1-LIGPREP-001-in.maegz:9625-4	vsw_1
	vsw_1-LIGPREP-001-in.maegz:4659	90	vsw_1.64	2025-02-05 09:54:02	2025-02-05 09:54:02	FALSE	0	C:\Users\user\Documents\Schrodinger\vsw_1	vsw_1-SP_OUT_1_pv.maegz		vsw_1-LIGPREP-001-in.maegz	4659	60134	0	W09IXVtDQEBIXTFbQ0BIXShbQ0gzXSlPQyg9TyljKGMxMiljKFtPSF0pYzNjKGMyW09IXSlDKD1PKUMoPVtDSF1DMz1PKU9bQ0gzXQ==	J2VwaWtfcHl0aG9uJywgJy1waCcsICc3LjAwMDAwMCcsICctcGh0JywgJzIuMDAwMDAwJywgJy1tcycsICcxNicsICctdG4nLCAnOCcsICctbWEnLCAnMjAwJywgJy1pbWFlJywgJzxpbmZpbGUubWFlPicsICctb21hZScsICc8b3V0ZmlsZS5tYWU+Jw==	0.1036	0.0000	0.1036	0.0998	0.100	0	0	This compound has an ester and may undergo hydrolysis at high or low pH.	OPLS_2005	25.473	TRUE	vsw_1-LIGPREP-001-in.maegz:4659-1	vsw_1
	vsw_1-LIGPREP-001-in.maegz:6404	91	vsw_1.65	2025-02-05 09:54:02	2025-02-05 09:54:02	FALSE	0	C:\Users\user\Documents\Schrodinger\vsw_1	vsw_1-SP_OUT_1_pv.maegz		vsw_1-LIGPREP-001-in.maegz	6404	60134	0	W09IXVtDSDJdQyhbQ0gyXVtPSF0pPVtDSF1bQ0gyXVtDSDJdQyhcW0NIM10pPVtDSF1cW0NIMl1bQ0gyXVtDQEBIXTFbQ0gyXVtDQEBIXShPQzE9TyljMmMoW09IXSlbY0hdW2NIXWMoW2NIXTIpW09IXQ==	J2VwaWtfcHl0aG9uJywgJy1waCcsICc3LjAwMDAwMCcsICctcGh0JywgJzIuMDAwMDAwJywgJy1tcycsICcxNicsICctdG4nLCAnOCcsICctbWEnLCAnMjAwJywgJy1pbWFlJywgJzxpbmZpbGUubWFlPicsICctb21hZScsICc8b3V0ZmlsZS5tYWU+Jw==	0.0006	0.0000	0.0006	0.0004	0.000	0	0	This compound has an ester and may undergo hydrolysis at high or low pH.	OPLS_2005	26.617	TRUE	vsw_1-LIGPREP-001-in.maegz:6404-3	vsw_1
	vsw_1-LIGPREP-001-in.maegz:10485	92	vsw_1.66	2025-02-05 09:54:02	2025-02-05 09:54:02	FALSE	0	C:\Users\user\Documents\Schrodinger\vsw_1	vsw_1-SP_OUT_1_pv.maegz		vsw_1-LIGPREP-001-in.maegz	10485	60134	0	W09IXVtDSDJdW0NAQF0oW0NIMl0xKShbT0hdKVtDQEBIXShbQ0gyXTIpW0NIMl1bQ0gyXVtDQEBIXShbQ0BdMTIzKVtDQEBdKFtDSDNdKShDKD1PKVtDSF09W0NIXTMpW0NIMl1bQ0gyXUMoPU8pW05IXWM0YyhbT0hdKVtjSF1bY0hdYyhjNFtPSF0pQyg9TylPW0NIM10=	J2VwaWtfcHl0aG9uJywgJy1waCcsICc3LjAwMDAwMCcsICctcGh0JywgJzIuMDAwMDAwJywgJy1tcycsICcxNicsICctdG4nLCAnOCcsICctbWEnLCAnMjAwJywgJy1pbWFlJywgJzxpbmZpbGUubWFlPicsICctb21hZScsICc8b3V0ZmlsZS5tYWU+Jw==	0.3381	0.0000	0.3381	0.3105	0.311	0	0	This compound has an ester and may undergo hydrolysis at high or low pH.	OPLS_2005	70.503	TRUE	vsw_1-LIGPREP-001-in.maegz:10485-2	vsw_1
	vsw_1-LIGPREP-001-in.maegz:1695	93	vsw_1.67	2025-02-05 09:54:02	2025-02-05 09:54:02	FALSE	0	C:\Users\user\Documents\Schrodinger\vsw_1	vsw_1-SP_OUT_1_pv.maegz		vsw_1-LIGPREP-001-in.maegz	1695	60134	0	W2NIXTFbY0hdYyhbT0hdKVtjSF1jKGMxMilDKD1PKWMzYyhDMj1PKVtjSF1jKFtDSDJdW09IXSlbY0hdYzNbT0hd	J2VwaWtfcHl0aG9uJywgJy1waCcsICc3LjAwMDAwMCcsICctcGh0JywgJzIuMDAwMDAwJywgJy1tcycsICcxNicsICctdG4nLCAnOCcsICctbWEnLCAnMjAwJywgJy1pbWFlJywgJzxpbmZpbGUubWFlPicsICctb21hZScsICc8b3V0ZmlsZS5tYWU+Jw==	0.0406	0.0000	0.0406	0.0393	0.039	0	0		OPLS_2005	21.133	TRUE	vsw_1-LIGPREP-001-in.maegz:1695-1	vsw_1
	vsw_1-LIGPREP-001-in.maegz:1132	94	vsw_1.68	2025-02-05 09:54:02	2025-02-05 09:54:02	FALSE	0	C:\Users\user\Documents\Schrodinger\vsw_1	vsw_1-SP_OUT_1_pv.maegz		vsw_1-LIGPREP-001-in.maegz	1132	60134	0	W0NIM11DKD1PKWMxbmMoQyg9TylPW0NIM10pW2NIXWMoYzEyKWMzYyhbbkhdMilbY0hdW2NIXVtjSF1bY0hdMw==	J2VwaWtfcHl0aG9uJywgJy1waCcsICc3LjAwMDAwMCcsICctcGh0JywgJzIuMDAwMDAwJywgJy1tcycsICcxNicsICctdG4nLCAnOCcsICctbWEnLCAnMjAwJywgJy1pbWFlJywgJzxpbmZpbGUubWFlPicsICctb21hZScsICc8b3V0ZmlsZS5tYWU+Jw==	0.0124	0.0000	0.0124	0.0124	0.012	0	0	This compound has an ester and may undergo hydrolysis at high or low pH.	OPLS_2005	19.439	TRUE	vsw_1-LIGPREP-001-in.maegz:1132-1	vsw_1
	vsw_1-LIGPREP-001-in.maegz:3389	95	vsw_1.69	2025-02-05 09:54:02	2025-02-05 09:54:02	FALSE	0	C:\Users\user\Documents\Schrodinger\vsw_1	vsw_1-SP_OUT_1_pv.maegz		vsw_1-LIGPREP-001-in.maegz	3389	60134	0	W0NIM11jKFtjSF0xKW5bY0hdYyhjMTIpQyg9TyljM2MoQzI9TylbY0hdYyhPW0NIM10pYyhbQ0gzXSljM1tPSF0=	J2VwaWtfcHl0aG9uJywgJy1waCcsICc3LjAwMDAwMCcsICctcGh0JywgJzIuMDAwMDAwJywgJy1tcycsICcxNicsICctdG4nLCAnOCcsICctbWEnLCAnMjAwJywgJy1pbWFlJywgJzxpbmZpbGUubWFlPicsICctb21hZScsICc8b3V0ZmlsZS5tYWU+Jw==	0.0034	0.0000	0.0034	0.0034	0.003	0	0		OPLS_2005	24.352	TRUE	vsw_1-LIGPREP-001-in.maegz:3389-1	vsw_1
	vsw_1-LIGPREP-001-in.maegz:8139	96	vsw_1.70	2025-02-05 09:54:02	2025-02-05 09:54:02	FALSE	0	C:\Users\user\Documents\Schrodinger\vsw_1	vsw_1-SP_OUT_1_pv.maegz		vsw_1-LIGPREP-001-in.maegz	8139	60134	0	TzFjMltjSF1jKFtDSDNdKVtjSF1jKFtjSF1bY0hdYzNbT0hdKWMyYzNbQ0BdMTRjNWMoQyg9TylONFtDSDJdW0NIMl1bT0hdKVtjSF1bY0hdW2NIXWM1T1tDSDNd	J2VwaWtfcHl0aG9uJywgJy1waCcsICc3LjAwMDAwMCcsICctcGh0JywgJzIuMDAwMDAwJywgJy1tcycsICcxNicsICctdG4nLCAnOCcsICctbWEnLCAnMjAwJywgJy1pbWFlJywgJzxpbmZpbGUubWFlPicsICctb21hZScsICc8b3V0ZmlsZS5tYWU+Jw==	0.0006	0.0000	0.0006	0.0006	0.001	0	0		OPLS_2005	64.928	TRUE	vsw_1-LIGPREP-001-in.maegz:8139-1	vsw_1
	vsw_1-LIGPREP-001-in.maegz:5384	97	vsw_1.71	2025-02-05 09:54:02	2025-02-05 09:54:02	FALSE	0	C:\Users\user\Documents\Schrodinger\vsw_1	vsw_1-SP_OUT_1_pv.maegz		vsw_1-LIGPREP-001-in.maegz	5384	60134	0	W0NIM11DKD1PKVtOSF1DMT1bQ0hdQyg9TylDKD1bQ0hdQzE9TylbTkhdW0NASF0oQyg9TylbT0hdKVtDSDJdYyhbY0hdW25IXTIpYyhjMjMpW2NIXVtjSF1bY0hdW2NIXTM=	J2VwaWtfcHl0aG9uJywgJy1waCcsICc3LjAwMDAwMCcsICctcGh0JywgJzIuMDAwMDAwJywgJy1tcycsICcxNicsICctdG4nLCAnOCcsICctbWEnLCAnMjAwJywgJy1pbWFlJywgJzxpbmZpbGUubWFlPicsICctb21hZScsICc8b3V0ZmlsZS5tYWU+Jw==	0.1768	0.0001	0.1768	0.1766	0.177	-1	1	This compound has an imine and may undergo hydrolysis.	OPLS_2005	13.348	TRUE	vsw_1-LIGPREP-001-in.maegz:5384-1	vsw_1
	vsw_1-LIGPREP-001-in.maegz:977	98	vsw_1.72	2025-02-05 09:54:02	2025-02-05 09:54:02	FALSE	0	C:\Users\user\Documents\Schrodinger\vsw_1	vsw_1-SP_OUT_1_pv.maegz		vsw_1-LIGPREP-001-in.maegz	977	60134	0	W2NIXTFbY0hdYyhbT0hdKVtjSF1bY0hdYzFDKEMoPU8pT1tDSDJdMik9QzJbQ0gyXWMzW2NIXVtjSF1jKFtPSF0pW2NIXVtjSF0z	J2VwaWtfcHl0aG9uJywgJy1waCcsICc3LjAwMDAwMCcsICctcGh0JywgJzIuMDAwMDAwJywgJy1tcycsICcxNicsICctdG4nLCAnOCcsICctbWEnLCAnMjAwJywgJy1pbWFlJywgJzxpbmZpbGUubWFlPicsICctb21hZScsICc8b3V0ZmlsZS5tYWU+Jw==	0.1954	0.0000	0.1954	0.1945	0.195	0	0	This compound has an ester and may undergo hydrolysis at high or low pH.	OPLS_2005	19.643	TRUE	vsw_1-LIGPREP-001-in.maegz:977-1	vsw_1
	vsw_1-LIGPREP-001-in.maegz:4679	99	vsw_1.73	2025-02-05 09:54:02	2025-02-05 09:54:02	FALSE	0	C:\Users\user\Documents\Schrodinger\vsw_1	vsw_1-SP_OUT_1_pv.maegz		vsw_1-LIGPREP-001-in.maegz	4679	60134	0	W0NIM11bQ0gyXS9bQ0hdPVtDSF1cW0NIXT1bQ0hdL0MoPU8pW05IXS9bQ0hdPVtDSF0vW0NIMl1bQ0BASF0oW0NIMl1bQ0BASF0xMilPQyg9TyljM2MoW0NIMl1bQ0BIXShPMilbQ0gyXVtDQEhdKFtDSDJdMSlbT0hdKVtjSF1bY0hdW2NIXWMzW09IXQ==	J2VwaWtfcHl0aG9uJywgJy1waCcsICc3LjAwMDAwMCcsICctcGh0JywgJzIuMDAwMDAwJywgJy1tcycsICcxNicsICctdG4nLCAnOCcsICctbWEnLCAnMjAwJywgJy1pbWFlJywgJzxpbmZpbGUubWFlPicsICctb21hZScsICc8b3V0ZmlsZS5tYWU+Jw==	0.0016	0.0000	0.0016	0.0000	0.000	0	0	This compound has an ester and may undergo hydrolysis at high or low pH.	OPLS_2005	40.503	TRUE	vsw_1-LIGPREP-001-in.maegz:4679-4	vsw_1
	vsw_1-LIGPREP-001-in.maegz:7271	100	vsw_1.74	2025-02-05 09:54:02	2025-02-05 09:54:02	FALSE	0	C:\Users\user\Documents\Schrodinger\vsw_1	vsw_1-SP_OUT_1_pv.maegz		vsw_1-LIGPREP-001-in.maegz	7271	60134	0	W0NIM11jMVtjSF1jKFtDSDNdKVtjSF1jKGMxMiljKFtPSF0pYyhbQ0gzXSljKFtjSF0yKVtDSDJdQyg9TylbQ0gzXQ==	J2VwaWtfcHl0aG9uJywgJy1waCcsICc3LjAwMDAwMCcsICctcGh0JywgJzIuMDAwMDAwJywgJy1tcycsICcxNicsICctdG4nLCAnOCcsICctbWEnLCAnMjAwJywgJy1pbWFlJywgJzxpbmZpbGUubWFlPicsICctb21hZScsICc8b3V0ZmlsZS5tYWU+Jw==	0.0004	0.0000	0.0004	0.0004	0.000	0	0		OPLS_2005	13.273	TRUE	vsw_1-LIGPREP-001-in.maegz:7271-1	vsw_1
	vsw_1-LIGPREP-001-in.maegz:9677	101	vsw_1.75	2025-02-05 09:54:02	2025-02-05 09:54:02	FALSE	0	C:\Users\user\Documents\Schrodinger\vsw_1	vsw_1-SP_OUT_1_pv.maegz		vsw_1-LIGPREP-001-in.maegz	9677	60134	0	W2NIXTFbY0hdW2NIXVtjSF1jKGMxMiljM2MoW25IXVtjSF1bY0hdMylDKD1PKVtDQEBIXShbTkhdMiljNFtjSF1bY0hdYyhbT0hdKVtjSF1bY0hdNA==	J2VwaWtfcHl0aG9uJywgJy1waCcsICc3LjAwMDAwMCcsICctcGh0JywgJzIuMDAwMDAwJywgJy1tcycsICcxNicsICctdG4nLCAnOCcsICctbWEnLCAnMjAwJywgJy1pbWFlJywgJzxpbmZpbGUubWFlPicsICctb21hZScsICc8b3V0ZmlsZS5tYWU+Jw==	0.0004	0.0000	0.0004	0.0004	0.000	0	0		OPLS_2005	29.962	TRUE	vsw_1-LIGPREP-001-in.maegz:9677-2	vsw_1
	vsw_1-LIGPREP-001-in.maegz:595	102	vsw_1.76	2025-02-05 09:54:02	2025-02-05 09:54:02	FALSE	0	C:\Users\user\Documents\Schrodinger\vsw_1	vsw_1-SP_OUT_1_pv.maegz		vsw_1-LIGPREP-001-in.maegz	595	60134	0	W2NIXTFbY0hdYyhbT0hdKWMoT1tDSDNdKWMyW2NIXWMoW04rXSg9TylbTy1dKWMoYzNjMTIpYyhDKD1PKVtPSF0pW2NIXWM0YzNPW0NIMl1PNA==	J2VwaWtfcHl0aG9uJywgJy1waCcsICc3LjAwMDAwMCcsICctcGh0JywgJzIuMDAwMDAwJywgJy1tcycsICcxNicsICctdG4nLCAnOCcsICctbWEnLCAnMjAwJywgJy1pbWFlJywgJzxpbmZpbGUubWFlPicsICctb21hZScsICc8b3V0ZmlsZS5tYWU+Jw==	0.0096	0.0001	0.0095	0.0095	0.010	-1	3	This compound contains an acetal/aminal-like group ( X-CH(R)-Y where X, Y are N, S, or O) that may be acid/base labile, releasing an aldehyde.	OPLS_2005	61.361	TRUE	vsw_1-LIGPREP-001-in.maegz:595-1	vsw_1
	vsw_1-LIGPREP-001-in.maegz:1118	103	vsw_1.77	2025-02-05 09:54:02	2025-02-05 09:54:02	FALSE	0	C:\Users\user\Documents\Schrodinger\vsw_1	vsw_1-SP_OUT_1_pv.maegz		vsw_1-LIGPREP-001-in.maegz	1118	60134	0	W2NIXTFjKFtPSF0pW2NIXWMoW09IXSljKGMxMilDKD1PKVtDQEhdKFtDSDNdKVtDQEhdKE8yKWMzW2NIXVtjSF1jKFtPSF0pW2NIXVtjSF0z	J2VwaWtfcHl0aG9uJywgJy1waCcsICc3LjAwMDAwMCcsICctcGh0JywgJzIuMDAwMDAwJywgJy1tcycsICcxNicsICctdG4nLCAnOCcsICctbWEnLCAnMjAwJywgJy1pbWFlJywgJzxpbmZpbGUubWFlPicsICctb21hZScsICc8b3V0ZmlsZS5tYWU+Jw==	0.0234	0.0000	0.0234	0.0222	0.022	0	0		OPLS_2005	25.880	TRUE	vsw_1-LIGPREP-001-in.maegz:1118-1	vsw_1
	vsw_1-LIGPREP-001-in.maegz:1866	104	vsw_1.78	2025-02-05 09:54:02	2025-02-05 09:54:02	FALSE	0	C:\Users\user\Documents\Schrodinger\vsw_1	vsw_1-SP_OUT_1_pv.maegz		vsw_1-LIGPREP-001-in.maegz	1866	60134	0	Tz1DKFtPSF0pW0NAQEhdKFtDSDNdKVtDSDJdQyg9TylbTkhdQyg9TyljMVtjSF1uKC1jMltjSF1bY0hdW2NIXVtjSF1bY0hdMiljKFtjSF1jMT1PKVtDSDJdYzNbY0hdW2NIXVtjSF1bY0hdW2NIXTM=	J2VwaWtfcHl0aG9uJywgJy1waCcsICc3LjAwMDAwMCcsICctcGh0JywgJzIuMDAwMDAwJywgJy1tcycsICcxNicsICctdG4nLCAnOCcsICctbWEnLCAnMjAwJywgJy1pbWFlJywgJzxpbmZpbGUubWFlPicsICctb21hZScsICc8b3V0ZmlsZS5tYWU+Jw==	0.0004	0.0003	0.0000	0.0003	0.001	-1	1		OPLS_2005	38.096	TRUE	vsw_1-LIGPREP-001-in.maegz:1866-1	vsw_1
	vsw_1-LIGPREP-001-in.maegz:1233	105	vsw_1.79	2025-02-05 09:54:02	2025-02-05 09:54:02	FALSE	0	C:\Users\user\Documents\Schrodinger\vsw_1	vsw_1-SP_OUT_1_pv.maegz		vsw_1-LIGPREP-001-in.maegz	1233	60134	0	W2NIXTFbY0hdW2NIXVtjSF1bY0hdYzFbQ0gyXWMyW2NIXWMoPU8pYyhbY0hdbzIpQyg9TylbTkgyXQ==	J2VwaWtfcHl0aG9uJywgJy1waCcsICc3LjAwMDAwMCcsICctcGh0JywgJzIuMDAwMDAwJywgJy1tcycsICcxNicsICctdG4nLCAnOCcsICctbWEnLCAnMjAwJywgJy1pbWFlJywgJzxpbmZpbGUubWFlPicsICctb21hZScsICc8b3V0ZmlsZS5tYWU+Jw==	0.0000	0.0000	0.0000	0.0000	0.000	0	0		OPLS_2005	13.239	TRUE	vsw_1-LIGPREP-001-in.maegz:1233-1	vsw_1
	vsw_1-LIGPREP-001-in.maegz:1076	106	vsw_1.80	2025-02-05 09:54:02	2025-02-05 09:54:02	FALSE	0	C:\Users\user\Documents\Schrodinger\vsw_1	vsw_1-SP_OUT_1_pv.maegz		vsw_1-LIGPREP-001-in.maegz	1076	60134	0	W0NIM11DKD1PKWMoYyhbY0hdMSlbT0hdKWMyW0NIMl1bQ0BdKFtDSDNdKShbT0hdKU9jKGMyYzEzKVtjSF1bY0hdW2NIXTM=	J2VwaWtfcHl0aG9uJywgJy1waCcsICc3LjAwMDAwMCcsICctcGh0JywgJzIuMDAwMDAwJywgJy1tcycsICcxNicsICctdG4nLCAnOCcsICctbWEnLCAnMjAwJywgJy1pbWFlJywgJzxpbmZpbGUubWFlPicsICctb21hZScsICc8b3V0ZmlsZS5tYWU+Jw==	0.0689	0.0000	0.0689	0.0689	0.069	0	0		OPLS_2005	36.967	TRUE	vsw_1-LIGPREP-001-in.maegz:1076-1	vsw_1
	vsw_1-LIGPREP-001-in.maegz:3320	107	vsw_1.81	2025-02-05 09:54:02	2025-02-05 09:54:02	FALSE	0	C:\Users\user\Documents\Schrodinger\vsw_1	vsw_1-SP_OUT_1_pv.maegz		vsw_1-LIGPREP-001-in.maegz	3320	60134	0	W2NIXTFbY0hdYyhbT0hdKVtjSF1bY0hdYzFbQ0gyXUMoPUMoQzI9TylbQ0gyXWMoW2NIXVtjSF0zKVtjSF1bY0hdYzNbT0hdKUMoPU8pQzIoW09IXSljNFtjSF1bY0hdYyhbT0hdKVtjSF1bY0hdNA==	J2VwaWtfcHl0aG9uJywgJy1waCcsICc3LjAwMDAwMCcsICctcGh0JywgJzIuMDAwMDAwJywgJy1tcycsICcxNicsICctdG4nLCAnOCcsICctbWEnLCAnMjAwJywgJy1pbWFlJywgJzxpbmZpbGUubWFlPicsICctb21hZScsICc8b3V0ZmlsZS5tYWU+Jw==	0.5333	0.4065	0.1268	0.9611	1.368	-1	1		OPLS_2005	34.180	TRUE	vsw_1-LIGPREP-001-in.maegz:3320-2	vsw_1
	vsw_1-LIGPREP-001-in.maegz:10202	108	vsw_1.82	2025-02-05 09:54:02	2025-02-05 09:54:02	FALSE	0	C:\Users\user\Documents\Schrodinger\vsw_1	vsw_1-SP_OUT_1_pv.maegz		vsw_1-LIGPREP-001-in.maegz	10202	60134	0	W0NIM11bQ0hdKFtDSDNdKVtDQEBdKEMxPU8pKFtPSF0pT2MoYzEyKWMzYyhbY0hdW2NIXTIpW0NIMl1bQ0BAXShbQ0gzXSkoT1tDSDJdMylPW0NIM10=	J2VwaWtfcHl0aG9uJywgJy1waCcsICc3LjAwMDAwMCcsICctcGh0JywgJzIuMDAwMDAwJywgJy1tcycsICcxNicsICctdG4nLCAnOCcsICctbWEnLCAnMjAwJywgJy1pbWFlJywgJzxpbmZpbGUubWFlPicsICctb21hZScsICc8b3V0ZmlsZS5tYWU+Jw==	0.0000	0.0000	0.0000	0.0000	0.000	0	0		OPLS_2005	33.935	TRUE	vsw_1-LIGPREP-001-in.maegz:10202-1	vsw_1
	vsw_1-LIGPREP-001-in.maegz:820	109	vsw_1.83	2025-02-05 09:54:02	2025-02-05 09:54:02	FALSE	0	C:\Users\user\Documents\Schrodinger\vsw_1	vsw_1-SP_OUT_1_pv.maegz		vsw_1-LIGPREP-001-in.maegz	820	60134	0	W0NIM11DKFtDSDNdKT1bQ0hdW0NIMl1jMWMoW09IXSlbY0hdW2NIXWMoW2NIXTEpW0NIMl1bQ0BAXTIoQyg9TylPW0NIM10pQyg9QyhDKD1PKU8yKVtPSF0pYzNbY0hdW2NIXWMoW09IXSlbY0hdW2NIXTM=	J2VwaWtfcHl0aG9uJywgJy1waCcsICc3LjAwMDAwMCcsICctcGh0JywgJzIuMDAwMDAwJywgJy1tcycsICcxNicsICctdG4nLCAnOCcsICctbWEnLCAnMjAwJywgJy1pbWFlJywgJzxpbmZpbGUubWFlPicsICctb21hZScsICc8b3V0ZmlsZS5tYWU+Jw==	0.0076	0.0045	0.0031	0.0000	0.004	-1	1	This compound has an ester and may undergo hydrolysis at high or low pH.	OPLS_2005	21.117	TRUE	vsw_1-LIGPREP-001-in.maegz:820-1	vsw_1
	vsw_1-LIGPREP-001-in.maegz:3590	110	vsw_1.84	2025-02-05 09:54:02	2025-02-05 09:54:02	FALSE	0	C:\Users\user\Documents\Schrodinger\vsw_1	vsw_1-SP_OUT_1_pv.maegz		vsw_1-LIGPREP-001-in.maegz	3590	60134	0	W0NIM11bQ0gyXVtDQEBIXShbQ0gzXSlDKD1PKUMoPU8pTihbQ0gzXSlbQ0BASF0oW0NIXShbQ0gzXSlbQ0gzXSlDKD1PKVtOSF1bQ0gyXVtDSDJdYyhbY0hdW25IXTEpYyhjMTIpW2NIXVtjSF1bY0hdW2NIXTI=	J2VwaWtfcHl0aG9uJywgJy1waCcsICc3LjAwMDAwMCcsICctcGh0JywgJzIuMDAwMDAwJywgJy1tcycsICcxNicsICctdG4nLCAnOCcsICctbWEnLCAnMjAwJywgJy1pbWFlJywgJzxpbmZpbGUubWFlPicsICctb21hZScsICc8b3V0ZmlsZS5tYWU+Jw==	0.0000	0.0000	0.0000	0.0000	0.000	0	0		OPLS_2005	30.641	TRUE	vsw_1-LIGPREP-001-in.maegz:3590-2	vsw_1
	vsw_1-LIGPREP-001-in.maegz:434	111	vsw_1.85	2025-02-05 09:54:02	2025-02-05 09:54:02	FALSE	0	C:\Users\user\Documents\Schrodinger\vsw_1	vsw_1-SP_OUT_1_pv.maegz		vsw_1-LIGPREP-001-in.maegz	434	60134	0	W09IXWMxW2NIXVtjSF1jKFtjSF1bY0hdMSktYyhbY0hdbzIpYyg9TyljKGMyMylbY0hdYyhbT0hdKWMoW2NIXTMpW09IXQ==	J2VwaWtfcHl0aG9uJywgJy1waCcsICc3LjAwMDAwMCcsICctcGh0JywgJzIuMDAwMDAwJywgJy1tcycsICcxNicsICctdG4nLCAnOCcsICctbWEnLCAnMjAwJywgJy1pbWFlJywgJzxpbmZpbGUubWFlPicsICctb21hZScsICc8b3V0ZmlsZS5tYWU+Jw==	0.0171	0.0000	0.0171	0.0133	0.013	0	0		OPLS_2005	13.602	TRUE	vsw_1-LIGPREP-001-in.maegz:434-1	vsw_1
	vsw_1-LIGPREP-001-in.maegz:3957	112	vsw_1.86	2025-02-05 09:54:02	2025-02-05 09:54:02	FALSE	0	C:\Users\user\Documents\Schrodinger\vsw_1	vsw_1-SP_OUT_1_pv.maegz		vsw_1-LIGPREP-001-in.maegz	3957	60134	0	W2NIXTFbY0hdW2NIXVtjSF1jKG4yW0NIM10pYzFjKGMyMylbY0hdYyhuYzNDKD1PKVtDSDNdKUMoPU8pW05IXVtDSDJdW0NASF0oW09IXSljNFtjSF1bY0hdW2NIXVtjSF1bY0hdNA==	J2VwaWtfcHl0aG9uJywgJy1waCcsICc3LjAwMDAwMCcsICctcGh0JywgJzIuMDAwMDAwJywgJy1tcycsICcxNicsICctdG4nLCAnOCcsICctbWEnLCAnMjAwJywgJy1pbWFlJywgJzxpbmZpbGUubWFlPicsICctb21hZScsICc8b3V0ZmlsZS5tYWU+Jw==	0.0297	0.0000	0.0297	0.0297	0.030	0	0		OPLS_2005	29.337	TRUE	vsw_1-LIGPREP-001-in.maegz:3957-1	vsw_1
	vsw_1-LIGPREP-001-in.maegz:2931	113	vsw_1.87	2025-02-05 09:54:02	2025-02-05 09:54:02	FALSE	0	C:\Users\user\Documents\Schrodinger\vsw_1	vsw_1-SP_OUT_1_pv.maegz		vsw_1-LIGPREP-001-in.maegz	2931	60134	0	W0NIM11PYyhbY0hdMSlbY0hdYyhbT0hdKWMoYzEyKWMoPU8pb2MzYzJjKFtPSF0pW2NIXWMoYzNbT0hdKU9bQ0gzXQ==	J2VwaWtfcHl0aG9uJywgJy1waCcsICc3LjAwMDAwMCcsICctcGh0JywgJzIuMDAwMDAwJywgJy1tcycsICcxNicsICctdG4nLCAnOCcsICctbWEnLCAnMjAwJywgJy1pbWFlJywgJzxpbmZpbGUubWFlPicsICctb21hZScsICc8b3V0ZmlsZS5tYWU+Jw==	0.0234	0.0000	0.0234	0.0207	0.021	0	0		OPLS_2005	34.856	TRUE	vsw_1-LIGPREP-001-in.maegz:2931-1	vsw_1
	vsw_1-LIGPREP-001-in.maegz:1108	114	vsw_1.88	2025-02-05 09:54:02	2025-02-05 09:54:02	FALSE	0	C:\Users\user\Documents\Schrodinger\vsw_1	vsw_1-SP_OUT_1_pv.maegz		vsw_1-LIGPREP-001-in.maegz	1108	60134	0	W0NIM11PYyhbY0hdMSlbY0hdYyhbT0hdKWMoYzEyKUMoPU8pYzNjKEMyPU8pW2NIXWMoW09IXSlbY0hdYzNbT0hd	J2VwaWtfcHl0aG9uJywgJy1waCcsICc3LjAwMDAwMCcsICctcGh0JywgJzIuMDAwMDAwJywgJy1tcycsICcxNicsICctdG4nLCAnOCcsICctbWEnLCAnMjAwJywgJy1pbWFlJywgJzxpbmZpbGUubWFlPicsICctb21hZScsICc8b3V0ZmlsZS5tYWU+Jw==	0.1090	0.0000	0.1090	0.1035	0.104	0	0		OPLS_2005	30.847	TRUE	vsw_1-LIGPREP-001-in.maegz:1108-1	vsw_1
	vsw_1-LIGPREP-001-in.maegz:1487	115	vsw_1.89	2025-02-05 09:54:02	2025-02-05 09:54:02	FALSE	0	C:\Users\user\Documents\Schrodinger\vsw_1	vsw_1-SP_OUT_1_pv.maegz		vsw_1-LIGPREP-001-in.maegz	1487	60134	0	W0NIM11jKFtjSF0xKW5bY0hdYyhjMTIpQyg9TyljM2MoQzI9TylbY0hdYyhPW0NIM10pW2NIXWMzW09IXQ==	J2VwaWtfcHl0aG9uJywgJy1waCcsICc3LjAwMDAwMCcsICctcGh0JywgJzIuMDAwMDAwJywgJy1tcycsICcxNicsICctdG4nLCAnOCcsICctbWEnLCAnMjAwJywgJy1pbWFlJywgJzxpbmZpbGUubWFlPicsICctb21hZScsICc8b3V0ZmlsZS5tYWU+Jw==	0.0067	0.0000	0.0067	0.0067	0.007	0	0		OPLS_2005	22.741	TRUE	vsw_1-LIGPREP-001-in.maegz:1487-1	vsw_1
	vsw_1-LIGPREP-001-in.maegz:365	116	vsw_1.90	2025-02-05 09:54:02	2025-02-05 09:54:02	FALSE	0	C:\Users\user\Documents\Schrodinger\vsw_1	vsw_1-SP_OUT_1_pv.maegz		vsw_1-LIGPREP-001-in.maegz	365	60134	0	W0NIM11PYyhjMVtPSF0pYyhbT0hdKVtjSF1jKGMxMilvYyhbY0hdYzI9TyktYzNbY0hdYyhbT0hdKWMoW09IXSlbY0hdW2NIXTM=	J2VwaWtfcHl0aG9uJywgJy1waCcsICc3LjAwMDAwMCcsICctcGh0JywgJzIuMDAwMDAwJywgJy1tcycsICcxNicsICctdG4nLCAnOCcsICctbWEnLCAnMjAwJywgJy1pbWFlJywgJzxpbmZpbGUubWFlPicsICctb21hZScsICc8b3V0ZmlsZS5tYWU+Jw==	0.0508	0.0000	0.0508	0.0479	0.048	0	0		OPLS_2005	23.213	TRUE	vsw_1-LIGPREP-001-in.maegz:365-1	vsw_1
	vsw_1-LIGPREP-001-in.maegz:7051	117	vsw_1.91	2025-02-05 09:54:02	2025-02-05 09:54:02	FALSE	0	C:\Users\user\Documents\Schrodinger\vsw_1	vsw_1-SP_OUT_1_pv.maegz		vsw_1-LIGPREP-001-in.maegz	7051	60134	0	W0NIM11DKD1PKWMxb1tjSF1jKGMxMilbQ0BIXShbT0hdKWMzYyhDMj1PKWMoW09IXSlbY0hdW2NIXVtjSF0z	J2VwaWtfcHl0aG9uJywgJy1waCcsICc3LjAwMDAwMCcsICctcGh0JywgJzIuMDAwMDAwJywgJy1tcycsICcxNicsICctdG4nLCAnOCcsICctbWEnLCAnMjAwJywgJy1pbWFlJywgJzxpbmZpbGUubWFlPicsICctb21hZScsICc8b3V0ZmlsZS5tYWU+Jw==	0.0061	0.0000	0.0061	0.0061	0.006	0	0		OPLS_2005	18.399	TRUE	vsw_1-LIGPREP-001-in.maegz:7051-1	vsw_1
	vsw_1-LIGPREP-001-in.maegz:4878	118	vsw_1.92	2025-02-05 09:54:02	2025-02-05 09:54:02	FALSE	0	C:\Users\user\Documents\Schrodinger\vsw_1	vsw_1-SP_OUT_1_pv.maegz		vsw_1-LIGPREP-001-in.maegz	4878	60134	0	W0NIM11PYzFbY0hdYyg9TylvYyhbY0hdMSlbQ0BASF0oW0NIMl1jMltjSF1bY0hdW2NIXVtjSF1bY0hdMilbTkhdQyg9W0NIXUMzPU8pQyg9TyljKGMzNClbY0hdYyhbT0hdKVtjSF1jNFtPSF0=	J2VwaWtfcHl0aG9uJywgJy1waCcsICc3LjAwMDAwMCcsICctcGh0JywgJzIuMDAwMDAwJywgJy1tcycsICcxNicsICctdG4nLCAnOCcsICctbWEnLCAnMjAwJywgJy1pbWFlJywgJzxpbmZpbGUubWFlPicsICctb21hZScsICc8b3V0ZmlsZS5tYWU+Jw==	5.3096	0.0000	5.3096	0.2963	0.296	0	0	This compound has an imine and may undergo hydrolysis.	OPLS_2005	22.126	TRUE	vsw_1-LIGPREP-001-in.maegz:4878-2	vsw_1
	vsw_1-LIGPREP-001-in.maegz:3430	119	vsw_1.93	2025-02-05 09:54:02	2025-02-05 09:54:02	FALSE	0	C:\Users\user\Documents\Schrodinger\vsw_1	vsw_1-SP_OUT_1_pv.maegz		vsw_1-LIGPREP-001-in.maegz	3430	60134	0	W0NIM11bQ0BASF0oW0NIMl0xKU9bQ0BIXShbQ0BIXTEyKWMzYyhDKD1PKU8yKWMoW09IXSljNGMoYzNbT0hdKUMoPU8pQyg9W0NIXUM0PU8pT1tDSDNd	J2VwaWtfcHl0aG9uJywgJy1waCcsICc3LjAwMDAwMCcsICctcGh0JywgJzIuMDAwMDAwJywgJy1tcycsICcxNicsICctdG4nLCAnOCcsICctbWEnLCAnMjAwJywgJy1pbWFlJywgJzxpbmZpbGUubWFlPicsICctb21hZScsICc8b3V0ZmlsZS5tYWU+Jw==	0.0648	0.0000	0.0648	0.0633	0.063	0	0	This compound has an ester and may undergo hydrolysis at high or low pH.	OPLS_2005	35.725	TRUE	vsw_1-LIGPREP-001-in.maegz:3430-1	vsw_1
	vsw_1-LIGPREP-001-in.maegz:1237	120	vsw_1.94	2025-02-05 09:54:02	2025-02-05 09:54:02	FALSE	0	C:\Users\user\Documents\Schrodinger\vsw_1	vsw_1-SP_OUT_1_pv.maegz		vsw_1-LIGPREP-001-in.maegz	1237	60134	0	W0NIM11jKFtjSF0xKW5bY0hdYyhjMTIpQyg9TyljM2MoQzI9TylbY0hdYyhPW0NIM10pW2NIXWMzT1tDSDNd	J2VwaWtfcHl0aG9uJywgJy1waCcsICc3LjAwMDAwMCcsICctcGh0JywgJzIuMDAwMDAwJywgJy1tcycsICcxNicsICctdG4nLCAnOCcsICctbWEnLCAnMjAwJywgJy1pbWFlJywgJzxpbmZpbGUubWFlPicsICctb21hZScsICc8b3V0ZmlsZS5tYWU+Jw==	0.0000	0.0000	0.0000	0.0000	0.000	0	0		OPLS_2005	25.639	TRUE	vsw_1-LIGPREP-001-in.maegz:1237-1	vsw_1
	vsw_1-LIGPREP-001-in.maegz:9550	121	vsw_1.95	2025-02-05 09:54:02	2025-02-05 09:54:02	FALSE	0	C:\Users\user\Documents\Schrodinger\vsw_1	vsw_1-SP_OUT_1_pv.maegz		vsw_1-LIGPREP-001-in.maegz	9550	60134	0	W0NIM11DKD1PKVtDSDJdW0NAQEhdKFtDSDJdMSlPQyg9TyljKGMxMiljKFtPSF0pYzNjKFtjSF0yKUMoPU8pYzRjKEMzPU8pYyhbT0hdKVtjSF1bY0hdW2NIXTQ=	J2VwaWtfcHl0aG9uJywgJy1waCcsICc3LjAwMDAwMCcsICctcGh0JywgJzIuMDAwMDAwJywgJy1tcycsICcxNicsICctdG4nLCAnOCcsICctbWEnLCAnMjAwJywgJy1pbWFlJywgJzxpbmZpbGUubWFlPicsICctb21hZScsICc8b3V0ZmlsZS5tYWU+Jw==	0.0049	0.0000	0.0049	0.0000	0.000	0	0	This compound has an ester and may undergo hydrolysis at high or low pH.	OPLS_2005	36.744	TRUE	vsw_1-LIGPREP-001-in.maegz:9550-2	vsw_1
	vsw_1-LIGPREP-001-in.maegz:402	122	vsw_1.96	2025-02-05 09:54:02	2025-02-05 09:54:02	FALSE	0	C:\Users\user\Documents\Schrodinger\vsw_1	vsw_1-SP_OUT_1_pv.maegz		vsw_1-LIGPREP-001-in.maegz	402	60134	0	Tz1DKFtDSDNdKVtDSDJdYyhjMVtPSF0pYyhbQ0gzXSljKFtPSF0pYyhjMTIpQyg9TylbQ0hdPUMoQzI9TylPW0NIM10=	J2VwaWtfcHl0aG9uJywgJy1waCcsICc3LjAwMDAwMCcsICctcGh0JywgJzIuMDAwMDAwJywgJy1tcycsICcxNicsICctdG4nLCAnOCcsICctbWEnLCAnMjAwJywgJy1pbWFlJywgJzxpbmZpbGUubWFlPicsICctb21hZScsICc8b3V0ZmlsZS5tYWU+Jw==	0.0028	0.0000	0.0028	0.0028	0.003	0	0		OPLS_2005	12.898	TRUE	vsw_1-LIGPREP-001-in.maegz:402-1	vsw_1
	vsw_1-LIGPREP-001-in.maegz:9073	123	vsw_1.97	2025-02-05 09:54:02	2025-02-05 09:54:02	FALSE	0	C:\Users\user\Documents\Schrodinger\vsw_1	vsw_1-SP_OUT_1_pv.maegz		vsw_1-LIGPREP-001-in.maegz	9073	60134	0	W0NIM11bQ0gyXVtDQEBIXShbQ0gyXVtPSF0pW0NAQEhdMVtDQEBIXShbQ0gzXSlbQ0gyXVtDQEBIXShbQ0gzXSlbQ0BASF0oTzEpYzJjKFtPSF0pYyhbY0hdbihjMj1PKU9bQ0gzXSktYzNbY0hdW2NIXVtjSF1bY0hdW2NIXTM=	J2VwaWtfcHl0aG9uJywgJy1waCcsICc3LjAwMDAwMCcsICctcGh0JywgJzIuMDAwMDAwJywgJy1tcycsICcxNicsICctdG4nLCAnOCcsICctbWEnLCAnMjAwJywgJy1pbWFlJywgJzxpbmZpbGUubWFlPicsICctb21hZScsICc8b3V0ZmlsZS5tYWU+Jw==	0.0000	0.0000	0.0000	0.0306	0.031	0	0		OPLS_2005	26.605	TRUE	vsw_1-LIGPREP-001-in.maegz:9073-1	vsw_1
	vsw_1-LIGPREP-001-in.maegz:10275	124	vsw_1.98	2025-02-05 09:54:02	2025-02-05 09:54:02	FALSE	0	C:\Users\user\Documents\Schrodinger\vsw_1	vsw_1-SP_OUT_1_pv.maegz		vsw_1-LIGPREP-001-in.maegz	10275	60134	0	W2NIXTFjKFtPSF0pW2NIXWMoW0NIM10pYyhjMTIpYyhbT0hdKWMzYyhbY0hdMilbQ0BIXShbT0hdKVtDSDJdW0NIMl1DMz1P	J2VwaWtfcHl0aG9uJywgJy1waCcsICc3LjAwMDAwMCcsICctcGh0JywgJzIuMDAwMDAwJywgJy1tcycsICcxNicsICctdG4nLCAnOCcsICctbWEnLCAnMjAwJywgJy1pbWFlJywgJzxpbmZpbGUubWFlPicsICctb21hZScsICc8b3V0ZmlsZS5tYWU+Jw==	0.0537	0.0000	0.0537	0.0534	0.053	0	0		OPLS_2005	26.626	TRUE	vsw_1-LIGPREP-001-in.maegz:10275-1	vsw_1
	vsw_1-LIGPREP-001-in.maegz:7083	125	vsw_1.99	2025-02-05 09:54:02	2025-02-05 09:54:02	FALSE	0	C:\Users\user\Documents\Schrodinger\vsw_1	vsw_1-SP_OUT_1_pv.maegz		vsw_1-LIGPREP-001-in.maegz	7083	60134	0	Tz1DKFtOSDJdKUMoXFtDSDNdKT1bQ0hdXFtDSDJdT2MoYyhbQ0gzXSlbY0hdMSljKFtDSDJdW09IXSljKGMxMiljKD1PKWMzYyhvMilbY0hdW2NIXVtjSF1jM09bQ0gzXQ==	J2VwaWtfcHl0aG9uJywgJy1waCcsICc3LjAwMDAwMCcsICctcGh0JywgJzIuMDAwMDAwJywgJy1tcycsICcxNicsICctdG4nLCAnOCcsICctbWEnLCAnMjAwJywgJy1pbWFlJywgJzxpbmZpbGUubWFlPicsICctb21hZScsICc8b3V0ZmlsZS5tYWU+Jw==	0.0000	0.0000	0.0000	0.0000	0.000	0	0		OPLS_2005	35.287	TRUE	vsw_1-LIGPREP-001-in.maegz:7083-2	vsw_1
	vsw_1-LIGPREP-001-in.maegz:8810	126	vsw_1.100	2025-02-05 09:54:02	2025-02-05 09:54:02	FALSE	0	C:\Users\user\Documents\Schrodinger\vsw_1	vsw_1-SP_OUT_1_pv.maegz		vsw_1-LIGPREP-001-in.maegz	8810	60134	0	W0NIM11bQ0BIXShbT0hdKVtDSDJdYyhjKFtDSDNdKWMxW09IXSlbY0hdYyhjMTIpQyg9TylDKD1bQ0hdQzI9TylPW0NIM10=	J2VwaWtfcHl0aG9uJywgJy1waCcsICc3LjAwMDAwMCcsICctcGh0JywgJzIuMDAwMDAwJywgJy1tcycsICcxNicsICctdG4nLCAnOCcsICctbWEnLCAnMjAwJywgJy1pbWFlJywgJzxpbmZpbGUubWFlPicsICctb21hZScsICc8b3V0ZmlsZS5tYWU+Jw==	0.0060	0.0000	0.0060	0.0060	0.006	0	0		OPLS_2005	8.421	TRUE	vsw_1-LIGPREP-001-in.maegz:8810-1	vsw_1
	vsw_1-LIGPREP-001-in.maegz:3611	127	vsw_1.101	2025-02-05 09:54:02	2025-02-05 09:54:02	FALSE	0	C:\Users\user\Documents\Schrodinger\vsw_1	vsw_1-SP_OUT_1_pv.maegz		vsw_1-LIGPREP-001-in.maegz	3611	60134	0	W0NIM11jMVtjSF1jKFtPSF0pW2NIXWMoW09IXSljMUMoPU8pT1tDQEBIXTJbQ0BdKFtDSDNdKShbT0hdKUMoPU8pW0NIXT1DKFtDQEhdMjMpW0NIXT1DKE9bQ0gyXTMpW0NIXShPW0NIM10pT1tDSDNd	J2VwaWtfcHl0aG9uJywgJy1waCcsICc3LjAwMDAwMCcsICctcGh0JywgJzIuMDAwMDAwJywgJy1tcycsICcxNicsICctdG4nLCAnOCcsICctbWEnLCAnMjAwJywgJy1pbWFlJywgJzxpbmZpbGUubWFlPicsICctb21hZScsICc8b3V0ZmlsZS5tYWU+Jw==	0.0559	0.0000	0.0559	0.0497	0.050	0	0	This compound has an ester and may undergo hydrolysis at high or low pH. This compound contains an acetal/aminal-like group ( X-CH(R)-Y where X, Y are N, S, or O) that may be acid/base labile, releasing an aldehyde.	OPLS_2005	26.267	TRUE	vsw_1-LIGPREP-001-in.maegz:3611-1	vsw_1
	vsw_1-LIGPREP-001-in.maegz:6416	128	vsw_1.102	2025-02-05 09:54:02	2025-02-05 09:54:02	FALSE	0	C:\Users\user\Documents\Schrodinger\vsw_1	vsw_1-SP_OUT_1_pv.maegz		vsw_1-LIGPREP-001-in.maegz	6416	60134	0	Tz1jKFtjSF0xKWMoW05IMl0pYyhTW0NIM10pYyhjMTIpbmMzYyhvMilbY0hdW2NIXVtjSF1bY0hdMw==	J2VwaWtfcHl0aG9uJywgJy1waCcsICc3LjAwMDAwMCcsICctcGh0JywgJzIuMDAwMDAwJywgJy1tcycsICcxNicsICctdG4nLCAnOCcsICctbWEnLCAnMjAwJywgJy1pbWFlJywgJzxpbmZpbGUubWFlPicsICctb21hZScsICc8b3V0ZmlsZS5tYWU+Jw==	0.0000	0.0000	0.0000	0.0000	0.000	0	0		OPLS_2005	22.087	TRUE	vsw_1-LIGPREP-001-in.maegz:6416-1	vsw_1
	vsw_1-LIGPREP-001-in.maegz:4185	129	vsw_1.103	2025-02-05 09:54:02	2025-02-05 09:54:02	FALSE	0	C:\Users\user\Documents\Schrodinger\vsw_1	vsw_1-SP_OUT_1_pv.maegz		vsw_1-LIGPREP-001-in.maegz	4185	60134	0	W0NIMl0xW0NAQEhdKFtPSF0pW0NASF0oW09IXSlbQ0gyXVtDQEBIXShbQ0BdMTJbQ0gzXSljM2MoQyg9TylPMiljKFtPSF0pW2NIXWMoW2NIXTMpT1tDSDNd	J2VwaWtfcHl0aG9uJywgJy1waCcsICc3LjAwMDAwMCcsICctcGh0JywgJzIuMDAwMDAwJywgJy1tcycsICcxNicsICctdG4nLCAnOCcsICctbWEnLCAnMjAwJywgJy1pbWFlJywgJzxpbmZpbGUubWFlPicsICctb21hZScsICc8b3V0ZmlsZS5tYWU+Jw==	0.0014	0.0000	0.0014	0.0000	0.000	0	0	This compound has an ester and may undergo hydrolysis at high or low pH.	OPLS_2005	36.727	TRUE	vsw_1-LIGPREP-001-in.maegz:4185-1	vsw_1
	vsw_1-LIGPREP-001-in.maegz:9106	130	vsw_1.104	2025-02-05 09:54:02	2025-02-05 09:54:02	FALSE	0	C:\Users\user\Documents\Schrodinger\vsw_1	vsw_1-SP_OUT_1_pv.maegz		vsw_1-LIGPREP-001-in.maegz	9106	60134	0	W0NIXTE9QyhbQ0gzXSlbQ0BIXShbT0hdKVtDSDJdW0NASF0oW0NASF0xMilDKFtDSDNdKT1bQ0hdW0NIMl1bQ0BASF0yW0NAQEhdKFtDSDNdKUMoPU8pW09IXQ==	J2VwaWtfcHl0aG9uJywgJy1waCcsICc3LjAwMDAwMCcsICctcGh0JywgJzIuMDAwMDAwJywgJy1tcycsICcxNicsICctdG4nLCAnOCcsICctbWEnLCAnMjAwJywgJy1pbWFlJywgJzxpbmZpbGUubWFlPicsICctb21hZScsICc8b3V0ZmlsZS5tYWU+Jw==	0.0022	0.0022	0.0000	0.0022	0.004	-1	1		OPLS_2005	13.645	TRUE	vsw_1-LIGPREP-001-in.maegz:9106-1	vsw_1
	vsw_1-LIGPREP-001-in.maegz:10221	131	vsw_1.105	2025-02-05 09:54:02	2025-02-05 09:54:02	FALSE	0	C:\Users\user\Documents\Schrodinger\vsw_1	vsw_1-SP_OUT_1_pv.maegz		vsw_1-LIGPREP-001-in.maegz	10221	60134	0	Tz1DMVtDQEhdKFtDSDNdKU4oW0NIM10pQyg9TyljMltjSF1jKGMzbjEyKVtjSF1bY0hdW2NIXVtjSF0z	J2VwaWtfcHl0aG9uJywgJy1waCcsICc3LjAwMDAwMCcsICctcGh0JywgJzIuMDAwMDAwJywgJy1tcycsICcxNicsICctdG4nLCAnOCcsICctbWEnLCAnMjAwJywgJy1pbWFlJywgJzxpbmZpbGUubWFlPicsICctb21hZScsICc8b3V0ZmlsZS5tYWU+Jw==	0.0000	0.0000	0.0000	0.0000	0.000	0	0		OPLS_2005	24.827	TRUE	vsw_1-LIGPREP-001-in.maegz:10221-2	vsw_1
	vsw_1-LIGPREP-001-in.maegz:2422	132	vsw_1.106	2025-02-05 09:54:02	2025-02-05 09:54:02	FALSE	0	C:\Users\user\Documents\Schrodinger\vsw_1	vsw_1-SP_OUT_1_pv.maegz		vsw_1-LIGPREP-001-in.maegz	2422	60134	0	W09IXWMxYyhbQ0gzXSlbY0hdW2NIXWMoYzEyKVtDQF0oW0NIM10pKFtPSF0pYzNjKEMyPU8pYyhbQ0gzXSlbY0hdYyhbY0hdMylbT0hd	J2VwaWtfcHl0aG9uJywgJy1waCcsICc3LjAwMDAwMCcsICctcGh0JywgJzIuMDAwMDAwJywgJy1tcycsICcxNicsICctdG4nLCAnOCcsICctbWEnLCAnMjAwJywgJy1pbWFlJywgJzxpbmZpbGUubWFlPicsICctb21hZScsICc8b3V0ZmlsZS5tYWU+Jw==	0.0062	0.0000	0.0062	0.0000	0.000	0	0		OPLS_2005	24.814	TRUE	vsw_1-LIGPREP-001-in.maegz:2422-1	vsw_1
	vsw_1-LIGPREP-001-in.maegz:6909	133	vsw_1.107	2025-02-05 09:54:02	2025-02-05 09:54:02	FALSE	0	C:\Users\user\Documents\Schrodinger\vsw_1	vsw_1-SP_OUT_1_pv.maegz		vsw_1-LIGPREP-001-in.maegz	6909	60134	0	W0NIM11DKD1PKWMxbmMoT1tDSDNdKVtjSF1jKGMxMiljM2MoW25IXTIpW2NIXVtjSF1bY0hdW2NIXTM=	J2VwaWtfcHl0aG9uJywgJy1waCcsICc3LjAwMDAwMCcsICctcGh0JywgJzIuMDAwMDAwJywgJy1tcycsICcxNicsICctdG4nLCAnOCcsICctbWEnLCAnMjAwJywgJy1pbWFlJywgJzxpbmZpbGUubWFlPicsICctb21hZScsICc8b3V0ZmlsZS5tYWU+Jw==	0.0000	0.0000	0.0000	0.0000	0.000	0	0		OPLS_2005	13.359	TRUE	vsw_1-LIGPREP-001-in.maegz:6909-1	vsw_1
	vsw_1-LIGPREP-001-in.maegz:2891	134	vsw_1.108	2025-02-05 09:54:02	2025-02-05 09:54:02	FALSE	0	C:\Users\user\Documents\Schrodinger\vsw_1	vsw_1-SP_OUT_1_pv.maegz		vsw_1-LIGPREP-001-in.maegz	2891	60134	0	Tz1DMVtDSF09QyhbQ0gzXSlDKD1PKWMoYzEyKVtjSF1jM2MoYzJbT0hdKWMoW09IXSlbY0hdYyhbY0hdMylPW0NIM10=	J2VwaWtfcHl0aG9uJywgJy1waCcsICc3LjAwMDAwMCcsICctcGh0JywgJzIuMDAwMDAwJywgJy1tcycsICcxNicsICctdG4nLCAnOCcsICctbWEnLCAnMjAwJywgJy1pbWFlJywgJzxpbmZpbGUubWFlPicsICctb21hZScsICc8b3V0ZmlsZS5tYWU+Jw==	0.5807	0.0000	0.5807	0.5162	0.516	0	0		OPLS_2005	21.863	TRUE	vsw_1-LIGPREP-001-in.maegz:2891-2	vsw_1
	vsw_1-LIGPREP-001-in.maegz:322	135	vsw_1.109	2025-02-05 09:54:02	2025-02-05 09:54:02	FALSE	0	C:\Users\user\Documents\Schrodinger\vsw_1	vsw_1-SP_OUT_1_pv.maegz		vsw_1-LIGPREP-001-in.maegz	322	60134	0	W09IXWMxW2NIXVtjSF1jKFtjSF1bY0hdMSktYyhbY0hdYzI9TylvYyhjMjMpW2NIXWMoW09IXSljKFtPSF0pYzNbT0hd	J2VwaWtfcHl0aG9uJywgJy1waCcsICc3LjAwMDAwMCcsICctcGh0JywgJzIuMDAwMDAwJywgJy1tcycsICcxNicsICctdG4nLCAnOCcsICctbWEnLCAnMjAwJywgJy1pbWFlJywgJzxpbmZpbGUubWFlPicsICctb21hZScsICc8b3V0ZmlsZS5tYWU+Jw==	0.0615	0.0000	0.0615	0.0573	0.057	0	0		OPLS_2005	14.303	TRUE	vsw_1-LIGPREP-001-in.maegz:322-1	vsw_1
	vsw_1-LIGPREP-001-in.maegz:3141	136	vsw_1.110	2025-02-05 09:54:02	2025-02-05 09:54:02	FALSE	0	C:\Users\user\Documents\Schrodinger\vsw_1	vsw_1-SP_OUT_1_pv.maegz		vsw_1-LIGPREP-001-in.maegz	3141	60134	0	W0NIM11bQ0BASF0oW09IXSljMW9bY0hdYyhjMTIpQyg9TyljM2MoQzI9TylbY0hdYyhPW0NIM10pW2NIXWMzW09IXQ==	J2VwaWtfcHl0aG9uJywgJy1waCcsICc3LjAwMDAwMCcsICctcGh0JywgJzIuMDAwMDAwJywgJy1tcycsICcxNicsICctdG4nLCAnOCcsICctbWEnLCAnMjAwJywgJy1pbWFlJywgJzxpbmZpbGUubWFlPicsICctb21hZScsICc8b3V0ZmlsZS5tYWU+Jw==	0.0034	0.0000	0.0034	0.0034	0.003	0	0		OPLS_2005	21.736	TRUE	vsw_1-LIGPREP-001-in.maegz:3141-1	vsw_1
	vsw_1-LIGPREP-001-in.maegz:2371	137	vsw_1.111	2025-02-05 09:54:02	2025-02-05 09:54:02	FALSE	0	C:\Users\user\Documents\Schrodinger\vsw_1	vsw_1-SP_OUT_1_pv.maegz		vsw_1-LIGPREP-001-in.maegz	2371	60134	0	TzFbQ0gyXU9jKGMxMilbY0hdYyhbY0hdYzJbT0hdKVtDSDJdW0NAQEhdKFtDSDJdTjNDKD1PKVtDSDNdKU4oQyg9TyljNFtjSF1bY0hdW2NIXVtjSF1bY0hdNClbQ0gyXVtDQEBIXTNbQ0gyXWM1W2NIXVtjSF1bY0hdW2NIXVtjSF01	J2VwaWtfcHl0aG9uJywgJy1waCcsICc3LjAwMDAwMCcsICctcGh0JywgJzIuMDAwMDAwJywgJy1tcycsICcxNicsICctdG4nLCAnOCcsICctbWEnLCAnMjAwJywgJy1pbWFlJywgJzxpbmZpbGUubWFlPicsICctb21hZScsICc8b3V0ZmlsZS5tYWU+Jw==	0.0011	0.0000	0.0011	0.0011	0.001	0	0	This compound contains an acetal/aminal-like group ( X-CH(R)-Y where X, Y are N, S, or O) that may be acid/base labile, releasing an aldehyde.	OPLS_2005	76.258	TRUE	vsw_1-LIGPREP-001-in.maegz:2371-1	vsw_1
	vsw_1-LIGPREP-001-in.maegz:9625	138	vsw_1.112	2025-02-05 09:54:02	2025-02-05 09:54:02	FALSE	0	C:\Users\user\Documents\Schrodinger\vsw_1	vsw_1-SP_OUT_1_pv.maegz		vsw_1-LIGPREP-001-in.maegz	9625	60134	0	W09IXWMxW2NIXWMoT1tDSDNdKVtjSF1jKGMxMilbY0hdYzNjKGMyW09IXSlDKD1PKU9bQ0BASF0oW0NIMl0zKVtDSDJdW0NAQEhdKFtPSF0pW0NIMl1bQ0BIXShbT0hdKVtDSDJdW0NIMl1bQ0gyXVtDSDJdW0NIMl1bT0hd	J2VwaWtfcHl0aG9uJywgJy1waCcsICc3LjAwMDAwMCcsICctcGh0JywgJzIuMDAwMDAwJywgJy1tcycsICcxNicsICctdG4nLCAnOCcsICctbWEnLCAnMjAwJywgJy1pbWFlJywgJzxpbmZpbGUubWFlPicsICctb21hZScsICc8b3V0ZmlsZS5tYWU+Jw==	0.0823	0.0000	0.0823	0.0802	0.080	0	0	This compound has an ester and may undergo hydrolysis at high or low pH.	OPLS_2005	36.150	TRUE	vsw_1-LIGPREP-001-in.maegz:9625-3	vsw_1
	vsw_1-LIGPREP-001-in.maegz:5099	139	vsw_1.113	2025-02-05 09:54:02	2025-02-05 09:54:02	FALSE	0	C:\Users\user\Documents\Schrodinger\vsw_1	vsw_1-SP_OUT_1_pv.maegz		vsw_1-LIGPREP-001-in.maegz	5099	60134	0	W0NIMl0xT0MoPU8pQyhbQ0BdMihbQ0gzXSlbQ0gyXVtPSF0pPUMxW0NAQEhdKFtPSF0pW0NAQEhdKFtDQEBIXTIzKVtDSDJdQyhbQ0gyXTMpKFtDSDNdKVtDSDNd	J2VwaWtfcHl0aG9uJywgJy1waCcsICc3LjAwMDAwMCcsICctcGh0JywgJzIuMDAwMDAwJywgJy1tcycsICcxNicsICctdG4nLCAnOCcsICctbWEnLCAnMjAwJywgJy1pbWFlJywgJzxpbmZpbGUubWFlPicsICctb21hZScsICc8b3V0ZmlsZS5tYWU+Jw==	0.0003	0.0000	0.0003	0.0000	0.000	0	0	This compound has an ester and may undergo hydrolysis at high or low pH.	OPLS_2005	43.943	TRUE	vsw_1-LIGPREP-001-in.maegz:5099-1	vsw_1
	vsw_1-LIGPREP-001-in.maegz:5855	140	vsw_1.114	2025-02-05 09:54:02	2025-02-05 09:54:02	FALSE	0	C:\Users\user\Documents\Schrodinger\vsw_1	vsw_1-SP_OUT_1_pv.maegz		vsw_1-LIGPREP-001-in.maegz	5855	60134	0	W0NIM11bQ0BASF0oW0NIMl0xKU9bQ0hdPUMoW0NAQEhdMTIpQyg9TyljM2MoW0NASF0yW09IXSlbY0hdYyhPW0NIM10pW2NIXWMzW09IXQ==	J2VwaWtfcHl0aG9uJywgJy1waCcsICc3LjAwMDAwMCcsICctcGh0JywgJzIuMDAwMDAwJywgJy1tcycsICcxNicsICctdG4nLCAnOCcsICctbWEnLCAnMjAwJywgJy1pbWFlJywgJzxpbmZpbGUubWFlPicsICctb21hZScsICc8b3V0ZmlsZS5tYWU+Jw==	0.0041	0.0000	0.0041	0.0041	0.004	0	0		OPLS_2005	19.037	TRUE	vsw_1-LIGPREP-001-in.maegz:5855-1	vsw_1
	vsw_1-LIGPREP-001-in.maegz:1642	141	vsw_1.115	2025-02-05 09:54:02	2025-02-05 09:54:02	FALSE	0	C:\Users\user\Documents\Schrodinger\vsw_1	vsw_1-SP_OUT_1_pv.maegz		vsw_1-LIGPREP-001-in.maegz	1642	60134	0	W09IXWMxW2NIXVtjSF1jKFtjSF1jMVtPSF0pL1tDSF09W0NIXS9jKFtjSF0yKW9jKD1PKWMoYzIzKVtjSF1jKG8zKS1jNFtjSF1jKFtPSF0pYyhbT0hdKVtjSF1bY0hdNA==	J2VwaWtfcHl0aG9uJywgJy1waCcsICc3LjAwMDAwMCcsICctcGh0JywgJzIuMDAwMDAwJywgJy1tcycsICcxNicsICctdG4nLCAnOCcsICctbWEnLCAnMjAwJywgJy1pbWFlJywgJzxpbmZpbGUubWFlPicsICctb21hZScsICc8b3V0ZmlsZS5tYWU+Jw==	0.0051	0.0000	0.0051	0.0000	0.000	0	0		OPLS_2005	18.159	TRUE	vsw_1-LIGPREP-001-in.maegz:1642-1	vsw_1
	vsw_1-LIGPREP-001-in.maegz:8394	142	vsw_1.116	2025-02-05 09:54:02	2025-02-05 09:54:02	FALSE	0	C:\Users\user\Documents\Schrodinger\vsw_1	vsw_1-SP_OUT_1_pv.maegz		vsw_1-LIGPREP-001-in.maegz	8394	60134	0	W0NIM11jMVtjSF1jKFtPSF0pW2NIXWMoW09IXSljMUMoPU8pT1tDQEBIXTJbQ0BAXShbQ0gzXSkoW09IXSlDKD1PKVtDSF09QyhbQ0BIXTIzKVtDSF09QyhPW0NIMl0zKS9bQ0hdPVtDSF0vQyg9TylbT0hd	J2VwaWtfcHl0aG9uJywgJy1waCcsICc3LjAwMDAwMCcsICctcGh0JywgJzIuMDAwMDAwJywgJy1tcycsICcxNicsICctdG4nLCAnOCcsICctbWEnLCAnMjAwJywgJy1pbWFlJywgJzxpbmZpbGUubWFlPicsICctb21hZScsICc8b3V0ZmlsZS5tYWU+Jw==	0.0592	0.0039	0.0553	0.0493	0.053	-1	1	This compound has an ester and may undergo hydrolysis at high or low pH.	OPLS_2005	27.171	TRUE	vsw_1-LIGPREP-001-in.maegz:8394-1	vsw_1
	vsw_1-LIGPREP-001-in.maegz:960	143	vsw_1.117	2025-02-05 09:54:02	2025-02-05 09:54:02	FALSE	0	C:\Users\user\Documents\Schrodinger\vsw_1	vsw_1-SP_OUT_1_pv.maegz		vsw_1-LIGPREP-001-in.maegz	960	60134	0	TzFbQ0gyXVtDQEhdMVtDQF0oW09IXSkoW0NIMl1bT0hdKWMobzIpW2NIXWMoPU8pYyhjKFtDSDNdKVtjSF0zKWMyYyhjMzQpQyg9TyljNWMoQzQ9TylbY0hdW2NIXVtjSF1jNVtPSF0=	J2VwaWtfcHl0aG9uJywgJy1waCcsICc3LjAwMDAwMCcsICctcGh0JywgJzIuMDAwMDAwJywgJy1tcycsICcxNicsICctdG4nLCAnOCcsICctbWEnLCAnMjAwJywgJy1pbWFlJywgJzxpbmZpbGUubWFlPicsICctb21hZScsICc8b3V0ZmlsZS5tYWU+Jw==	0.0012	0.0000	0.0012	0.0012	0.001	0	0		OPLS_2005	47.537	TRUE	vsw_1-LIGPREP-001-in.maegz:960-1	vsw_1
	vsw_1-LIGPREP-001-in.maegz:8398	144	vsw_1.118	2025-02-05 09:54:02	2025-02-05 09:54:02	FALSE	0	C:\Users\user\Documents\Schrodinger\vsw_1	vsw_1-SP_OUT_1_pv.maegz		vsw_1-LIGPREP-001-in.maegz	8398	60134	0	TzFbQ0gyXU9jKGMxMiljKE9bQ0gzXSlbY0hdYyhbY0hdMilbQ0gyXVtDQEBIXShbQ0gyXU4zQyg9TylbQ0gzXSlbTkhdW0NIMl1bQ0BASF0zW0NIMl1jNFtjSF1bY0hdW2NIXVtjSF1bY0hdNA==	J2VwaWtfcHl0aG9uJywgJy1waCcsICc3LjAwMDAwMCcsICctcGh0JywgJzIuMDAwMDAwJywgJy1tcycsICcxNicsICctdG4nLCAnOCcsICctbWEnLCAnMjAwJywgJy1pbWFlJywgJzxpbmZpbGUubWFlPicsICctb21hZScsICc8b3V0ZmlsZS5tYWU+Jw==	0.0401	0.0401	0.0000	0.0401	0.080	1	1	This compound contains an acetal/aminal-like group ( X-CH(R)-Y where X, Y are N, S, or O) that may be acid/base labile, releasing an aldehyde.	OPLS_2005	66.494	TRUE	vsw_1-LIGPREP-001-in.maegz:8398-2	vsw_1
	vsw_1-LIGPREP-001-in.maegz:9806	145	vsw_1.119	2025-02-05 09:54:02	2025-02-05 09:54:02	FALSE	0	C:\Users\user\Documents\Schrodinger\vsw_1	vsw_1-SP_OUT_1_pv.maegz		vsw_1-LIGPREP-001-in.maegz	9806	60134	0	Tz1DMVtDSDJdW0NAQF0oW0NIM10pKFtPSF0pT2MoYzEyKVtjSF1jKFtPSF0pYzNjMltjSF1jKFtPSF0pW2NIXWMzW09IXQ==	J2VwaWtfcHl0aG9uJywgJy1waCcsICc3LjAwMDAwMCcsICctcGh0JywgJzIuMDAwMDAwJywgJy1tcycsICcxNicsICctdG4nLCAnOCcsICctbWEnLCAnMjAwJywgJy1pbWFlJywgJzxpbmZpbGUubWFlPicsICctb21hZScsICc8b3V0ZmlsZS5tYWU+Jw==	0.2974	0.0000	0.2974	0.2632	0.263	0	0		OPLS_2005	24.729	TRUE	vsw_1-LIGPREP-001-in.maegz:9806-2	vsw_1
	vsw_1-LIGPREP-001-in.maegz:297	146	vsw_1.120	2025-02-05 09:54:02	2025-02-05 09:54:02	FALSE	0	C:\Users\user\Documents\Schrodinger\vsw_1	vsw_1-SP_OUT_1_pv.maegz		vsw_1-LIGPREP-001-in.maegz	297	60134	0	W2NIXTFjKFtPSF0pYyhbT0hdKVtjSF1jKGMxMilbQ0gyXVtDSDJdW05IXVtDQEhdMltDSDJdYzNbY0hdW2NIXWMoW09IXSlbY0hdW2NIXTM=	J2VwaWtfcHl0aG9uJywgJy1waCcsICc3LjAwMDAwMCcsICctcGh0JywgJzIuMDAwMDAwJywgJy1tcycsICcxNicsICctdG4nLCAnOCcsICctbWEnLCAnMjAwJywgJy1pbWFlJywgJzxpbmZpbGUubWFlPicsICctb21hZScsICc8b3V0ZmlsZS5tYWU+Jw==	0.1426	0.0172	0.1254	0.1355	0.153	1	1		OPLS_2005	20.401	TRUE	vsw_1-LIGPREP-001-in.maegz:297-1	vsw_1
	vsw_1-LIGPREP-001-in.maegz:1536	147	vsw_1.121	2025-02-05 09:54:02	2025-02-05 09:54:02	FALSE	0	C:\Users\user\Documents\Schrodinger\vsw_1	vsw_1-SP_OUT_1_pv.maegz		vsw_1-LIGPREP-001-in.maegz	1536	60134	0	W0NIM11PW0NASF0oW0NIM10pYyhjKFtjSF0xKVtPSF0pYyhbT0hdKWMoYzEyKUMoPU8pYzNjKEMyPU8pW2NIXWMoW09IXSlbY0hdYzNbT0hd	J2VwaWtfcHl0aG9uJywgJy1waCcsICc3LjAwMDAwMCcsICctcGh0JywgJzIuMDAwMDAwJywgJy1tcycsICcxNicsICctdG4nLCAnOCcsICctbWEnLCAnMjAwJywgJy1pbWFlJywgJzxpbmZpbGUubWFlPicsICctb21hZScsICc8b3V0ZmlsZS5tYWU+Jw==	0.1770	0.0000	0.1770	0.1697	0.170	0	0		OPLS_2005	33.367	TRUE	vsw_1-LIGPREP-001-in.maegz:1536-1	vsw_1
	vsw_1-LIGPREP-001-in.maegz:6902	148	vsw_1.122	2025-02-05 09:54:02	2025-02-05 09:54:02	FALSE	0	C:\Users\user\Documents\Schrodinger\vsw_1	vsw_1-SP_OUT_1_pv.maegz		vsw_1-LIGPREP-001-in.maegz	6902	60134	0	W0NIM11bQ0BASF0oW0NIMl0xKVtDSDJdQyg9TyljKGMxMiljKGMoW09IXSljKFtjSF0yKVtPSF0pQyg9TyljM2MoW0NIMl1bT0hdKWMoW09IXSlbY0hdW2NIXVtjSF0z	J2VwaWtfcHl0aG9uJywgJy1waCcsICc3LjAwMDAwMCcsICctcGh0JywgJzIuMDAwMDAwJywgJy1tcycsICcxNicsICctdG4nLCAnOCcsICctbWEnLCAnMjAwJywgJy1pbWFlJywgJzxpbmZpbGUubWFlPicsICctb21hZScsICc8b3V0ZmlsZS5tYWU+Jw==	0.1899	0.0000	0.1899	0.1782	0.178	0	0		OPLS_2005	35.087	TRUE	vsw_1-LIGPREP-001-in.maegz:6902-1	vsw_1
	vsw_1-LIGPREP-001-in.maegz:3462	149	vsw_1.123	2025-02-05 09:54:02	2025-02-05 09:54:02	FALSE	0	C:\Users\user\Documents\Schrodinger\vsw_1	vsw_1-SP_OUT_1_pv.maegz		vsw_1-LIGPREP-001-in.maegz	3462	60134	0	W0NIM11PYzFbY0hdYyhbQ0gyXVtPSF0pYyhjMmMxMyljKFtPSF0pW2NIXWMoT1tDSDNdKWMyW0NIMl1PQzM9Tw==	J2VwaWtfcHl0aG9uJywgJy1waCcsICc3LjAwMDAwMCcsICctcGh0JywgJzIuMDAwMDAwJywgJy1tcycsICcxNicsICctdG4nLCAnOCcsICctbWEnLCAnMjAwJywgJy1pbWFlJywgJzxpbmZpbGUubWFlPicsICctb21hZScsICc8b3V0ZmlsZS5tYWU+Jw==	0.0409	0.0000	0.0409	0.0409	0.041	0	0	This compound has an ester and may undergo hydrolysis at high or low pH.	OPLS_2005	50.803	TRUE	vsw_1-LIGPREP-001-in.maegz:3462-1	vsw_1
	vsw_1-LIGPREP-001-in.maegz:376	150	vsw_1.124	2025-02-05 09:54:02	2025-02-05 09:54:02	FALSE	0	C:\Users\user\Documents\Schrodinger\vsw_1	vsw_1-SP_OUT_1_pv.maegz		vsw_1-LIGPREP-001-in.maegz	376	60134	0	W09IXWMxW2NIXWMoT1tDSDNdKVtjSF1jKGMxMilPW0NAQEhdKFtDSDJdQzI9TyljM1tjSF1bY0hdYyhbT0hdKVtjSF1bY0hdMw==	J2VwaWtfcHl0aG9uJywgJy1waCcsICc3LjAwMDAwMCcsICctcGh0JywgJzIuMDAwMDAwJywgJy1tcycsICcxNicsICctdG4nLCAnOCcsICctbWEnLCAnMjAwJywgJy1pbWFlJywgJzxpbmZpbGUubWFlPicsICctb21hZScsICc8b3V0ZmlsZS5tYWU+Jw==	0.0054	0.0000	0.0054	0.0000	0.000	0	0		OPLS_2005	26.743	TRUE	vsw_1-LIGPREP-001-in.maegz:376-1	vsw_1
	vsw_1-LIGPREP-001-in.maegz:592	151	vsw_1.125	2025-02-05 09:54:02	2025-02-05 09:54:02	FALSE	0	C:\Users\user\Documents\Schrodinger\vsw_1	vsw_1-SP_OUT_1_pv.maegz		vsw_1-LIGPREP-001-in.maegz	592	60134	0	W09IXWMxW2NIXWMoT1tDSDNdKVtjSF1jKGMxMilPW0NAQEhdKFtDSDJdQzI9TyljM1tjSF1bY0hdYyhbT0hdKVtjSF1bY0hdMw==	J2VwaWtfcHl0aG9uJywgJy1waCcsICc3LjAwMDAwMCcsICctcGh0JywgJzIuMDAwMDAwJywgJy1tcycsICcxNicsICctdG4nLCAnOCcsICctbWEnLCAnMjAwJywgJy1pbWFlJywgJzxpbmZpbGUubWFlPicsICctb21hZScsICc8b3V0ZmlsZS5tYWU+Jw==	0.0054	0.0000	0.0054	0.0000	0.000	0	0		OPLS_2005	26.743	TRUE	vsw_1-LIGPREP-001-in.maegz:592-1	vsw_1
	vsw_1-LIGPREP-001-in.maegz:118	152	vsw_1.126	2025-02-05 09:54:02	2025-02-05 09:54:02	FALSE	0	C:\Users\user\Documents\Schrodinger\vsw_1	vsw_1-SP_OUT_1_pv.maegz		vsw_1-LIGPREP-001-in.maegz	118	60134	0	W2NIXTFjKFtPSF0pYyhbT0hdKWMoW09IXSlbY0hdYzFbQ0BIXShbQ0BIXShDMj1PKVtPSF0pT2MoYzIzKVtjSF1jKFtPSF0pW2NIXWMzW09IXQ==	J2VwaWtfcHl0aG9uJywgJy1waCcsICc3LjAwMDAwMCcsICctcGh0JywgJzIuMDAwMDAwJywgJy1tcycsICcxNicsICctdG4nLCAnOCcsICctbWEnLCAnMjAwJywgJy1pbWFlJywgJzxpbmZpbGUubWFlPicsICctb21hZScsICc8b3V0ZmlsZS5tYWU+Jw==	0.0536	0.0000	0.0536	0.0432	0.043	0	0		OPLS_2005	25.173	TRUE	vsw_1-LIGPREP-001-in.maegz:118-1	vsw_1
	vsw_1-LIGPREP-001-in.maegz:4712	153	vsw_1.127	2025-02-05 09:54:02	2025-02-05 09:54:02	FALSE	0	C:\Users\user\Documents\Schrodinger\vsw_1	vsw_1-SP_OUT_1_pv.maegz		vsw_1-LIGPREP-001-in.maegz	4712	60134	0	W0NIM11bQ0BASF0oW0NIMl0xKU9bQ0gyXWMoYzEyKWMoW09IXSljM2MoW2NIXTIpW2NIXWMoT1tDSDNdKVtjSF1jM09bQ0gzXQ==	J2VwaWtfcHl0aG9uJywgJy1waCcsICc3LjAwMDAwMCcsICctcGh0JywgJzIuMDAwMDAwJywgJy1tcycsICcxNicsICctdG4nLCAnOCcsICctbWEnLCAnMjAwJywgJy1pbWFlJywgJzxpbmZpbGUubWFlPicsICctb21hZScsICc8b3V0ZmlsZS5tYWU+Jw==	0.0040	0.0000	0.0040	0.0040	0.004	0	0		OPLS_2005	26.395	TRUE	vsw_1-LIGPREP-001-in.maegz:4712-1	vsw_1
	vsw_1-LIGPREP-001-in.maegz:3869	154	vsw_1.128	2025-02-05 09:54:02	2025-02-05 09:54:02	FALSE	0	C:\Users\user\Documents\Schrodinger\vsw_1	vsw_1-SP_OUT_1_pv.maegz		vsw_1-LIGPREP-001-in.maegz	3869	60134	0	W0NIM11bQ0BIXShbT0hdKWMxb1tjSF1jKGMxMilDKD1PKWMzYyhDMj1PKVtjSF1jKE9bQ0gzXSlbY0hdYzNbT0hd	J2VwaWtfcHl0aG9uJywgJy1waCcsICc3LjAwMDAwMCcsICctcGh0JywgJzIuMDAwMDAwJywgJy1tcycsICcxNicsICctdG4nLCAnOCcsICctbWEnLCAnMjAwJywgJy1pbWFlJywgJzxpbmZpbGUubWFlPicsICctb21hZScsICc8b3V0ZmlsZS5tYWU+Jw==	0.0034	0.0000	0.0034	0.0034	0.003	0	0		OPLS_2005	21.736	TRUE	vsw_1-LIGPREP-001-in.maegz:3869-1	vsw_1
	vsw_1-LIGPREP-001-in.maegz:9629	155	vsw_1.129	2025-02-05 09:54:02	2025-02-05 09:54:02	FALSE	0	C:\Users\user\Documents\Schrodinger\vsw_1	vsw_1-SP_OUT_1_pv.maegz		vsw_1-LIGPREP-001-in.maegz	9629	60134	0	W0NIM11bQ0BIXTFPQyg9TylbQ0gyXWMoYzEyKWMoYyhbT0hdKWMoW09IXSljMltPSF0pW0NIMl1bQ0hdPUMoW0NIM10pW0NIM10=	J2VwaWtfcHl0aG9uJywgJy1waCcsICc3LjAwMDAwMCcsICctcGh0JywgJzIuMDAwMDAwJywgJy1tcycsICcxNicsICctdG4nLCAnOCcsICctbWEnLCAnMjAwJywgJy1pbWFlJywgJzxpbmZpbGUubWFlPicsICctb21hZScsICc8b3V0ZmlsZS5tYWU+Jw==	0.0060	0.0000	0.0060	0.0061	0.006	0	0	This compound has an ester and may undergo hydrolysis at high or low pH.	OPLS_2005	19.045	TRUE	vsw_1-LIGPREP-001-in.maegz:9629-1	vsw_1
	vsw_1-LIGPREP-001-in.maegz:2611	156	vsw_1.130	2025-02-05 09:54:02	2025-02-05 09:54:02	FALSE	0	C:\Users\user\Documents\Schrodinger\vsw_1	vsw_1-SP_OUT_1_pv.maegz		vsw_1-LIGPREP-001-in.maegz	2611	60134	0	Tz1DKFtPSF0pXFtDSF09W0NIXVxbQ0BASF0oW0NIM10pW0NASF0oW09IXSlbQ0BIXShbQ0gzXSlbQ0gyXVtDQEhdKFtDSDNdKVtDQEhdKFtPSF0pW0NIMl1DKD1PKWMxW2NIXVtjSF1jKFtOSDJdKVtjSF1bY0hdMQ==	J2VwaWtfcHl0aG9uJywgJy1waCcsICc3LjAwMDAwMCcsICctcGh0JywgJzIuMDAwMDAwJywgJy1tcycsICcxNicsICctdG4nLCAnOCcsICctbWEnLCAnMjAwJywgJy1pbWFlJywgJzxpbmZpbGUubWFlPicsICctb21hZScsICc8b3V0ZmlsZS5tYWU+Jw==	0.0023	0.0022	0.0002	0.0022	0.004	-1	1		OPLS_2005	18.188	TRUE	vsw_1-LIGPREP-001-in.maegz:2611-1	vsw_1
	vsw_1-LIGPREP-001-in.maegz:2170	157	vsw_1.131	2025-02-05 09:54:02	2025-02-05 09:54:02	FALSE	0	C:\Users\user\Documents\Schrodinger\vsw_1	vsw_1-SP_OUT_1_pv.maegz		vsw_1-LIGPREP-001-in.maegz	2170	60134	0	W0NIM11jKFtjSF0xKW9jKGMxMiljM2MoYyhbT0hdKWMyW0NIM10pQyg9TylbQ0gyXVtDQEhdKFtDQEhdM1tPSF0pT1tDSDNd	J2VwaWtfcHl0aG9uJywgJy1waCcsICc3LjAwMDAwMCcsICctcGh0JywgJzIuMDAwMDAwJywgJy1tcycsICcxNicsICctdG4nLCAnOCcsICctbWEnLCAnMjAwJywgJy1pbWFlJywgJzxpbmZpbGUubWFlPicsICctb21hZScsICc8b3V0ZmlsZS5tYWU+Jw==	0.0050	0.0000	0.0050	0.0050	0.005	0	0		OPLS_2005	20.768	TRUE	vsw_1-LIGPREP-001-in.maegz:2170-1	vsw_1
	vsw_1-LIGPREP-001-in.maegz:3356	158	vsw_1.132	2025-02-05 09:54:02	2025-02-05 09:54:02	FALSE	0	C:\Users\user\Documents\Schrodinger\vsw_1	vsw_1-SP_OUT_1_pv.maegz		vsw_1-LIGPREP-001-in.maegz	3356	60134	0	W0NIM11bQ0hdKFtDSDNdKVtDSDJdQyg9TylbTkhdW0NIMl1bQ0BIXShbT0hdKVtDSDJdW0NIMl1bQ0BASF0oW0NIMl1bT0hdKVtOSF1DKD1PKWMobjEpYyhbT0hdKVtjSF1jKGMxMilbY0hdW2NIXVtjSF1bY0hdMg==	J2VwaWtfcHl0aG9uJywgJy1waCcsICc3LjAwMDAwMCcsICctcGh0JywgJzIuMDAwMDAwJywgJy1tcycsICcxNicsICctdG4nLCAnOCcsICctbWEnLCAnMjAwJywgJy1pbWFlJywgJzxpbmZpbGUubWFlPicsICctb21hZScsICc8b3V0ZmlsZS5tYWU+Jw==	0.0550	0.0550	0.0000	0.4172	0.472	0	2		OPLS_2005	21.807	TRUE	vsw_1-LIGPREP-001-in.maegz:3356-1	vsw_1
	vsw_1-LIGPREP-001-in.maegz:9130	159	vsw_1.133	2025-02-05 09:54:02	2025-02-05 09:54:02	FALSE	0	C:\Users\user\Documents\Schrodinger\vsw_1	vsw_1-SP_OUT_1_pv.maegz		vsw_1-LIGPREP-001-in.maegz	9130	60134	0	W0NIM11DKD1PKVtDSDJdW0NIMl1bQ0BASF0oW0NIMl1PQyg9TylbQ0gzXSljKGMoW2NIXTEpW09IXSljKFtPSF0pYyhjMTIpQyg9TyljM2MoQzI9TylbY0hdYyhbT0hdKVtjSF1jM1tPSF0=	J2VwaWtfcHl0aG9uJywgJy1waCcsICc3LjAwMDAwMCcsICctcGh0JywgJzIuMDAwMDAwJywgJy1tcycsICcxNicsICctdG4nLCAnOCcsICctbWEnLCAnMjAwJywgJy1pbWFlJywgJzxpbmZpbGUubWFlPicsICctb21hZScsICc8b3V0ZmlsZS5tYWU+Jw==	0.1754	0.0000	0.1754	0.1682	0.168	0	0	This compound has an ester and may undergo hydrolysis at high or low pH.	OPLS_2005	26.577	TRUE	vsw_1-LIGPREP-001-in.maegz:9130-2	vsw_1
	vsw_1-LIGPREP-001-in.maegz:10	160	vsw_1.134	2025-02-05 09:54:02	2025-02-05 09:54:02	FALSE	0	C:\Users\user\Documents\Schrodinger\vsw_1	vsw_1-SP_OUT_1_pv.maegz		vsw_1-LIGPREP-001-in.maegz	10	60134	0	W09IXWMxW2NIXVtjSF1jKFtjSF1bY0hdMSktYyhbY0hdbzIpYyg9TyljKGMyMyljKFtPSF0pW2NIXWMoW2NIXTMpW09IXQ==	J2VwaWtfcHl0aG9uJywgJy1waCcsICc3LjAwMDAwMCcsICctcGh0JywgJzIuMDAwMDAwJywgJy1tcycsICcxNicsICctdG4nLCAnOCcsICctbWEnLCAnMjAwJywgJy1pbWFlJywgJzxpbmZpbGUubWFlPicsICctb21hZScsICc8b3V0ZmlsZS5tYWU+Jw==	0.0373	0.0000	0.0373	0.0302	0.030	0	0		OPLS_2005	19.366	TRUE	vsw_1-LIGPREP-001-in.maegz:10-1	vsw_1
	vsw_1-LIGPREP-001-in.maegz:1674	161	vsw_1.135	2025-02-05 09:54:02	2025-02-05 09:54:02	FALSE	0	C:\Users\user\Documents\Schrodinger\vsw_1	vsw_1-SP_OUT_1_pv.maegz		vsw_1-LIGPREP-001-in.maegz	1674	60134	0	Tz1DKFtPSF0pYzFbY0hdW2NIXVtjSF1jKE4yQyg9TylbQ0gzXSljMVtOSF1jKGMyMylbY0hdW2NIXVtjSF1bY0hdMw==	J2VwaWtfcHl0aG9uJywgJy1waCcsICc3LjAwMDAwMCcsICctcGh0JywgJzIuMDAwMDAwJywgJy1tcycsICcxNicsICctdG4nLCAnOCcsICctbWEnLCAnMjAwJywgJy1pbWFlJywgJzxpbmZpbGUubWFlPicsICctb21hZScsICc8b3V0ZmlsZS5tYWU+Jw==	0.0008	0.0008	0.0000	0.0008	0.002	-1	1		OPLS_2005	47.810	TRUE	vsw_1-LIGPREP-001-in.maegz:1674-1	vsw_1
	vsw_1-LIGPREP-001-in.maegz:1381	162	vsw_1.136	2025-02-05 09:54:02	2025-02-05 09:54:02	FALSE	0	C:\Users\user\Documents\Schrodinger\vsw_1	vsw_1-SP_OUT_1_pv.maegz		vsw_1-LIGPREP-001-in.maegz	1381	60134	0	Tz1DKFtDSDNdKVtDSDJdYyhjMVtPSF0pYyhbQ0gzXSljKFtPSF0pYyhjMTIpQyg9TylbQ0gyXVtDSDJdQzI9Tw==	J2VwaWtfcHl0aG9uJywgJy1waCcsICc3LjAwMDAwMCcsICctcGh0JywgJzIuMDAwMDAwJywgJy1tcycsICcxNicsICctdG4nLCAnOCcsICctbWEnLCAnMjAwJywgJy1pbWFlJywgJzxpbmZpbGUubWFlPicsICctb21hZScsICc8b3V0ZmlsZS5tYWU+Jw==	0.0074	0.0000	0.0074	0.0074	0.007	0	0		OPLS_2005	28.931	TRUE	vsw_1-LIGPREP-001-in.maegz:1381-1	vsw_1
	vsw_1-LIGPREP-001-in.maegz:260	163	vsw_1.137	2025-02-05 09:54:02	2025-02-05 09:54:02	FALSE	0	C:\Users\user\Documents\Schrodinger\vsw_1	vsw_1-SP_OUT_1_pv.maegz		vsw_1-LIGPREP-001-in.maegz	260	60134	0	W2NIXTFjKFtPSF0pW2NIXWMoW09IXSljKGMxMilDKD1PKVtDSDJdW0NASF0oTzIpYzNbY0hdYyhbT0hdKWMoW09IXSlbY0hdW2NIXTM=	J2VwaWtfcHl0aG9uJywgJy1waCcsICc3LjAwMDAwMCcsICctcGh0JywgJzIuMDAwMDAwJywgJy1tcycsICcxNicsICctdG4nLCAnOCcsICctbWEnLCAnMjAwJywgJy1pbWFlJywgJzxpbmZpbGUubWFlPicsICctb21hZScsICc8b3V0ZmlsZS5tYWU+Jw==	0.0266	0.0000	0.0266	0.0236	0.024	0	0		OPLS_2005	21.502	TRUE	vsw_1-LIGPREP-001-in.maegz:260-1	vsw_1
	vsw_1-LIGPREP-001-in.maegz:1354	164	vsw_1.138	2025-02-05 09:54:02	2025-02-05 09:54:02	FALSE	0	C:\Users\user\Documents\Schrodinger\vsw_1	vsw_1-SP_OUT_1_pv.maegz		vsw_1-LIGPREP-001-in.maegz	1354	60134	0	W2NIXTFbY0hdW2NIXVtjSF1jKGMxMilbY0hdYyhbY0hdbjIpLWMzW2NIXVtjSF1jKFtPSF0pW2NIXVtjSF0z	J2VwaWtfcHl0aG9uJywgJy1waCcsICc3LjAwMDAwMCcsICctcGh0JywgJzIuMDAwMDAwJywgJy1tcycsICcxNicsICctdG4nLCAnOCcsICctbWEnLCAnMjAwJywgJy1pbWFlJywgJzxpbmZpbGUubWFlPicsICctb21hZScsICc8b3V0ZmlsZS5tYWU+Jw==	0.0042	0.0000	0.0042	0.0000	0.000	0	0		OPLS_2005	14.864	TRUE	vsw_1-LIGPREP-001-in.maegz:1354-1	vsw_1
	vsw_1-LIGPREP-001-in.maegz:1735	165	vsw_1.139	2025-02-05 09:54:02	2025-02-05 09:54:02	FALSE	0	C:\Users\user\Documents\Schrodinger\vsw_1	vsw_1-SP_OUT_1_pv.maegz		vsw_1-LIGPREP-001-in.maegz	1735	60134	0	W0NIMl0xQyhbQ0gzXSkoW0NIM10pW0NIMl1bQ0BASF0oW0NAQEhdMTIpW0NAQEhdKFtDSDNdKVtDSF09QyhbQ0hdPU8pW0NASF0oW0NIXT1PKVtDQEhdMltPSF0=	J2VwaWtfcHl0aG9uJywgJy1waCcsICc3LjAwMDAwMCcsICctcGh0JywgJzIuMDAwMDAwJywgJy1tcycsICcxNicsICctdG4nLCAnOCcsICctbWEnLCAnMjAwJywgJy1pbWFlJywgJzxpbmZpbGUubWFlPicsICctb21hZScsICc8b3V0ZmlsZS5tYWU+Jw==	0.0001	0.0000	0.0001	0.0000	0.000	0	0		OPLS_2005	35.717	TRUE	vsw_1-LIGPREP-001-in.maegz:1735-1	vsw_1
	vsw_1-LIGPREP-001-in.maegz:7665	166	vsw_1.140	2025-02-05 09:54:02	2025-02-05 09:54:02	FALSE	0	C:\Users\user\Documents\Schrodinger\vsw_1	vsw_1-SP_OUT_1_pv.maegz		vsw_1-LIGPREP-001-in.maegz	7665	60134	0	W2NIXTFbY0hdW2NIXVtjSF1jKGMxMiljM2MoW25IXVtjSF1bY0hdMyljKG4yKS1jNFtjSF1bY0hdYyhbT0hdKVtjSF1bY0hdNA==	J2VwaWtfcHl0aG9uJywgJy1waCcsICc3LjAwMDAwMCcsICctcGh0JywgJzIuMDAwMDAwJywgJy1tcycsICcxNicsICctdG4nLCAnOCcsICctbWEnLCAnMjAwJywgJy1pbWFlJywgJzxpbmZpbGUubWFlPicsICctb21hZScsICc8b3V0ZmlsZS5tYWU+Jw==	0.3475	0.0000	0.3475	0.3636	0.364	0	0		OPLS_2005	25.306	TRUE	vsw_1-LIGPREP-001-in.maegz:7665-1	vsw_1
	vsw_1-LIGPREP-001-in.maegz:5841	167	vsw_1.141	2025-02-05 09:54:02	2025-02-05 09:54:02	FALSE	0	C:\Users\user\Documents\Schrodinger\vsw_1	vsw_1-SP_OUT_1_pv.maegz		vsw_1-LIGPREP-001-in.maegz	5841	60134	0	W2NIXTFbY0hdYyhbT0hdKVtjSF1jKGMxMiljKD1PKWMzYyhvMilbY0hdYyhbQ0gyXVtPSF0pW2NIXWMzW09IXQ==	J2VwaWtfcHl0aG9uJywgJy1waCcsICc3LjAwMDAwMCcsICctcGh0JywgJzIuMDAwMDAwJywgJy1tcycsICcxNicsICctdG4nLCAnOCcsICctbWEnLCAnMjAwJywgJy1pbWFlJywgJzxpbmZpbGUubWFlPicsICctb21hZScsICc8b3V0ZmlsZS5tYWU+Jw==	0.0117	0.0000	0.0117	0.0096	0.010	0	0		OPLS_2005	17.083	TRUE	vsw_1-LIGPREP-001-in.maegz:5841-1	vsw_1
	vsw_1-LIGPREP-001-in.maegz:4295	168	vsw_1.142	2025-02-05 09:54:02	2025-02-05 09:54:02	FALSE	0	C:\Users\user\Documents\Schrodinger\vsw_1	vsw_1-SP_OUT_1_pv.maegz		vsw_1-LIGPREP-001-in.maegz	4295	60134	0	W0NIM11bQ0BASF0oW09IXSlbQ0BASF0oW0NIM10pYyhvMSlbY0hdYyg9TyljKGMoW0NIM10pW2NIXTIpYzFjKGMyMylDKD1PKWM0YyhDMz1PKVtjSF1bY0hdW2NIXWM0W09IXQ==	J2VwaWtfcHl0aG9uJywgJy1waCcsICc3LjAwMDAwMCcsICctcGh0JywgJzIuMDAwMDAwJywgJy1tcycsICcxNicsICctdG4nLCAnOCcsICctbWEnLCAnMjAwJywgJy1pbWFlJywgJzxpbmZpbGUubWFlPicsICctb21hZScsICc8b3V0ZmlsZS5tYWU+Jw==	0.0012	0.0000	0.0012	0.0012	0.001	0	0		OPLS_2005	31.264	TRUE	vsw_1-LIGPREP-001-in.maegz:4295-3	vsw_1
	vsw_1-LIGPREP-001-in.maegz:509	169	vsw_1.143	2025-02-05 09:54:02	2025-02-05 09:54:02	FALSE	0	C:\Users\user\Documents\Schrodinger\vsw_1	vsw_1-SP_OUT_1_pv.maegz		vsw_1-LIGPREP-001-in.maegz	509	60134	0	W2NIXTFbY0hdW2NIXVtjSF1bY0hdYzEtYyhbY0hdYyg9TylvMiljKGMyMyljKFtPSF0pW2NIXWMoW2NIXTMpW09IXQ==	J2VwaWtfcHl0aG9uJywgJy1waCcsICc3LjAwMDAwMCcsICctcGh0JywgJzIuMDAwMDAwJywgJy1tcycsICcxNicsICctdG4nLCAnOCcsICctbWEnLCAnMjAwJywgJy1pbWFlJywgJzxpbmZpbGUubWFlPicsICctb21hZScsICc8b3V0ZmlsZS5tYWU+Jw==	0.1380	0.0000	0.1380	0.1316	0.132	0	0		OPLS_2005	23.046	TRUE	vsw_1-LIGPREP-001-in.maegz:509-1	vsw_1
	vsw_1-LIGPREP-001-in.maegz:10418	170	vsw_1.144	2025-02-05 09:54:02	2025-02-05 09:54:02	FALSE	0	C:\Users\user\Documents\Schrodinger\vsw_1	vsw_1-SP_OUT_1_pv.maegz		vsw_1-LIGPREP-001-in.maegz	10418	60134	1	W0NIM11jKFtjSF0xKWMoPU8pYyg9W0NIXVxbT0hdKVxjKGMxMiljKFtPSF0pYzNjKG8yKVtjSF1bY0hdW2NIXWMzPU8=	J2VwaWtfcHl0aG9uJywgJy1waCcsICc3LjAwMDAwMCcsICctcGh0JywgJzIuMDAwMDAwJywgJy1tcycsICcxNicsICctdG4nLCAnOCcsICctbWEnLCAnMjAwJywgJy1pbWFlJywgJzxpbmZpbGUubWFlPicsICctb21hZScsICc8b3V0ZmlsZS5tYWU+Jw==	0.0215	0.0130	0.0084	0.0215	0.035	-1	1		OPLS_2005	35.929	TRUE	vsw_1-LIGPREP-001-in.maegz:10418-1	vsw_1
	vsw_1-LIGPREP-001-in.maegz:170	171	vsw_1.145	2025-02-05 09:54:02	2025-02-05 09:54:02	FALSE	0	C:\Users\user\Documents\Schrodinger\vsw_1	vsw_1-SP_OUT_1_pv.maegz		vsw_1-LIGPREP-001-in.maegz	170	60134	0	W2NIXTFbY0hdYyhbT0hdKVtjSF1bY0hdYzFbQ0gyXVtDSDJdW0NAQEhdKFtDSDNdKVtOSF1bQ0gyXVtDSDJdYzJbY0hdYyhbT0hdKWMoW09IXSlbY0hdW2NIXTI=	J2VwaWtfcHl0aG9uJywgJy1waCcsICc3LjAwMDAwMCcsICctcGh0JywgJzIuMDAwMDAwJywgJy1tcycsICcxNicsICctdG4nLCAnOCcsICctbWEnLCAnMjAwJywgJy1pbWFlJywgJzxpbmZpbGUubWFlPicsICctb21hZScsICc8b3V0ZmlsZS5tYWU+Jw==	0.0065	0.0006	0.0059	0.0000	0.001	1	1		OPLS_2005	15.082	TRUE	vsw_1-LIGPREP-001-in.maegz:170-1	vsw_1
	vsw_1-LIGPREP-001-in.maegz:4685	172	vsw_1.146	2025-02-05 09:54:02	2025-02-05 09:54:02	FALSE	0	C:\Users\user\Documents\Schrodinger\vsw_1	vsw_1-SP_OUT_1_pv.maegz		vsw_1-LIGPREP-001-in.maegz	4685	60134	0	Tz1DKFtDSDNdKU9bQ0gyXVtDSDJdW0NAQEhdKFtDSDNdKVtDQEhdKFtDQEBIXShbQ0gzXSlbQ0gyXVtDQEhdMVtDSDNdKU9bQ0BIXTFjMmMoW09IXSljKFtjSF1uKGMyPU8pT1tDSDNdKS1jM1tjSF1bY0hdW2NIXVtjSF1bY0hdMw==	J2VwaWtfcHl0aG9uJywgJy1waCcsICc3LjAwMDAwMCcsICctcGh0JywgJzIuMDAwMDAwJywgJy1tcycsICcxNicsICctdG4nLCAnOCcsICctbWEnLCAnMjAwJywgJy1pbWFlJywgJzxpbmZpbGUubWFlPicsICctb21hZScsICc8b3V0ZmlsZS5tYWU+Jw==	0.0000	0.0000	0.0000	0.0291	0.029	0	0	This compound has an ester and may undergo hydrolysis at high or low pH.	OPLS_2005	27.595	TRUE	vsw_1-LIGPREP-001-in.maegz:4685-1	vsw_1
	vsw_1-LIGPREP-001-in.maegz:9655	173	vsw_1.147	2025-02-05 09:54:02	2025-02-05 09:54:02	FALSE	0	C:\Users\user\Documents\Schrodinger\vsw_1	vsw_1-SP_OUT_1_pv.maegz		vsw_1-LIGPREP-001-in.maegz	9655	60134	0	Tz1DMU4oW0NIM10pW0NAXShbQ0gyXVtPSF0pKE9bQ0gzXSlDKD1PKW4oYzEyKWMzYyhbY0hdMilbY0hdW2NIXVtjSF1bY0hdMw==	J2VwaWtfcHl0aG9uJywgJy1waCcsICc3LjAwMDAwMCcsICctcGh0JywgJzIuMDAwMDAwJywgJy1tcycsICcxNicsICctdG4nLCAnOCcsICctbWEnLCAnMjAwJywgJy1pbWFlJywgJzxpbmZpbGUubWFlPicsICctb21hZScsICc8b3V0ZmlsZS5tYWU+Jw==	0.0000	0.0000	0.0000	0.0000	0.000	0	0		OPLS_2005	26.386	TRUE	vsw_1-LIGPREP-001-in.maegz:9655-1	vsw_1
	vsw_1-LIGPREP-001-in.maegz:5007	174	vsw_1.148	2025-02-05 09:54:02	2025-02-05 09:54:02	FALSE	0	C:\Users\user\Documents\Schrodinger\vsw_1	vsw_1-SP_OUT_1_pv.maegz		vsw_1-LIGPREP-001-in.maegz	5007	60134	0	W0NIMl0xW0NIMl1bQ0gyXVtDSDJdW0NASF0oW0NIM10pT0MoPU8pQzI9QyhPW0NAQEhdKFtDQEhdMltDQEBIXTEzKVtDSDJdW0NIMl1DMz1PKS9bQ0hdPVtDSF0vW0NIXT1bQ0hdL1tDSF09W0NIXS9DKD1PKVtPSF0=	J2VwaWtfcHl0aG9uJywgJy1waCcsICc3LjAwMDAwMCcsICctcGh0JywgJzIuMDAwMDAwJywgJy1tcycsICcxNicsICctdG4nLCAnOCcsICctbWEnLCAnMjAwJywgJy1pbWFlJywgJzxpbmZpbGUubWFlPicsICctb21hZScsICc8b3V0ZmlsZS5tYWU+Jw==	0.0030	0.0030	0.0000	0.0030	0.006	-1	1	This compound has an ester and may undergo hydrolysis at high or low pH.	OPLS_2005	34.159	TRUE	vsw_1-LIGPREP-001-in.maegz:5007-2	vsw_1
	vsw_1-LIGPREP-001-in.maegz:3144	175	vsw_1.149	2025-02-05 09:54:02	2025-02-05 09:54:02	FALSE	0	C:\Users\user\Documents\Schrodinger\vsw_1	vsw_1-SP_OUT_1_pv.maegz		vsw_1-LIGPREP-001-in.maegz	3144	60134	0	W0NIM11bQ0BIXShbT0hdKVtDSDJdW0NASF0oW0NIMl1DMT1PKVtDQEBIXShbT0hdKWMoYzEyKVtjSF1jKE9bQ0gzXSlbY0hdYzJbT0hd	J2VwaWtfcHl0aG9uJywgJy1waCcsICc3LjAwMDAwMCcsICctcGh0JywgJzIuMDAwMDAwJywgJy1tcycsICcxNicsICctdG4nLCAnOCcsICctbWEnLCAnMjAwJywgJy1pbWFlJywgJzxpbmZpbGUubWFlPicsICctb21hZScsICc8b3V0ZmlsZS5tYWU+Jw==	0.0078	0.0000	0.0078	0.0078	0.008	0	0		OPLS_2005	23.827	TRUE	vsw_1-LIGPREP-001-in.maegz:3144-1	vsw_1
	vsw_1-LIGPREP-001-in.maegz:3106	176	vsw_1.150	2025-02-05 09:54:02	2025-02-05 09:54:02	FALSE	0	C:\Users\user\Documents\Schrodinger\vsw_1	vsw_1-SP_OUT_1_pv.maegz		vsw_1-LIGPREP-001-in.maegz	3106	60134	0	W09IXVtDQEhdMVtDSDJdW0NAQF0oW0NIM10pKFtPSF0pW0NIMl1jKGMxMiljKFtPSF0pYzNjKGMyW09IXSlDKD1PKVtDSF09QyhDMz1PKU9bQ0gzXQ==	J2VwaWtfcHl0aG9uJywgJy1waCcsICc3LjAwMDAwMCcsICctcGh0JywgJzIuMDAwMDAwJywgJy1tcycsICcxNicsICctdG4nLCAnOCcsICctbWEnLCAnMjAwJywgJy1pbWFlJywgJzxpbmZpbGUubWFlPicsICctb21hZScsICc8b3V0ZmlsZS5tYWU+Jw==	0.0052	0.0000	0.0052	0.0052	0.005	0	0		OPLS_2005	18.990	TRUE	vsw_1-LIGPREP-001-in.maegz:3106-1	vsw_1
	vsw_1-LIGPREP-001-in.maegz:5946	177	vsw_1.151	2025-02-05 09:54:02	2025-02-05 09:54:02	FALSE	0	C:\Users\user\Documents\Schrodinger\vsw_1	vsw_1-SP_OUT_1_pv.maegz		vsw_1-LIGPREP-001-in.maegz	5946	60134	0	W2NIXTFbY0hdYyhbT0hdKVtjSF1bY0hdYzFbQ0BIXShbQ0BdMihbT0hdKUMoPU8pT1tDSDNdKUMoPU8pQyhbT0hdKT1DMmMzW2NIXVtjSF1jKFtPSF0pW2NIXVtjSF0z	J2VwaWtfcHl0aG9uJywgJy1waCcsICc3LjAwMDAwMCcsICctcGh0JywgJzIuMDAwMDAwJywgJy1tcycsICcxNicsICctdG4nLCAnOCcsICctbWEnLCAnMjAwJywgJy1pbWFlJywgJzxpbmZpbGUubWFlPicsICctb21hZScsICc8b3V0ZmlsZS5tYWU+Jw==	0.8464	0.0000	0.8464	0.8218	0.822	0	0	This compound has an ester and may undergo hydrolysis at high or low pH.	OPLS_2005	29.172	TRUE	vsw_1-LIGPREP-001-in.maegz:5946-5	vsw_1
	vsw_1-LIGPREP-001-in.maegz:35	178	vsw_1.152	2025-02-05 09:54:02	2025-02-05 09:54:02	FALSE	0	C:\Users\user\Documents\Schrodinger\vsw_1	vsw_1-SP_OUT_1_pv.maegz		vsw_1-LIGPREP-001-in.maegz	35	60134	0	W09IXWMxW2NIXVtjSF1jKFtjSF1bY0hdMSktYyhbY0hdYzI9TylvYyhjMjMpW2NIXWMoW09IXSlbY0hdYzNbT0hd	J2VwaWtfcHl0aG9uJywgJy1waCcsICc3LjAwMDAwMCcsICctcGh0JywgJzIuMDAwMDAwJywgJy1tcycsICcxNicsICctdG4nLCAnOCcsICctbWEnLCAnMjAwJywgJy1pbWFlJywgJzxpbmZpbGUubWFlPicsICctb21hZScsICc8b3V0ZmlsZS5tYWU+Jw==	0.0493	0.0000	0.0493	0.0479	0.048	0	0		OPLS_2005	16.553	TRUE	vsw_1-LIGPREP-001-in.maegz:35-1	vsw_1
	vsw_1-LIGPREP-001-in.maegz:257	179	vsw_1.153	2025-02-05 09:54:02	2025-02-05 09:54:02	FALSE	0	C:\Users\user\Documents\Schrodinger\vsw_1	vsw_1-SP_OUT_1_pv.maegz		vsw_1-LIGPREP-001-in.maegz	257	60134	0	W2NIXTFjKFtPSF0pW2NIXVtjSF1jKGMxMilDKD1PKVtDSDJdW0NASF0oTzIpYzNbY0hdW2NIXWMoW09IXSlbY0hdW2NIXTM=	J2VwaWtfcHl0aG9uJywgJy1waCcsICc3LjAwMDAwMCcsICctcGh0JywgJzIuMDAwMDAwJywgJy1tcycsICcxNicsICctdG4nLCAnOCcsICctbWEnLCAnMjAwJywgJy1pbWFlJywgJzxpbmZpbGUubWFlPicsICctb21hZScsICc8b3V0ZmlsZS5tYWU+Jw==	0.0066	0.0000	0.0066	0.0000	0.000	0	0		OPLS_2005	18.650	TRUE	vsw_1-LIGPREP-001-in.maegz:257-1	vsw_1
	vsw_1-LIGPREP-001-in.maegz:6998	180	vsw_1.154	2025-02-05 09:54:02	2025-02-05 09:54:02	FALSE	0	C:\Users\user\Documents\Schrodinger\vsw_1	vsw_1-SP_OUT_1_pv.maegz		vsw_1-LIGPREP-001-in.maegz	6998	60134	0	W2NIXTFjKFtPSF0pW2NIXVtjSF1jKGMxT1tDSDNdKS1uMmMobltjSF1uMilbQ0gyXWMzW2NIXVtjSF1jKFtPSF0pW2NIXVtjSF0z	J2VwaWtfcHl0aG9uJywgJy1waCcsICc3LjAwMDAwMCcsICctcGh0JywgJzIuMDAwMDAwJywgJy1tcycsICcxNicsICctdG4nLCAnOCcsICctbWEnLCAnMjAwJywgJy1pbWFlJywgJzxpbmZpbGUubWFlPicsICctb21hZScsICc8b3V0ZmlsZS5tYWU+Jw==	0.0159	0.0000	0.0159	0.0155	0.015	0	0		OPLS_2005	23.175	TRUE	vsw_1-LIGPREP-001-in.maegz:6998-1	vsw_1
	vsw_1-LIGPREP-001-in.maegz:2366	181	vsw_1.155	2025-02-05 09:54:02	2025-02-05 09:54:02	FALSE	0	C:\Users\user\Documents\Schrodinger\vsw_1	vsw_1-SP_OUT_1_pv.maegz		vsw_1-LIGPREP-001-in.maegz	2366	60134	0	W0NIM11bQ0hdKFtDSDNdKWMxW2NIXVtjSF1jKFtDSDJdW09IXSljKGMxMilbY0hdW2NIXWMoW2NIXTIpQyg9TylbT0hd	J2VwaWtfcHl0aG9uJywgJy1waCcsICc3LjAwMDAwMCcsICctcGh0JywgJzIuMDAwMDAwJywgJy1tcycsICcxNicsICctdG4nLCAnOCcsICctbWEnLCAnMjAwJywgJy1pbWFlJywgJzxpbmZpbGUubWFlPicsICctb21hZScsICc8b3V0ZmlsZS5tYWU+Jw==	0.0009	0.0009	0.0000	0.0009	0.002	-1	1		OPLS_2005	17.188	TRUE	vsw_1-LIGPREP-001-in.maegz:2366-1	vsw_1
	vsw_1-LIGPREP-001-in.maegz:7078	182	vsw_1.156	2025-02-05 09:54:02	2025-02-05 09:54:02	FALSE	0	C:\Users\user\Documents\Schrodinger\vsw_1	vsw_1-SP_OUT_1_pv.maegz		vsw_1-LIGPREP-001-in.maegz	7078	60134	0	W0NIM11DKD1PKS9bQ0hdPVtDSF0vYyhbY0hdW2NIXVtjSF0xKWMoYzEyKW5jM2MobjIpYyhbQ0gyXVtPSF0pW2NIXVtjSF1bY0hdMw==	J2VwaWtfcHl0aG9uJywgJy1waCcsICc3LjAwMDAwMCcsICctcGh0JywgJzIuMDAwMDAwJywgJy1tcycsICcxNicsICctdG4nLCAnOCcsICctbWEnLCAnMjAwJywgJy1pbWFlJywgJzxpbmZpbGUubWFlPicsICctb21hZScsICc8b3V0ZmlsZS5tYWU+Jw==	0.0000	0.0000	0.0000	0.0000	0.000	0	0		OPLS_2005	25.189	TRUE	vsw_1-LIGPREP-001-in.maegz:7078-1	vsw_1
	vsw_1-LIGPREP-001-in.maegz:10320	183	vsw_1.157	2025-02-05 09:54:02	2025-02-05 09:54:02	FALSE	0	C:\Users\user\Documents\Schrodinger\vsw_1	vsw_1-SP_OUT_1_pv.maegz		vsw_1-LIGPREP-001-in.maegz	10320	60134	0	W2NIXTFbY0hdYyhOKFtDSDNdKVtDSDNdKVtjSF1bY0hdYzFDKD1PKVtDQEhdKFtDSDNdKS9bQ0hdPUMoXFtDSDNdKS9bQ0hdPVtDSF0vQyg9TylbTkhdW0NAQEhdKFtDSDJdW09IXSlDKD1PKVtPSF0=	J2VwaWtfcHl0aG9uJywgJy1waCcsICc3LjAwMDAwMCcsICctcGh0JywgJzIuMDAwMDAwJywgJy1tcycsICcxNicsICctdG4nLCAnOCcsICctbWEnLCAnMjAwJywgJy1pbWFlJywgJzxpbmZpbGUubWFlPicsICctb21hZScsICc8b3V0ZmlsZS5tYWU+Jw==	0.0004	0.0001	0.0003	0.0000	0.000	-1	1		OPLS_2005	18.905	TRUE	vsw_1-LIGPREP-001-in.maegz:10320-2	vsw_1
	vsw_1-LIGPREP-001-in.maegz:30	184	vsw_1.158	2025-02-05 09:54:02	2025-02-05 09:54:02	FALSE	0	C:\Users\user\Documents\Schrodinger\vsw_1	vsw_1-SP_OUT_1_pv.maegz		vsw_1-LIGPREP-001-in.maegz	30	60134	0	W0NIM11jMVtjSF1bY0hdYyhbY0hdW2NIXTEpLWMyW2NIXWMoQyhGKShGKUYpbm4yLWMzW2NIXVtjSF1jKFtjSF1bY0hdMylTKD1PKSg9TylbTkgyXQ==	J2VwaWtfcHl0aG9uJywgJy1waCcsICc3LjAwMDAwMCcsICctcGh0JywgJzIuMDAwMDAwJywgJy1tcycsICcxNicsICctdG4nLCAnOCcsICctbWEnLCAnMjAwJywgJy1pbWFlJywgJzxpbmZpbGUubWFlPicsICctb21hZScsICc8b3V0ZmlsZS5tYWU+Jw==	0.0012	0.0000	0.0012	0.0012	0.001	0	0		OPLS_2005	24.269	TRUE	vsw_1-LIGPREP-001-in.maegz:30-1	vsw_1
	vsw_1-LIGPREP-001-in.maegz:310	185	vsw_1.159	2025-02-05 09:54:02	2025-02-05 09:54:02	FALSE	0	C:\Users\user\Documents\Schrodinger\vsw_1	vsw_1-SP_OUT_1_pv.maegz		vsw_1-LIGPREP-001-in.maegz	310	60134	0	W09IXWMxW2NIXVtjSF1jKFtjSF1bY0hdMSktYyhbY0hdbzIpYyg9TyljKGMyMylbY0hdW2NIXWMoW09IXSljM1tPSF0=	J2VwaWtfcHl0aG9uJywgJy1waCcsICc3LjAwMDAwMCcsICctcGh0JywgJzIuMDAwMDAwJywgJy1tcycsICcxNicsICctdG4nLCAnOCcsICctbWEnLCAnMjAwJywgJy1pbWFlJywgJzxpbmZpbGUubWFlPicsICctb21hZScsICc8b3V0ZmlsZS5tYWU+Jw==	0.0241	0.0000	0.0241	0.0231	0.023	0	0		OPLS_2005	15.030	TRUE	vsw_1-LIGPREP-001-in.maegz:310-1	vsw_1
	vsw_1-LIGPREP-001-in.maegz:569	186	vsw_1.160	2025-02-05 09:54:02	2025-02-05 09:54:02	FALSE	0	C:\Users\user\Documents\Schrodinger\vsw_1	vsw_1-SP_OUT_1_pv.maegz		vsw_1-LIGPREP-001-in.maegz	569	60134	0	W2NIXTFbY0hdW2NIXVtjSF1bY0hdYzEtYyhbY0hdYyg9TylvMiljKGMyMylbY0hdYyhbT0hdKWMoW2NIXTMpW09IXQ==	J2VwaWtfcHl0aG9uJywgJy1waCcsICc3LjAwMDAwMCcsICctcGh0JywgJzIuMDAwMDAwJywgJy1tcycsICcxNicsICctdG4nLCAnOCcsICctbWEnLCAnMjAwJywgJy1pbWFlJywgJzxpbmZpbGUubWFlPicsICctb21hZScsICc8b3V0ZmlsZS5tYWU+Jw==	0.0235	0.0000	0.0235	0.0204	0.020	0	0		OPLS_2005	18.547	TRUE	vsw_1-LIGPREP-001-in.maegz:569-1	vsw_1
	vsw_1-LIGPREP-001-in.maegz:8891	187	vsw_1.161	2025-02-05 09:54:02	2025-02-05 09:54:02	FALSE	0	C:\Users\user\Documents\Schrodinger\vsw_1	vsw_1-SP_OUT_1_pv.maegz		vsw_1-LIGPREP-001-in.maegz	8891	60134	0	W0NIM11jKFtjSF0xKW9jKGMxMiljM2MoYyhbT0hdKWMyW0NIM10pQyg9TylbQ0gyXVtDSDJdW0NASF0zW09IXQ==	J2VwaWtfcHl0aG9uJywgJy1waCcsICc3LjAwMDAwMCcsICctcGh0JywgJzIuMDAwMDAwJywgJy1tcycsICcxNicsICctdG4nLCAnOCcsICctbWEnLCAnMjAwJywgJy1pbWFlJywgJzxpbmZpbGUubWFlPicsICctb21hZScsICc8b3V0ZmlsZS5tYWU+Jw==	0.0048	0.0000	0.0048	0.0048	0.005	0	0		OPLS_2005	16.059	TRUE	vsw_1-LIGPREP-001-in.maegz:8891-1	vsw_1
	vsw_1-LIGPREP-001-in.maegz:4289	188	vsw_1.162	2025-02-05 09:54:02	2025-02-05 09:54:02	FALSE	0	C:\Users\user\Documents\Schrodinger\vsw_1	vsw_1-SP_OUT_1_pv.maegz		vsw_1-LIGPREP-001-in.maegz	4289	60134	0	W0NIM11TYyhbY0hdMSljKD1PKW4yYyhbY0hdW2NIXVtjSF1bY0hdMyljM2MoYzJjMTQpW2NIXVtjSF1uNA==	J2VwaWtfcHl0aG9uJywgJy1waCcsICc3LjAwMDAwMCcsICctcGh0JywgJzIuMDAwMDAwJywgJy1tcycsICcxNicsICctdG4nLCAnOCcsICctbWEnLCAnMjAwJywgJy1pbWFlJywgJzxpbmZpbGUubWFlPicsICctb21hZScsICc8b3V0ZmlsZS5tYWU+Jw==	0.1800	0.1800	0.0000	0.1800	0.360	1	1		OPLS_2005	43.906	TRUE	vsw_1-LIGPREP-001-in.maegz:4289-1	vsw_1
	vsw_1-LIGPREP-001-in.maegz:3675	189	vsw_1.163	2025-02-05 09:54:02	2025-02-05 09:54:02	FALSE	0	C:\Users\user\Documents\Schrodinger\vsw_1	vsw_1-SP_OUT_1_pv.maegz		vsw_1-LIGPREP-001-in.maegz	3675	60134	0	W2NIXTFbY0hdW2NIXVtjSF1jKGMxMilbbkhdYyhDKFtDSDNdKShbQ0gzXSlbQ0hdPVtDSDJdKWMyW0NIMl1bQ0gyXVtOSF1DKD1PKVtDSDJdW0NIMl1bQ0BIXShbT0hdKUMoPU8pW09IXQ==	J2VwaWtfcHl0aG9uJywgJy1waCcsICc3LjAwMDAwMCcsICctcGh0JywgJzIuMDAwMDAwJywgJy1tcycsICcxNicsICctdG4nLCAnOCcsICctbWEnLCAnMjAwJywgJy1pbWFlJywgJzxpbmZpbGUubWFlPicsICctb21hZScsICc8b3V0ZmlsZS5tYWU+Jw==	0.0003	0.0003	0.0000	0.0003	0.001	-1	1		OPLS_2005	9.034	TRUE	vsw_1-LIGPREP-001-in.maegz:3675-1	vsw_1
	vsw_1-LIGPREP-001-in.maegz:3387	190	vsw_1.164	2025-02-05 09:54:02	2025-02-05 09:54:02	FALSE	0	C:\Users\user\Documents\Schrodinger\vsw_1	vsw_1-SP_OUT_1_pv.maegz		vsw_1-LIGPREP-001-in.maegz	3387	60134	0	W0NIM11DKD1PKVtOSF1jMWMoW09IXSlbY0hdW2NIXWMoW2NIXTEpLWMobjIpb2MoYzIzKVtjSF1bY0hdYyhbY0hdMylbQ0gyXVtPSF0=	J2VwaWtfcHl0aG9uJywgJy1waCcsICc3LjAwMDAwMCcsICctcGh0JywgJzIuMDAwMDAwJywgJy1tcycsICcxNicsICctdG4nLCAnOCcsICctbWEnLCAnMjAwJywgJy1pbWFlJywgJzxpbmZpbGUubWFlPicsICctb21hZScsICc8b3V0ZmlsZS5tYWU+Jw==	0.0185	0.0000	0.0185	0.0185	0.018	0	0		OPLS_2005	15.895	TRUE	vsw_1-LIGPREP-001-in.maegz:3387-1	vsw_1
	vsw_1-LIGPREP-001-in.maegz:618	191	vsw_1.165	2025-02-05 09:54:02	2025-02-05 09:54:02	FALSE	0	C:\Users\user\Documents\Schrodinger\vsw_1	vsw_1-SP_OUT_1_pv.maegz		vsw_1-LIGPREP-001-in.maegz	618	60134	0	W0NIM11bQ0gyXVtDQEBdMShbT0hdKUMoPU8pT1tDSDJdYyhjMTIpYyg9TyluM2MoW2NIXTIpYzRjKFtDSDJdMylbY0hdYzVjKG40KVtjSF1bY0hdW2NIXWM1T1tDSDNd	J2VwaWtfcHl0aG9uJywgJy1waCcsICc3LjAwMDAwMCcsICctcGh0JywgJzIuMDAwMDAwJywgJy1tcycsICcxNicsICctdG4nLCAnOCcsICctbWEnLCAnMjAwJywgJy1pbWFlJywgJzxpbmZpbGUubWFlPicsICctb21hZScsICc8b3V0ZmlsZS5tYWU+Jw==	0.0003	0.0000	0.0003	0.0000	0.000	0	0	This compound has an ester and may undergo hydrolysis at high or low pH.	OPLS_2005	48.849	TRUE	vsw_1-LIGPREP-001-in.maegz:618-1	vsw_1
	vsw_1-LIGPREP-001-in.maegz:82	192	vsw_1.166	2025-02-05 09:54:02	2025-02-05 09:54:02	FALSE	0	C:\Users\user\Documents\Schrodinger\vsw_1	vsw_1-SP_OUT_1_pv.maegz		vsw_1-LIGPREP-001-in.maegz	82	60134	0	W09IXWMxW2NIXVtjSF1jKFtjSF1bY0hdMSktYyhjKGMyPU8pW09IXSlvYyhjMjMpW2NIXWMoW09IXSlbY0hdYzNbT0hd	J2VwaWtfcHl0aG9uJywgJy1waCcsICc3LjAwMDAwMCcsICctcGh0JywgJzIuMDAwMDAwJywgJy1tcycsICcxNicsICctdG4nLCAnOCcsICctbWEnLCAnMjAwJywgJy1pbWFlJywgJzxpbmZpbGUubWFlPicsICctb21hZScsICc8b3V0ZmlsZS5tYWU+Jw==	0.0451	0.0000	0.0451	0.0393	0.039	0	0		OPLS_2005	20.880	TRUE	vsw_1-LIGPREP-001-in.maegz:82-1	vsw_1
	vsw_1-LIGPREP-001-in.maegz:4503	193	vsw_1.167	2025-02-05 09:54:02	2025-02-05 09:54:02	FALSE	0	C:\Users\user\Documents\Schrodinger\vsw_1	vsw_1-SP_OUT_1_pv.maegz		vsw_1-LIGPREP-001-in.maegz	4503	60134	0	W0NIM11bQ0BAXShbQ0BAXTEyMykoW0NIMl0xKVtDQEBIXTRbQ0BASF0oW0NIMl1DKFtDSDJdNCkoW0NIM10pW0NIM10pW0NASF0oW09IXSlbQ0BIXTJbQ0gyXU9DMz1P	J2VwaWtfcHl0aG9uJywgJy1waCcsICc3LjAwMDAwMCcsICctcGh0JywgJzIuMDAwMDAwJywgJy1tcycsICcxNicsICctdG4nLCAnOCcsICctbWEnLCAnMjAwJywgJy1pbWFlJywgJzxpbmZpbGUubWFlPicsICctb21hZScsICc8b3V0ZmlsZS5tYWU+Jw==	0.0000	0.0000	0.0000	0.0000	0.000	0	0	This compound has an ester and may undergo hydrolysis at high or low pH.	OPLS_2005	56.577	TRUE	vsw_1-LIGPREP-001-in.maegz:4503-1	vsw_1
	vsw_1-LIGPREP-001-in.maegz:8396	194	vsw_1.168	2025-02-05 09:54:02	2025-02-05 09:54:02	FALSE	0	C:\Users\user\Documents\Schrodinger\vsw_1	vsw_1-SP_OUT_1_pv.maegz		vsw_1-LIGPREP-001-in.maegz	8396	60134	0	W2NIXTFbY0hdW2NIXVtjSF1bY0hdYzFbQ0gyXVtDQEBIXShbQ0gyXU4yQyg9TylbQ0gzXSlOKEMoPU8pW0NIM10pW0NIMl1bQ0BIXTJbQ0gyXWMoW2NIXTMpW2NIXWMoT1tDSDNdKWMoYzM0KU9bQ0gyXU80	J2VwaWtfcHl0aG9uJywgJy1waCcsICc3LjAwMDAwMCcsICctcGh0JywgJzIuMDAwMDAwJywgJy1tcycsICcxNicsICctdG4nLCAnOCcsICctbWEnLCAnMjAwJywgJy1pbWFlJywgJzxpbmZpbGUubWFlPicsICctb21hZScsICc8b3V0ZmlsZS5tYWU+Jw==	0.0000	0.0000	0.0000	0.0000	0.000	0	0	This compound contains an acetal/aminal-like group ( X-CH(R)-Y where X, Y are N, S, or O) that may be acid/base labile, releasing an aldehyde.	OPLS_2005	73.296	TRUE	vsw_1-LIGPREP-001-in.maegz:8396-2	vsw_1
	vsw_1-LIGPREP-001-in.maegz:1459	195	vsw_1.169	2025-02-05 09:54:02	2025-02-05 09:54:02	FALSE	0	C:\Users\user\Documents\Schrodinger\vsw_1	vsw_1-SP_OUT_1_pv.maegz		vsw_1-LIGPREP-001-in.maegz	1459	60134	0	W0NIM11PYyhbY0hdMSlbY0hdYyhbQ0gzXSljKGMxMiljKFtPSF0pYzNjKFtjSF0yKVtDQEBIXShbT0hdKVtDSDJdW0NIMl1DMz1P	J2VwaWtfcHl0aG9uJywgJy1waCcsICc3LjAwMDAwMCcsICctcGh0JywgJzIuMDAwMDAwJywgJy1tcycsICcxNicsICctdG4nLCAnOCcsICctbWEnLCAnMjAwJywgJy1pbWFlJywgJzxpbmZpbGUubWFlPicsICctb21hZScsICc8b3V0ZmlsZS5tYWU+Jw==	0.0302	0.0000	0.0302	0.0302	0.030	0	0		OPLS_2005	30.630	TRUE	vsw_1-LIGPREP-001-in.maegz:1459-1	vsw_1
	vsw_1-LIGPREP-001-in.maegz:9149	196	vsw_1.170	2025-02-05 09:54:02	2025-02-05 09:54:02	FALSE	0	C:\Users\user\Documents\Schrodinger\vsw_1	vsw_1-SP_OUT_1_pv.maegz		vsw_1-LIGPREP-001-in.maegz	9149	60134	0	W0NIM11DKD1PKU9bQ0BIXShbQ0gyXTEpT1tDQEhdKFtDQEhdMTIpT2MzYzJjNGMoYyhbY0hdMylPW0NIM10pYyg9TyljNWMobzQpW2NIXVtjSF1bY0hdYzVbT0hd	J2VwaWtfcHl0aG9uJywgJy1waCcsICc3LjAwMDAwMCcsICctcGh0JywgJzIuMDAwMDAwJywgJy1tcycsICcxNicsICctdG4nLCAnOCcsICctbWEnLCAnMjAwJywgJy1pbWFlJywgJzxpbmZpbGUubWFlPicsICctb21hZScsICc8b3V0ZmlsZS5tYWU+Jw==	0.0079	0.0000	0.0079	0.0079	0.008	0	0	This compound has an ester and may undergo hydrolysis at high or low pH. This compound contains an acetal/aminal-like group ( X-CH(R)-Y where X, Y are N, S, or O) that may be acid/base labile, releasing an aldehyde.	OPLS_2005	52.822	TRUE	vsw_1-LIGPREP-001-in.maegz:9149-3	vsw_1
	vsw_1-LIGPREP-001-in.maegz:267	197	vsw_1.171	2025-02-05 09:54:02	2025-02-05 09:54:02	FALSE	0	C:\Users\user\Documents\Schrodinger\vsw_1	vsw_1-SP_OUT_1_pv.maegz		vsw_1-LIGPREP-001-in.maegz	267	60134	0	W09IXWMxW2NIXWMoT1tDSDNdKVtjSF1jKGMxMilvYyhbY0hdYzI9TyktYzNbY0hdW2NIXWMoW09IXSlbY0hdW2NIXTM=	J2VwaWtfcHl0aG9uJywgJy1waCcsICc3LjAwMDAwMCcsICctcGh0JywgJzIuMDAwMDAwJywgJy1tcycsICcxNicsICctdG4nLCAnOCcsICctbWEnLCAnMjAwJywgJy1pbWFlJywgJzxpbmZpbGUubWFlPicsICctb21hZScsICc8b3V0ZmlsZS5tYWU+Jw==	0.0047	0.0000	0.0047	0.0000	0.000	0	0		OPLS_2005	20.061	TRUE	vsw_1-LIGPREP-001-in.maegz:267-1	vsw_1
	vsw_1-LIGPREP-001-in.maegz:3930	198	vsw_1.172	2025-02-05 09:54:02	2025-02-05 09:54:02	FALSE	0	C:\Users\user\Documents\Schrodinger\vsw_1	vsw_1-SP_OUT_1_pv.maegz		vsw_1-LIGPREP-001-in.maegz	3930	60134	0	W0NIMl0xW0NIMl1bQ0BIXShbT0hdKVtDSDJdW0NIMl1bQ0BdMShbT0hdKWMoW2NIXW8yKWMoPU8pYyhjMjMpYyhbT0hdKVtjSF1jKFtjSF0zKVtPSF0=	J2VwaWtfcHl0aG9uJywgJy1waCcsICc3LjAwMDAwMCcsICctcGh0JywgJzIuMDAwMDAwJywgJy1tcycsICcxNicsICctdG4nLCAnOCcsICctbWEnLCAnMjAwJywgJy1pbWFlJywgJzxpbmZpbGUubWFlPicsICctb21hZScsICc8b3V0ZmlsZS5tYWU+Jw==	0.0354	0.0000	0.0354	0.0292	0.029	0	0		OPLS_2005	22.004	TRUE	vsw_1-LIGPREP-001-in.maegz:3930-1	vsw_1
	vsw_1-LIGPREP-001-in.maegz:4508	199	vsw_1.173	2025-02-05 09:54:02	2025-02-05 09:54:02	FALSE	0	C:\Users\user\Documents\Schrodinger\vsw_1	vsw_1-SP_OUT_1_pv.maegz		vsw_1-LIGPREP-001-in.maegz	4508	60134	0	W0NIM11bQ0BIXShbQ0gyXTEpT1tDQEBIXShPW0NIM10pYyhjMTIpYyg9TyljM2MobzIpW2NIXWMoW09IXSljKFtPSF0pYzNDKD1PKVtPSF0=	J2VwaWtfcHl0aG9uJywgJy1waCcsICc3LjAwMDAwMCcsICctcGh0JywgJzIuMDAwMDAwJywgJy1tcycsICcxNicsICctdG4nLCAnOCcsICctbWEnLCAnMjAwJywgJy1pbWFlJywgJzxpbmZpbGUubWFlPicsICctb21hZScsICc8b3V0ZmlsZS5tYWU+Jw==	0.0188	0.0000	0.0188	0.0188	0.019	-1	1	This compound contains an acetal/aminal-like group ( X-CH(R)-Y where X, Y are N, S, or O) that may be acid/base labile, releasing an aldehyde.	OPLS_2005	19.368	TRUE	vsw_1-LIGPREP-001-in.maegz:4508-3	vsw_1
	vsw_1-LIGPREP-001-in.maegz:8705	200	vsw_1.174	2025-02-05 09:54:02	2025-02-05 09:54:02	FALSE	0	C:\Users\user\Documents\Schrodinger\vsw_1	vsw_1-SP_OUT_1_pv.maegz		vsw_1-LIGPREP-001-in.maegz	8705	60134	0	W09IXVtDQEhdMVtDSDJdW0NAXShbQ0gzXSkoW09IXSlbQ0gyXWMoYzEyKVtjSF1jM2MoYzJbT0hdKUMoPU8pYzRjKEMzPU8pW2NIXVtjSF1bY0hdYzRbT0hd	J2VwaWtfcHl0aG9uJywgJy1waCcsICc3LjAwMDAwMCcsICctcGh0JywgJzIuMDAwMDAwJywgJy1tcycsICcxNicsICctdG4nLCAnOCcsICctbWEnLCAnMjAwJywgJy1pbWFlJywgJzxpbmZpbGUubWFlPicsICctb21hZScsICc8b3V0ZmlsZS5tYWU+Jw==	0.0021	0.0000	0.0021	0.0000	0.000	0	0		OPLS_2005	35.381	TRUE	vsw_1-LIGPREP-001-in.maegz:8705-1	vsw_1
	vsw_1-LIGPREP-001-in.maegz:5856	201	vsw_1.175	2025-02-05 09:54:02	2025-02-05 09:54:02	FALSE	0	C:\Users\user\Documents\Schrodinger\vsw_1	vsw_1-SP_OUT_1_pv.maegz		vsw_1-LIGPREP-001-in.maegz	5856	60134	0	Tz1DMUMoT1tDSDNdKT1bQ0hdW0NASF0oW09IXSlbQ0BASF0oW0NASF0xW0NIM10pW0NIMl0vW0NIXT1DKC9bQ0gzXSlbQ0gyXVtDSDJdL1tDSF09QygvW0NIM10pW0NIMl1bQ0BIXShbT0hdKS9bQ0hdPUMoL1tDSDNdKVtDSDJdW09IXQ==	J2VwaWtfcHl0aG9uJywgJy1waCcsICc3LjAwMDAwMCcsICctcGh0JywgJzIuMDAwMDAwJywgJy1tcycsICcxNicsICctdG4nLCAnOCcsICctbWEnLCAnMjAwJywgJy1pbWFlJywgJzxpbmZpbGUubWFlPicsICctb21hZScsICc8b3V0ZmlsZS5tYWU+Jw==	0.0001	0.0000	0.0001	0.0000	0.000	0	0		OPLS_2005	15.177	TRUE	vsw_1-LIGPREP-001-in.maegz:5856-1	vsw_1
	vsw_1-LIGPREP-001-in.maegz:5223	202	vsw_1.176	2025-02-05 09:54:02	2025-02-05 09:54:02	FALSE	0	C:\Users\user\Documents\Schrodinger\vsw_1	vsw_1-SP_OUT_1_pv.maegz		vsw_1-LIGPREP-001-in.maegz	5223	60134	0	W0NIM11PYyhbY0hdMSlbY0hdYyhbT0hdKWMoYzEyKWMoPU8pYzNjKG9jMj1PKVtjSF1jKFtDSDJdW09IXSlbY0hdYzNbT0hd	J2VwaWtfcHl0aG9uJywgJy1waCcsICc3LjAwMDAwMCcsICctcGh0JywgJzIuMDAwMDAwJywgJy1tcycsICcxNicsICctdG4nLCAnOCcsICctbWEnLCAnMjAwJywgJy1pbWFlJywgJzxpbmZpbGUubWFlPicsICctb21hZScsICc8b3V0ZmlsZS5tYWU+Jw==	0.0004	0.0000	0.0004	0.0000	0.000	0	0		OPLS_2005	43.253	TRUE	vsw_1-LIGPREP-001-in.maegz:5223-1	vsw_1
	vsw_1-LIGPREP-001-in.maegz:3217	203	vsw_1.177	2025-02-05 09:54:02	2025-02-05 09:54:02	FALSE	0	C:\Users\user\Documents\Schrodinger\vsw_1	vsw_1-SP_OUT_1_pv.maegz		vsw_1-LIGPREP-001-in.maegz	3217	60134	0	W0NIMl0xW0NIMl1DMTJDKFtDSDNdKT1bQ0hdQz0zW0NAXShbT0hdKShbQ0BAXTIoW0NIM10pW09IXSlbQ0gyXUMoW0NIXTMpKFtDSDNdKVtDSDNd	J2VwaWtfcHl0aG9uJywgJy1waCcsICc3LjAwMDAwMCcsICctcGh0JywgJzIuMDAwMDAwJywgJy1tcycsICcxNicsICctdG4nLCAnOCcsICctbWEnLCAnMjAwJywgJy1pbWFlJywgJzxpbmZpbGUubWFlPicsICctb21hZScsICc8b3V0ZmlsZS5tYWU+Jw==	0.0000	0.0000	0.0000	0.0000	0.000	0	0		OPLS_2005	48.414	TRUE	vsw_1-LIGPREP-001-in.maegz:3217-1	vsw_1
	vsw_1-LIGPREP-001-in.maegz:1506	204	vsw_1.178	2025-02-05 09:54:02	2025-02-05 09:54:02	FALSE	0	C:\Users\user\Documents\Schrodinger\vsw_1	vsw_1-SP_OUT_1_pv.maegz		vsw_1-LIGPREP-001-in.maegz	1506	60134	0	W0NIM11jKFtjSF0xKW5bY0hdYyhjMTIpQyg9TyljM2MoQzI9TyljKE9bQ0gzXSljKFtPSF0pW2NIXWMzW09IXQ==	J2VwaWtfcHl0aG9uJywgJy1waCcsICc3LjAwMDAwMCcsICctcGh0JywgJzIuMDAwMDAwJywgJy1tcycsICcxNicsICctdG4nLCAnOCcsICctbWEnLCAnMjAwJywgJy1pbWFlJywgJzxpbmZpbGUubWFlPicsICctb21hZScsICc8b3V0ZmlsZS5tYWU+Jw==	0.1317	0.1316	0.0001	0.1316	0.263	-1	1		OPLS_2005	27.978	TRUE	vsw_1-LIGPREP-001-in.maegz:1506-1	vsw_1
	vsw_1-LIGPREP-001-in.maegz:3191	205	vsw_1.179	2025-02-05 09:54:02	2025-02-05 09:54:02	FALSE	0	C:\Users\user\Documents\Schrodinger\vsw_1	vsw_1-SP_OUT_1_pv.maegz		vsw_1-LIGPREP-001-in.maegz	3191	60134	0	W0NIM11jMVtjSF1bY0hdYyhDKFtDSDNdKShbQ0gzXSlPW0NIM10pW2NIXWMoYzEyKWMoW0NIXT1PKVtjSF1bY0hdMg==	J2VwaWtfcHl0aG9uJywgJy1waCcsICc3LjAwMDAwMCcsICctcGh0JywgJzIuMDAwMDAwJywgJy1tcycsICcxNicsICctdG4nLCAnOCcsICctbWEnLCAnMjAwJywgJy1pbWFlJywgJzxpbmZpbGUubWFlPicsICctb21hZScsICc8b3V0ZmlsZS5tYWU+Jw==	0.0000	0.0000	0.0000	0.0000	0.000	0	0		OPLS_2005	35.043	TRUE	vsw_1-LIGPREP-001-in.maegz:3191-1	vsw_1
	vsw_1-LIGPREP-001-in.maegz:8589	206	vsw_1.180	2025-02-05 09:54:02	2025-02-05 09:54:02	FALSE	0	C:\Users\user\Documents\Schrodinger\vsw_1	vsw_1-SP_OUT_1_pv.maegz		vsw_1-LIGPREP-001-in.maegz	8589	60134	0	W0NIM11bQ0BASF0oW09IXSlbQ0BIXShbT0hdKS9bQ0hdPVtDSF0vYzFjKFtDSDJdW0NIXT1DKFtDSDNdKVtDSDNdKVtjSF1bY0hdYyhbT0hdKWMxW0NIXT1P	J2VwaWtfcHl0aG9uJywgJy1waCcsICc3LjAwMDAwMCcsICctcGh0JywgJzIuMDAwMDAwJywgJy1tcycsICcxNicsICctdG4nLCAnOCcsICctbWEnLCAnMjAwJywgJy1pbWFlJywgJzxpbmZpbGUubWFlPicsICctb21hZScsICc8b3V0ZmlsZS5tYWU+Jw==	0.0443	0.0000	0.0443	0.0443	0.044	0	0		OPLS_2005	30.315	TRUE	vsw_1-LIGPREP-001-in.maegz:8589-1	vsw_1
	vsw_1-LIGPREP-001-in.maegz:258	207	vsw_1.181	2025-02-05 09:54:02	2025-02-05 09:54:02	FALSE	0	C:\Users\user\Documents\Schrodinger\vsw_1	vsw_1-SP_OUT_1_pv.maegz		vsw_1-LIGPREP-001-in.maegz	258	60134	0	W2NIXTFjKFtPSF0pW2NIXWMoW09IXSljKGMxMilDKD1PKVtDSDJdW0NAQEhdKE8yKWMzW2NIXVtjSF1jKFtPSF0pW2NIXVtjSF0z	J2VwaWtfcHl0aG9uJywgJy1waCcsICc3LjAwMDAwMCcsICctcGh0JywgJzIuMDAwMDAwJywgJy1tcycsICcxNicsICctdG4nLCAnOCcsICctbWEnLCAnMjAwJywgJy1pbWFlJywgJzxpbmZpbGUubWFlPicsICctb21hZScsICc8b3V0ZmlsZS5tYWU+Jw==	0.0250	0.0000	0.0250	0.0236	0.024	0	0		OPLS_2005	23.369	TRUE	vsw_1-LIGPREP-001-in.maegz:258-2	vsw_1
	vsw_1-LIGPREP-001-in.maegz:682	208	vsw_1.182	2025-02-05 09:54:02	2025-02-05 09:54:02	FALSE	0	C:\Users\user\Documents\Schrodinger\vsw_1	vsw_1-SP_OUT_1_pv.maegz		vsw_1-LIGPREP-001-in.maegz	682	60134	0	W2NIXTFjKFtPSF0pW2NIXWMoW09IXSljKGMxMilDKD1PKVtDSDJdW0NAQEhdKE8yKWMzW2NIXVtjSF1jKFtPSF0pW2NIXVtjSF0z	J2VwaWtfcHl0aG9uJywgJy1waCcsICc3LjAwMDAwMCcsICctcGh0JywgJzIuMDAwMDAwJywgJy1tcycsICcxNicsICctdG4nLCAnOCcsICctbWEnLCAnMjAwJywgJy1pbWFlJywgJzxpbmZpbGUubWFlPicsICctb21hZScsICc8b3V0ZmlsZS5tYWU+Jw==	0.0250	0.0000	0.0250	0.0236	0.024	0	0		OPLS_2005	23.369	TRUE	vsw_1-LIGPREP-001-in.maegz:682-1	vsw_1
	vsw_1-LIGPREP-001-in.maegz:4641	209	vsw_1.183	2025-02-05 09:54:02	2025-02-05 09:54:02	FALSE	0	C:\Users\user\Documents\Schrodinger\vsw_1	vsw_1-SP_OUT_1_pv.maegz		vsw_1-LIGPREP-001-in.maegz	4641	60134	0	W2NIXTFbY0hdW2NIXVtjSF1bY0hdYzFbQ0gyXUMyPUMoQyg9TylPW0NAQEhdMltPSF0pYzNbY0hdW2NIXWMoW09IXSlbY0hdW2NIXTM=	J2VwaWtfcHl0aG9uJywgJy1waCcsICc3LjAwMDAwMCcsICctcGh0JywgJzIuMDAwMDAwJywgJy1tcycsICcxNicsICctdG4nLCAnOCcsICctbWEnLCAnMjAwJywgJy1pbWFlJywgJzxpbmZpbGUubWFlPicsICctb21hZScsICc8b3V0ZmlsZS5tYWU+Jw==	0.1194	0.0000	0.1194	0.0896	0.090	0	0	This compound has an ester and may undergo hydrolysis at high or low pH. This compound contains an acetal/aminal-like group ( X-CH(R)-Y where X, Y are N, S, or O) that may be acid/base labile, releasing an aldehyde.	OPLS_2005	17.179	TRUE	vsw_1-LIGPREP-001-in.maegz:4641-1	vsw_1
	vsw_1-LIGPREP-001-in.maegz:3614	210	vsw_1.184	2025-02-05 09:54:02	2025-02-05 09:54:02	FALSE	0	C:\Users\user\Documents\Schrodinger\vsw_1	vsw_1-SP_OUT_1_pv.maegz		vsw_1-LIGPREP-001-in.maegz	3614	60134	0	W0NIM11jMVtjSF1jKFtPSF0pW2NIXWMoW09IXSljMUMoPU8pT1tDQEBIXTJbQ0BdKFtDSDNdKShbT0hdKUMoPU8pW0NIXT1DKFtDQEhdMjMpW0NIXT1DKE9bQ0gyXTMpL1tDSF09W0NIXS9bQ0hdPU8=	J2VwaWtfcHl0aG9uJywgJy1waCcsICc3LjAwMDAwMCcsICctcGh0JywgJzIuMDAwMDAwJywgJy1tcycsICcxNicsICctdG4nLCAnOCcsICctbWEnLCAnMjAwJywgJy1pbWFlJywgJzxpbmZpbGUubWFlPicsICctb21hZScsICc8b3V0ZmlsZS5tYWU+Jw==	0.0571	0.0000	0.0571	0.0505	0.050	0	0	This compound has an ester and may undergo hydrolysis at high or low pH.	OPLS_2005	25.024	TRUE	vsw_1-LIGPREP-001-in.maegz:3614-1	vsw_1
	vsw_1-LIGPREP-001-in.maegz:5337	211	vsw_1.185	2025-02-05 09:54:02	2025-02-05 09:54:02	FALSE	0	C:\Users\user\Documents\Schrodinger\vsw_1	vsw_1-SP_OUT_1_pv.maegz		vsw_1-LIGPREP-001-in.maegz	5337	60134	0	W0NIXTE9W0NIXUMoW0NIM10pKFtDSDNdKU9jKGMxMilbY0hdW2NIXWMoYzJbTkhdQyg9TylDKFtDSDNdKShbQ0gzXSlbQ0hdPVtDSDJdKUMoPU8pW0NIMl1bQ0BASF0oQzM9TylbTkhdQyg9TylbQ0BASF0oTjM0KVtDSDJdW0NIMl1bQ0gyXTQ=	J2VwaWtfcHl0aG9uJywgJy1waCcsICc3LjAwMDAwMCcsICctcGh0JywgJzIuMDAwMDAwJywgJy1tcycsICcxNicsICctdG4nLCAnOCcsICctbWEnLCAnMjAwJywgJy1pbWFlJywgJzxpbmZpbGUubWFlPicsICctb21hZScsICc8b3V0ZmlsZS5tYWU+Jw==	0.0000	0.0000	0.0000	0.0000	0.000	0	0		OPLS_2005	44.565	TRUE	vsw_1-LIGPREP-001-in.maegz:5337-1	vsw_1
	vsw_1-LIGPREP-001-in.maegz:4253	212	vsw_1.186	2025-02-05 09:54:02	2025-02-05 09:54:02	FALSE	0	C:\Users\user\Documents\Schrodinger\vsw_1	vsw_1-SP_OUT_1_pv.maegz		vsw_1-LIGPREP-001-in.maegz	4253	60134	0	W2NIXTFbY0hdYyhbT0hdKVtjSF1bY0hdYzFDKD1DKEMoTzIpPU8pT1tDSDNdKVtDQEBdMihDKD1PKU9bQ0gzXSlbQ0gyXWMzW2NIXVtjSF1jKFtPSF0pW2NIXVtjSF0z	J2VwaWtfcHl0aG9uJywgJy1waCcsICc3LjAwMDAwMCcsICctcGh0JywgJzIuMDAwMDAwJywgJy1tcycsICcxNicsICctdG4nLCAnOCcsICctbWEnLCAnMjAwJywgJy1pbWFlJywgJzxpbmZpbGUubWFlPicsICctb21hZScsICc8b3V0ZmlsZS5tYWU+Jw==	0.0015	0.0000	0.0015	0.0000	0.000	0	0	This compound has an ester and may undergo hydrolysis at high or low pH.	OPLS_2005	21.532	TRUE	vsw_1-LIGPREP-001-in.maegz:4253-1	vsw_1
	vsw_1-LIGPREP-001-in.maegz:1383	213	vsw_1.187	2025-02-05 09:54:02	2025-02-05 09:54:02	FALSE	0	C:\Users\user\Documents\Schrodinger\vsw_1	vsw_1-SP_OUT_1_pv.maegz		vsw_1-LIGPREP-001-in.maegz	1383	60134	0	W09IXWMxW2NIXVtjSF1jKFtPSF0pW2NIXWMxW0NIMl1jMmMoW09IXSlbY0hdYyhjKGMyQ2wpW09IXSlbQ0gyXVtPSF0=	J2VwaWtfcHl0aG9uJywgJy1waCcsICc3LjAwMDAwMCcsICctcGh0JywgJzIuMDAwMDAwJywgJy1tcycsICcxNicsICctdG4nLCAnOCcsICctbWEnLCAnMjAwJywgJy1pbWFlJywgJzxpbmZpbGUubWFlPicsICctb21hZScsICc8b3V0ZmlsZS5tYWU+Jw==	0.0782	0.0000	0.0782	0.0718	0.072	0	0		OPLS_2005	11.623	TRUE	vsw_1-LIGPREP-001-in.maegz:1383-1	vsw_1
	vsw_1-LIGPREP-001-in.maegz:6791	214	vsw_1.188	2025-02-05 09:54:02	2025-02-05 09:54:02	FALSE	0	C:\Users\user\Documents\Schrodinger\vsw_1	vsw_1-SP_OUT_1_pv.maegz		vsw_1-LIGPREP-001-in.maegz	6791	60134	0	W0NIM11bQ0gyXVtDQEhdMVtDSF09W0NIXUMoPU8pT1tDQEhdMS9bQ0hdPVtDSF0vW0NAQF0oW0NIM10pKFtPSF0pW0NASF0oW09IXSlbQ0gyXVtDQEBIXShbT0hdKS9bQ0hdPVtDSF1cW0NIXT1bQ0hdL1tDQEBIXTJbQ0gyXVtDSDJdW0NIMl1bQ0BASF0oW0NIMl0yKVtPSF0=	J2VwaWtfcHl0aG9uJywgJy1waCcsICc3LjAwMDAwMCcsICctcGh0JywgJzIuMDAwMDAwJywgJy1tcycsICcxNicsICctdG4nLCAnOCcsICctbWEnLCAnMjAwJywgJy1pbWFlJywgJzxpbmZpbGUubWFlPicsICctb21hZScsICc8b3V0ZmlsZS5tYWU+Jw==	0.0000	0.0000	0.0000	0.0000	0.000	0	0	This compound has an ester and may undergo hydrolysis at high or low pH.	OPLS_2005	20.433	TRUE	vsw_1-LIGPREP-001-in.maegz:6791-1	vsw_1
	vsw_1-LIGPREP-001-in.maegz:8396	215	vsw_1.189	2025-02-05 09:54:02	2025-02-05 09:54:02	FALSE	0	C:\Users\user\Documents\Schrodinger\vsw_1	vsw_1-SP_OUT_1_pv.maegz		vsw_1-LIGPREP-001-in.maegz	8396	60134	0	W2NIXTFbY0hdW2NIXVtjSF1bY0hdYzFbQ0gyXVtDQEBIXShbQ0gyXU4yQyg9TylbQ0gzXSlOKEMoPU8pW0NIM10pW0NIMl1bQ0BASF0yW0NIMl1jKFtjSF0zKVtjSF1jKE9bQ0gzXSljKGMzNClPW0NIMl1PNA==	J2VwaWtfcHl0aG9uJywgJy1waCcsICc3LjAwMDAwMCcsICctcGh0JywgJzIuMDAwMDAwJywgJy1tcycsICcxNicsICctdG4nLCAnOCcsICctbWEnLCAnMjAwJywgJy1pbWFlJywgJzxpbmZpbGUubWFlPicsICctb21hZScsICc8b3V0ZmlsZS5tYWU+Jw==	0.0000	0.0000	0.0000	0.0000	0.000	0	0	This compound contains an acetal/aminal-like group ( X-CH(R)-Y where X, Y are N, S, or O) that may be acid/base labile, releasing an aldehyde.	OPLS_2005	68.281	TRUE	vsw_1-LIGPREP-001-in.maegz:8396-1	vsw_1
	vsw_1-LIGPREP-001-in.maegz:1027	216	vsw_1.190	2025-02-05 09:54:02	2025-02-05 09:54:02	FALSE	0	C:\Users\user\Documents\Schrodinger\vsw_1	vsw_1-SP_OUT_1_pv.maegz		vsw_1-LIGPREP-001-in.maegz	1027	60134	0	W09IXWMxW2NIXVtjSF1jKFtjSF1bY0hdMSktYyhuMilvYyhjMjMpW2NIXVtjSF1jKFtjSF0zKVtDSDJdW09IXQ==	J2VwaWtfcHl0aG9uJywgJy1waCcsICc3LjAwMDAwMCcsICctcGh0JywgJzIuMDAwMDAwJywgJy1tcycsICcxNicsICctdG4nLCAnOCcsICctbWEnLCAnMjAwJywgJy1pbWFlJywgJzxpbmZpbGUubWFlPicsICctb21hZScsICc8b3V0ZmlsZS5tYWU+Jw==	0.0158	0.0000	0.0158	0.0158	0.016	0	0		OPLS_2005	11.366	TRUE	vsw_1-LIGPREP-001-in.maegz:1027-1	vsw_1
	vsw_1-LIGPREP-001-in.maegz:3199	217	vsw_1.191	2025-02-05 09:54:02	2025-02-05 09:54:02	FALSE	0	C:\Users\user\Documents\Schrodinger\vsw_1	vsw_1-SP_OUT_1_pv.maegz		vsw_1-LIGPREP-001-in.maegz	3199	60134	0	W2NIXTFbY0hdW2NIXVtjSF1jKGMxMilbbkhdYyhDKFtDSDNdKShbQ0gzXSlbQ0hdPVtDSDJdKWMyL1tDSF09QygvQyg9TylPW0NIM10pW05IXUMoPU8pQyg9TylbTkgyXQ==	J2VwaWtfcHl0aG9uJywgJy1waCcsICc3LjAwMDAwMCcsICctcGh0JywgJzIuMDAwMDAwJywgJy1tcycsICcxNicsICctdG4nLCAnOCcsICctbWEnLCAnMjAwJywgJy1pbWFlJywgJzxpbmZpbGUubWFlPicsICctb21hZScsICc8b3V0ZmlsZS5tYWU+Jw==	0.0029	0.0000	0.0029	0.0000	0.000	0	0	This compound has an ester and may undergo hydrolysis at high or low pH.	OPLS_2005	20.911	TRUE	vsw_1-LIGPREP-001-in.maegz:3199-1	vsw_1
	vsw_1-LIGPREP-001-in.maegz:298	218	vsw_1.192	2025-02-05 09:54:02	2025-02-05 09:54:02	FALSE	0	C:\Users\user\Documents\Schrodinger\vsw_1	vsw_1-SP_OUT_1_pv.maegz		vsw_1-LIGPREP-001-in.maegz	298	60134	0	W2NIXTFbY0hdYyhbT0hdKVtjSF1jKGMxMilPW0NIMl1DKD1bQ0hdMiljM1tjSF1bY0hdYyhbT0hdKVtjSF1bY0hdMw==	J2VwaWtfcHl0aG9uJywgJy1waCcsICc3LjAwMDAwMCcsICctcGh0JywgJzIuMDAwMDAwJywgJy1tcycsICcxNicsICctdG4nLCAnOCcsICctbWEnLCAnMjAwJywgJy1pbWFlJywgJzxpbmZpbGUubWFlPicsICctb21hZScsICc8b3V0ZmlsZS5tYWU+Jw==	0.0011	0.0000	0.0011	0.0000	0.000	0	0		OPLS_2005	18.492	TRUE	vsw_1-LIGPREP-001-in.maegz:298-1	vsw_1
	vsw_1-LIGPREP-001-in.maegz:4900	219	vsw_1.193	2025-02-05 09:54:02	2025-02-05 09:54:02	FALSE	0	C:\Users\user\Documents\Schrodinger\vsw_1	vsw_1-SP_OUT_1_pv.maegz		vsw_1-LIGPREP-001-in.maegz	4900	60134	0	W0NIM11bQ0BIXShbT0hdKVtDSDJdYyhjMVtPSF0pYyhbQ0gzXSljKFtPSF0pYyhjMTIpQyg9TylbQ0hdPUMoQzI9TylPW0NIM10=	J2VwaWtfcHl0aG9uJywgJy1waCcsICc3LjAwMDAwMCcsICctcGh0JywgJzIuMDAwMDAwJywgJy1tcycsICcxNicsICctdG4nLCAnOCcsICctbWEnLCAnMjAwJywgJy1pbWFlJywgJzxpbmZpbGUubWFlPicsICctb21hZScsICc8b3V0ZmlsZS5tYWU+Jw==	0.0028	0.0000	0.0028	0.0028	0.003	0	0		OPLS_2005	12.443	TRUE	vsw_1-LIGPREP-001-in.maegz:4900-1	vsw_1
	vsw_1-LIGPREP-001-in.maegz:4805	220	vsw_1.194	2025-02-05 09:54:02	2025-02-05 09:54:02	FALSE	0	C:\Users\user\Documents\Schrodinger\vsw_1	vsw_1-SP_OUT_1_pv.maegz		vsw_1-LIGPREP-001-in.maegz	4805	60134	0	W09IXWMxW2NIXWMoW0NIM10pYyhbTkgyXSljKGMxMilDKD1PKWMzYyhDMj1PKWMoW09IXSlbY0hdYyhbY0hdMylPW0NIM10=	J2VwaWtfcHl0aG9uJywgJy1waCcsICc3LjAwMDAwMCcsICctcGh0JywgJzIuMDAwMDAwJywgJy1tcycsICcxNicsICctdG4nLCAnOCcsICctbWEnLCAnMjAwJywgJy1pbWFlJywgJzxpbmZpbGUubWFlPicsICctb21hZScsICc8b3V0ZmlsZS5tYWU+Jw==	0.0019	0.0000	0.0019	0.0017	0.002	0	0		OPLS_2005	38.792	TRUE	vsw_1-LIGPREP-001-in.maegz:4805-1	vsw_1
	vsw_1-LIGPREP-001-in.maegz:8976	221	vsw_1.195	2025-02-05 09:54:02	2025-02-05 09:54:02	FALSE	0	C:\Users\user\Documents\Schrodinger\vsw_1	vsw_1-SP_OUT_1_pv.maegz		vsw_1-LIGPREP-001-in.maegz	8976	60134	0	W0NIM11PYzFbY0hdYyhPW0NIM10pW2NIXWMoYzEyKVtjSF1jM2MoW0NIMl1PW0NIMl0zKWMyT1tDSDNd	J2VwaWtfcHl0aG9uJywgJy1waCcsICc3LjAwMDAwMCcsICctcGh0JywgJzIuMDAwMDAwJywgJy1tcycsICcxNicsICctdG4nLCAnOCcsICctbWEnLCAnMjAwJywgJy1pbWFlJywgJzxpbmZpbGUubWFlPicsICctb21hZScsICc8b3V0ZmlsZS5tYWU+Jw==	0.0000	0.0000	0.0000	0.0000	0.000	0	0		OPLS_2005	46.902	TRUE	vsw_1-LIGPREP-001-in.maegz:8976-1	vsw_1
	vsw_1-LIGPREP-001-in.maegz:336	222	vsw_1.196	2025-02-05 09:54:02	2025-02-05 09:54:02	FALSE	0	C:\Users\user\Documents\Schrodinger\vsw_1	vsw_1-SP_OUT_1_pv.maegz		vsw_1-LIGPREP-001-in.maegz	336	60134	0	W2NIXTFbY0hdW2NIXWMoW09IXSljKGMxMilDKD1PKWMzYyhDMj1PKVtjSF1jKFtDSDJdW09IXSlbY0hdYzNbT0hd	J2VwaWtfcHl0aG9uJywgJy1waCcsICc3LjAwMDAwMCcsICctcGh0JywgJzIuMDAwMDAwJywgJy1tcycsICcxNicsICctdG4nLCAnOCcsICctbWEnLCAnMjAwJywgJy1pbWFlJywgJzxpbmZpbGUubWFlPicsICctb21hZScsICc8b3V0ZmlsZS5tYWU+Jw==	0.0024	0.0000	0.0024	0.0000	0.000	0	0		OPLS_2005	25.262	TRUE	vsw_1-LIGPREP-001-in.maegz:336-1	vsw_1
	vsw_1-LIGPREP-001-in.maegz:80	223	vsw_1.197	2025-02-05 09:54:02	2025-02-05 09:54:02	FALSE	0	C:\Users\user\Documents\Schrodinger\vsw_1	vsw_1-SP_OUT_1_pv.maegz		vsw_1-LIGPREP-001-in.maegz	80	60134	0	W0NIM11jKFtjSF0xKVtjSF1jKFtPSF0pYyhjMTIpQyg9TyljM2MoQzI9TylbY0hdYyhbT0hdKVtjSF1jM1tPSF0=	J2VwaWtfcHl0aG9uJywgJy1waCcsICc3LjAwMDAwMCcsICctcGh0JywgJzIuMDAwMDAwJywgJy1tcycsICcxNicsICctdG4nLCAnOCcsICctbWEnLCAnMjAwJywgJy1pbWFlJywgJzxpbmZpbGUubWFlPicsICctb21hZScsICc8b3V0ZmlsZS5tYWU+Jw==	0.1082	0.0000	0.1082	0.1035	0.104	0	0		OPLS_2005	27.586	TRUE	vsw_1-LIGPREP-001-in.maegz:80-1	vsw_1
	vsw_1-LIGPREP-001-in.maegz:834	224	vsw_1.198	2025-02-05 09:54:02	2025-02-05 09:54:02	FALSE	0	C:\Users\user\Documents\Schrodinger\vsw_1	vsw_1-SP_OUT_1_pv.maegz		vsw_1-LIGPREP-001-in.maegz	834	60134	0	W2NIXTFbY0hdW2NIXWMoW04rXSg9TylbTy1dKWMoYzEyKWMoW2NIXVtuSF0yKVtDSDJdW0NASF0oTihbQ0gzXSlDMz1PKUMoPU8pTihbQ0gzXSlbQ0BAXTMoW09IXSlbQ0gyXWM0W2NIXWMoW09IXSlbY0hdW2NIXVtjSF00	J2VwaWtfcHl0aG9uJywgJy1waCcsICc3LjAwMDAwMCcsICctcGh0JywgJzIuMDAwMDAwJywgJy1tcycsICcxNicsICctdG4nLCAnOCcsICctbWEnLCAnMjAwJywgJy1pbWFlJywgJzxpbmZpbGUubWFlPicsICctb21hZScsICc8b3V0ZmlsZS5tYWU+Jw==	0.0049	0.0000	0.0049	0.0000	0.000	0	2		OPLS_2005	33.581	TRUE	vsw_1-LIGPREP-001-in.maegz:834-1	vsw_1
	vsw_1-LIGPREP-001-in.maegz:4391	225	vsw_1.199	2025-02-05 09:54:02	2025-02-05 09:54:02	FALSE	0	C:\Users\user\Documents\Schrodinger\vsw_1	vsw_1-SP_OUT_1_pv.maegz		vsw_1-LIGPREP-001-in.maegz	4391	60134	0	W09IXVtDQEhdMVtDSDJdW0NAXShbQ0gzXSkoW09IXSlbQ0gyXWMoYzEyKWMoW09IXSljM2MoYzJbT0hdKUMoPU8pW0NIXT1DKEMzPU8pT1tDSDNd	J2VwaWtfcHl0aG9uJywgJy1waCcsICc3LjAwMDAwMCcsICctcGh0JywgJzIuMDAwMDAwJywgJy1tcycsICcxNicsICctdG4nLCAnOCcsICctbWEnLCAnMjAwJywgJy1pbWFlJywgJzxpbmZpbGUubWFlPicsICctb21hZScsICc8b3V0ZmlsZS5tYWU+Jw==	0.0052	0.0000	0.0052	0.0052	0.005	0	0		OPLS_2005	20.559	TRUE	vsw_1-LIGPREP-001-in.maegz:4391-1	vsw_1
	vsw_1-LIGPREP-001-in.maegz:10172	226	vsw_1.200	2025-02-05 09:54:02	2025-02-05 09:54:02	FALSE	0	C:\Users\user\Documents\Schrodinger\vsw_1	vsw_1-SP_OUT_1_pv.maegz		vsw_1-LIGPREP-001-in.maegz	10172	60134	0	W2NIXTFbY0hdW2NIXVtjSF1jKGMxMiljKFtDSDJdQyg9TylPW0NIM10pYyhbbkhdMilbQ0BASF0oW0NIMl1bQ0gyXUMzPU8pYyhjMzQpYyhbT0hdKVtjSF1bY0hdYzRbT0hd	J2VwaWtfcHl0aG9uJywgJy1waCcsICc3LjAwMDAwMCcsICctcGh0JywgJzIuMDAwMDAwJywgJy1tcycsICcxNicsICctdG4nLCAnOCcsICctbWEnLCAnMjAwJywgJy1pbWFlJywgJzxpbmZpbGUubWFlPicsICctb21hZScsICc8b3V0ZmlsZS5tYWU+Jw==	0.0021	0.0000	0.0021	0.0021	0.002	0	0	This compound has an ester and may undergo hydrolysis at high or low pH.	OPLS_2005	18.814	TRUE	vsw_1-LIGPREP-001-in.maegz:10172-1	vsw_1
	vsw_1-LIGPREP-001-in.maegz:4320	227	vsw_1.201	2025-02-05 09:54:02	2025-02-05 09:54:02	FALSE	0	C:\Users\user\Documents\Schrodinger\vsw_1	vsw_1-SP_OUT_1_pv.maegz		vsw_1-LIGPREP-001-in.maegz	4320	60134	0	W0NIM11PYzFjKFtPSF0pW2NIXVtjSF1jKGMxW09IXSktYyhbY0hdbzIpYyg9TyljKGMyMyljKFtPSF0pW2NIXWMoW2NIXTMpW09IXQ==	J2VwaWtfcHl0aG9uJywgJy1waCcsICc3LjAwMDAwMCcsICctcGh0JywgJzIuMDAwMDAwJywgJy1tcycsICcxNicsICctdG4nLCAnOCcsICctbWEnLCAnMjAwJywgJy1pbWFlJywgJzxpbmZpbGUubWFlPicsICctb21hZScsICc8b3V0ZmlsZS5tYWU+Jw==	0.0417	0.0000	0.0417	0.0302	0.030	0	0		OPLS_2005	28.279	TRUE	vsw_1-LIGPREP-001-in.maegz:4320-1	vsw_1
	vsw_1-LIGPREP-001-in.maegz:3491	228	vsw_1.202	2025-02-05 09:54:02	2025-02-05 09:54:02	FALSE	0	C:\Users\user\Documents\Schrodinger\vsw_1	vsw_1-SP_OUT_1_pv.maegz		vsw_1-LIGPREP-001-in.maegz	3491	60134	0	W0NIM11jKFtjSF0xKW5bY0hdYyhjMTIpYyg9TyljM2MobzIpYyhPQyg9TylbQ0gzXSljKE9bQ0gzXSlbY0hdYzNDKD1PKU9bQ0gzXQ==	J2VwaWtfcHl0aG9uJywgJy1waCcsICc3LjAwMDAwMCcsICctcGh0JywgJzIuMDAwMDAwJywgJy1tcycsICcxNicsICctdG4nLCAnOCcsICctbWEnLCAnMjAwJywgJy1pbWFlJywgJzxpbmZpbGUubWFlPicsICctb21hZScsICc8b3V0ZmlsZS5tYWU+Jw==	0.0006	0.0000	0.0006	0.0006	0.001	0	0	This compound has an ester and may undergo hydrolysis at high or low pH.	OPLS_2005	26.688	TRUE	vsw_1-LIGPREP-001-in.maegz:3491-1	vsw_1
	vsw_1-LIGPREP-001-in.maegz:2591	229	vsw_1.203	2025-02-05 09:54:02	2025-02-05 09:54:02	FALSE	0	C:\Users\user\Documents\Schrodinger\vsw_1	vsw_1-SP_OUT_1_pv.maegz		vsw_1-LIGPREP-001-in.maegz	2591	60134	0	W0NIM11DKD1PKVtOSF1bQ0gyXVtDSDJdYyhjKGMxMilbY0hdW2NIXVtjSF1bY0hdMiljKFtuSF0xKVtDQEBIXShjM1tjSF1bY0hdYyhbT0hdKVtjSF1bY0hdMyljKGM0W09IXSljKD1PKW4oW0NIM10pYyhjNDUpW2NIXVtjSF1bY0hdW2NIXTU=	J2VwaWtfcHl0aG9uJywgJy1waCcsICc3LjAwMDAwMCcsICctcGh0JywgJzIuMDAwMDAwJywgJy1tcycsICcxNicsICctdG4nLCAnOCcsICctbWEnLCAnMjAwJywgJy1pbWFlJywgJzxpbmZpbGUubWFlPicsICctb21hZScsICc8b3V0ZmlsZS5tYWU+Jw==	0.0017	0.0010	0.0007	0.0000	0.001	-1	1		OPLS_2005	20.356	TRUE	vsw_1-LIGPREP-001-in.maegz:2591-2	vsw_1
	vsw_1-LIGPREP-001-in.maegz:2113	230	vsw_1.204	2025-02-05 09:54:02	2025-02-05 09:54:02	FALSE	0	C:\Users\user\Documents\Schrodinger\vsw_1	vsw_1-SP_OUT_1_pv.maegz		vsw_1-LIGPREP-001-in.maegz	2113	60134	0	W0NIM11DKD1bQ0hdMSlPW0NASF0oW09IXSlDKD1DMTIpQyg9TyljM2MoQzI9TylbY0hdYyhPW0NIM10pW2NIXWMzW09IXQ==	J2VwaWtfcHl0aG9uJywgJy1waCcsICc3LjAwMDAwMCcsICctcGh0JywgJzIuMDAwMDAwJywgJy1tcycsICcxNicsICctdG4nLCAnOCcsICctbWEnLCAnMjAwJywgJy1pbWFlJywgJzxpbmZpbGUubWFlPicsICctb21hZScsICc8b3V0ZmlsZS5tYWU+Jw==	0.0834	0.0000	0.0834	0.0832	0.083	0	0	This compound contains an acetal/aminal-like group ( X-CH(R)-Y where X, Y are N, S, or O) that may be acid/base labile, releasing an aldehyde.	OPLS_2005	10.864	TRUE	vsw_1-LIGPREP-001-in.maegz:2113-1	vsw_1
	vsw_1-LIGPREP-001-in.maegz:3260	231	vsw_1.205	2025-02-05 09:54:02	2025-02-05 09:54:02	FALSE	0	C:\Users\user\Documents\Schrodinger\vsw_1	vsw_1-SP_OUT_1_pv.maegz		vsw_1-LIGPREP-001-in.maegz	3260	60134	0	W2NIXTFbY0hdW2NIXVtjSF1jKGMxMiljKFtjSF1bbkhdMilbQ0gyXVtDQEhdKFtPSF0pQyg9TylbQ0gyXWMzW2NIXVtjSF1jKFtPSF0pW2NIXVtjSF0z	J2VwaWtfcHl0aG9uJywgJy1waCcsICc3LjAwMDAwMCcsICctcGh0JywgJzIuMDAwMDAwJywgJy1tcycsICcxNicsICctdG4nLCAnOCcsICctbWEnLCAnMjAwJywgJy1pbWFlJywgJzxpbmZpbGUubWFlPicsICctb21hZScsICc8b3V0ZmlsZS5tYWU+Jw==	0.0004	0.0000	0.0004	0.0004	0.000	0	0		OPLS_2005	12.801	TRUE	vsw_1-LIGPREP-001-in.maegz:3260-1	vsw_1
	vsw_1-LIGPREP-001-in.maegz:8722	232	vsw_1.206	2025-02-05 09:54:02	2025-02-05 09:54:02	FALSE	0	C:\Users\user\Documents\Schrodinger\vsw_1	vsw_1-SP_OUT_1_pv.maegz		vsw_1-LIGPREP-001-in.maegz	8722	60134	0	W09IXVtDSDJdW0NAQEhdKFtDSDNdKVtDSDJdW0NIMl1bQ0gyXVtDQEBIXShbQ0gzXSlDKD1bQ0hdW0NIMl1bQ0BAXTEoW0NIM10pW09IXSlbQ0BIXTFbQ0gyXUMyPUMoW09IXSlbQ0BIXShbT0hdKVtDSDJdW0NIMl1DMj1P	J2VwaWtfcHl0aG9uJywgJy1waCcsICc3LjAwMDAwMCcsICctcGh0JywgJzIuMDAwMDAwJywgJy1tcycsICcxNicsICctdG4nLCAnOCcsICctbWEnLCAnMjAwJywgJy1pbWFlJywgJzxpbmZpbGUubWFlPicsICctb21hZScsICc8b3V0ZmlsZS5tYWU+Jw==	0.0050	0.0000	0.0050	0.1345	0.134	0	0		OPLS_2005	33.149	TRUE	vsw_1-LIGPREP-001-in.maegz:8722-1	vsw_1
	vsw_1-LIGPREP-001-in.maegz:5229	233	vsw_1.207	2025-02-05 09:54:02	2025-02-05 09:54:02	FALSE	0	C:\Users\user\Documents\Schrodinger\vsw_1	vsw_1-SP_OUT_1_pv.maegz		vsw_1-LIGPREP-001-in.maegz	5229	60134	0	W2NIXTFbY0hdW2NIXVtjSF1bY0hdYzFDMj1DKEMoPU8pT1tDQEBIXTJbT0hdKVtDQEBIXShbT0hdKWMzW2NIXVtjSF1bY0hdW2NIXVtjSF0z	J2VwaWtfcHl0aG9uJywgJy1waCcsICc3LjAwMDAwMCcsICctcGh0JywgJzIuMDAwMDAwJywgJy1tcycsICcxNicsICctdG4nLCAnOCcsICctbWEnLCAnMjAwJywgJy1pbWFlJywgJzxpbmZpbGUubWFlPicsICctb21hZScsICc8b3V0ZmlsZS5tYWU+Jw==	0.0401	0.0000	0.0401	0.0395	0.039	0	0	This compound has an ester and may undergo hydrolysis at high or low pH. This compound contains an acetal/aminal-like group ( X-CH(R)-Y where X, Y are N, S, or O) that may be acid/base labile, releasing an aldehyde.	OPLS_2005	19.127	TRUE	vsw_1-LIGPREP-001-in.maegz:5229-1	vsw_1
	vsw_1-LIGPREP-001-in.maegz:1197	234	vsw_1.208	2025-02-05 09:54:02	2025-02-05 09:54:02	FALSE	0	C:\Users\user\Documents\Schrodinger\vsw_1	vsw_1-SP_OUT_1_pv.maegz		vsw_1-LIGPREP-001-in.maegz	1197	60134	0	W0NIM11DKD1bQ0hdMSlPW0NIMl1DKD1DMTIpQyg9TyljM2MoQzI9TylbY0hdYyhPW0NIM10pW2NIXWMzT1tDSDNd	J2VwaWtfcHl0aG9uJywgJy1waCcsICc3LjAwMDAwMCcsICctcGh0JywgJzIuMDAwMDAwJywgJy1tcycsICcxNicsICctdG4nLCAnOCcsICctbWEnLCAnMjAwJywgJy1pbWFlJywgJzxpbmZpbGUubWFlPicsICctb21hZScsICc8b3V0ZmlsZS5tYWU+Jw==	0.0000	0.0000	0.0000	0.0000	0.000	0	0		OPLS_2005	15.456	TRUE	vsw_1-LIGPREP-001-in.maegz:1197-1	vsw_1
	vsw_1-LIGPREP-001-in.maegz:297	235	vsw_1.209	2025-02-05 09:54:02	2025-02-05 09:54:02	FALSE	0	C:\Users\user\Documents\Schrodinger\vsw_1	vsw_1-SP_OUT_1_pv.maegz		vsw_1-LIGPREP-001-in.maegz	297	60134	0	W2NIXTFjKFtPSF0pYyhbT0hdKVtjSF1jKGMxMilbQ0gyXVtDSDJdW05IXVtDQEBIXTJbQ0gyXWMzW2NIXVtjSF1jKFtPSF0pW2NIXVtjSF0z	J2VwaWtfcHl0aG9uJywgJy1waCcsICc3LjAwMDAwMCcsICctcGh0JywgJzIuMDAwMDAwJywgJy1tcycsICcxNicsICctdG4nLCAnOCcsICctbWEnLCAnMjAwJywgJy1pbWFlJywgJzxpbmZpbGUubWFlPicsICctb21hZScsICc8b3V0ZmlsZS5tYWU+Jw==	0.1426	0.0172	0.1254	0.1355	0.153	1	1		OPLS_2005	20.401	TRUE	vsw_1-LIGPREP-001-in.maegz:297-2	vsw_1
	vsw_1-LIGPREP-001-in.maegz:3388	236	vsw_1.210	2025-02-05 09:54:02	2025-02-05 09:54:02	FALSE	0	C:\Users\user\Documents\Schrodinger\vsw_1	vsw_1-SP_OUT_1_pv.maegz		vsw_1-LIGPREP-001-in.maegz	3388	60134	0	W2NIXTFbY0hdYyhbQ0gyXVtPSF0pW2NIXWMoYzEyKW5jKG8yKS1jM1tjSF1jKFtOSF1bQ0hdPU8pYyhbT0hdKVtjSF1bY0hdMw==	J2VwaWtfcHl0aG9uJywgJy1waCcsICc3LjAwMDAwMCcsICctcGh0JywgJzIuMDAwMDAwJywgJy1tcycsICcxNicsICctdG4nLCAnOCcsICctbWEnLCAnMjAwJywgJy1pbWFlJywgJzxpbmZpbGUubWFlPicsICctb21hZScsICc8b3V0ZmlsZS5tYWU+Jw==	0.0335	0.0000	0.0335	0.0335	0.034	0	0		OPLS_2005	16.624	TRUE	vsw_1-LIGPREP-001-in.maegz:3388-1	vsw_1
	vsw_1-LIGPREP-001-in.maegz:5591	237	vsw_1.211	2025-02-05 09:54:02	2025-02-05 09:54:02	FALSE	0	C:\Users\user\Documents\Schrodinger\vsw_1	vsw_1-SP_OUT_1_pv.maegz		vsw_1-LIGPREP-001-in.maegz	5591	60134	0	Tz1bTitdKFtPLV0pYzFbY0hdYyhjKFtPSF0pYyhDbClbY0hdMSlbTkhdW05IXUMoPU8pW0NIMl1bQ0gyXUMoPU8pW09IXQ==	J2VwaWtfcHl0aG9uJywgJy1waCcsICc3LjAwMDAwMCcsICctcGh0JywgJzIuMDAwMDAwJywgJy1tcycsICcxNicsICctdG4nLCAnOCcsICctbWEnLCAnMjAwJywgJy1pbWFlJywgJzxpbmZpbGUubWFlPicsICctb21hZScsICc8b3V0ZmlsZS5tYWU+Jw==	0.0153	0.0153	0.0000	0.0152	0.030	-2	4		OPLS_2005	6.702	TRUE	vsw_1-LIGPREP-001-in.maegz:5591-1	vsw_1
	vsw_1-LIGPREP-001-in.maegz:10493	238	vsw_1.212	2025-02-05 09:54:02	2025-02-05 09:54:02	FALSE	0	C:\Users\user\Documents\Schrodinger\vsw_1	vsw_1-SP_OUT_1_pv.maegz		vsw_1-LIGPREP-001-in.maegz	10493	60134	0	Tz1jKFtuSF0xKWMoW0NIXShbQ0gzXSlbQ0gzXSluYyhjMVtDSDJdW0NIM10pQyg9TylbTkhdW0NASF0oW0NIMl1bQ0hdKFtDSDNdKVtDSDNdKUMoPU8pW05IXVtDQEBIXShbQ0gzXSlDKD1PKVtPSF0=	J2VwaWtfcHl0aG9uJywgJy1waCcsICc3LjAwMDAwMCcsICctcGh0JywgJzIuMDAwMDAwJywgJy1tcycsICcxNicsICctdG4nLCAnOCcsICctbWEnLCAnMjAwJywgJy1pbWFlJywgJzxpbmZpbGUubWFlPicsICctb21hZScsICc8b3V0ZmlsZS5tYWU+Jw==	5.0780	0.1950	4.8830	0.0059	0.201	0	0		OPLS_2005	26.645	TRUE	vsw_1-LIGPREP-001-in.maegz:10493-1	vsw_1
	vsw_1-LIGPREP-001-in.maegz:7773	239	vsw_1.213	2025-02-05 09:54:02	2025-02-05 09:54:02	FALSE	0	C:\Users\user\Documents\Schrodinger\vsw_1	vsw_1-SP_OUT_1_pv.maegz		vsw_1-LIGPREP-001-in.maegz	7773	60134	0	W2NIXTFbY0hdW2NIXVtjSF1bY0hdYzFbQ0gyXVtDQEBIXShbTkhdW0NIM10pQyg9TylbTkhdW0NAQEhdKFtDSDJdW0NIXShbQ0gzXSlbQ0gzXSlDKD1PKVtOSF1jMltjSF1bY0hdW2NIXVtjSF1jMkMoPU8pW09IXQ==	J2VwaWtfcHl0aG9uJywgJy1waCcsICc3LjAwMDAwMCcsICctcGh0JywgJzIuMDAwMDAwJywgJy1tcycsICcxNicsICctdG4nLCAnOCcsICctbWEnLCAnMjAwJywgJy1pbWFlJywgJzxpbmZpbGUubWFlPicsICctb21hZScsICc8b3V0ZmlsZS5tYWU+Jw==	0.1363	0.1363	0.0000	0.1361	0.272	0	2		OPLS_2005	19.689	TRUE	vsw_1-LIGPREP-001-in.maegz:7773-1	vsw_1
	vsw_1-LIGPREP-001-in.maegz:4311	240	vsw_1.214	2025-02-05 09:54:02	2025-02-05 09:54:02	FALSE	0	C:\Users\user\Documents\Schrodinger\vsw_1	vsw_1-SP_OUT_1_pv.maegz		vsw_1-LIGPREP-001-in.maegz	4311	60134	0	W0NIM11jMW9jKFtDQEhdKFtDSDNdKVtPSF0pYyhjMTIpQyg9TyljM2MoQzI9TyljKFtPSF0pW2NIXVtjSF1bY0hdMw==	J2VwaWtfcHl0aG9uJywgJy1waCcsICc3LjAwMDAwMCcsICctcGh0JywgJzIuMDAwMDAwJywgJy1tcycsICcxNicsICctdG4nLCAnOCcsICctbWEnLCAnMjAwJywgJy1pbWFlJywgJzxpbmZpbGUubWFlPicsICctb21hZScsICc8b3V0ZmlsZS5tYWU+Jw==	0.0024	0.0000	0.0024	0.0024	0.002	0	0		OPLS_2005	18.677	TRUE	vsw_1-LIGPREP-001-in.maegz:4311-1	vsw_1
	vsw_1-LIGPREP-001-in.maegz:4878	241	vsw_1.215	2025-02-05 09:54:02	2025-02-05 09:54:02	FALSE	0	C:\Users\user\Documents\Schrodinger\vsw_1	vsw_1-SP_OUT_1_pv.maegz		vsw_1-LIGPREP-001-in.maegz	4878	60134	0	W0NIM11PYzFbY0hdYyg9TylvYyhbY0hdMSlbQ0BASF0oW0NIMl1jMltjSF1bY0hdW2NIXVtjSF1bY0hdMilbTkhdQyg9W0NIXUMzPU8pQyg9TyljKGMzNClbY0hdYyhbT0hdKVtjSF1jNFtPSF0=	J2VwaWtfcHl0aG9uJywgJy1waCcsICc3LjAwMDAwMCcsICctcGh0JywgJzIuMDAwMDAwJywgJy1tcycsICcxNicsICctdG4nLCAnOCcsICctbWEnLCAnMjAwJywgJy1pbWFlJywgJzxpbmZpbGUubWFlPicsICctb21hZScsICc8b3V0ZmlsZS5tYWU+Jw==	5.6625	0.6778	4.9847	0.7468	1.425	-1	1	This compound has an imine and may undergo hydrolysis.	OPLS_2005	21.658	TRUE	vsw_1-LIGPREP-001-in.maegz:4878-4	vsw_1
	vsw_1-LIGPREP-001-in.maegz:855	242	vsw_1.216	2025-02-05 09:54:02	2025-02-05 09:54:02	FALSE	0	C:\Users\user\Documents\Schrodinger\vsw_1	vsw_1-SP_OUT_1_pv.maegz		vsw_1-LIGPREP-001-in.maegz	855	60134	0	W09IXWMxW2NIXWMoW0NIM10pYyhbT0hdKWMoYzEyKUMoPU8pYzNjKEMyPU8pYyhbT0hdKVtjSF1bY0hdW2NIXTM=	J2VwaWtfcHl0aG9uJywgJy1waCcsICc3LjAwMDAwMCcsICctcGh0JywgJzIuMDAwMDAwJywgJy1tcycsICcxNicsICctdG4nLCAnOCcsICctbWEnLCAnMjAwJywgJy1pbWFlJywgJzxpbmZpbGUubWFlPicsICctb21hZScsICc8b3V0ZmlsZS5tYWU+Jw==	0.0017	0.0000	0.0017	0.0000	0.000	0	0		OPLS_2005	30.224	TRUE	vsw_1-LIGPREP-001-in.maegz:855-1	vsw_1
	vsw_1-LIGPREP-001-in.maegz:9157	243	vsw_1.217	2025-02-05 09:54:02	2025-02-05 09:54:02	FALSE	0	C:\Users\user\Documents\Schrodinger\vsw_1	vsw_1-SP_OUT_1_pv.maegz		vsw_1-LIGPREP-001-in.maegz	9157	60134	0	W0NIM11bQ0gyXVtDSDJdW0NIMl1bQ0gyXVtDSDJdW0NIMl1bQ0BAXShbQ0gyXTEpKFtPSF0pT1tDSDJdYyhjMTIpYyhbT0hdKWMzYyhjMltPSF0pW0NIXT1DKEMoPU8pQzM9TylPW0NIM10=	J2VwaWtfcHl0aG9uJywgJy1waCcsICc3LjAwMDAwMCcsICctcGh0JywgJzIuMDAwMDAwJywgJy1tcycsICcxNicsICctdG4nLCAnOCcsICctbWEnLCAnMjAwJywgJy1pbWFlJywgJzxpbmZpbGUubWFlPicsICctb21hZScsICc8b3V0ZmlsZS5tYWU+Jw==	0.5911	0.0000	0.5911	0.5033	0.503	0	0		OPLS_2005	23.911	TRUE	vsw_1-LIGPREP-001-in.maegz:9157-1	vsw_1
	vsw_1-LIGPREP-001-in.maegz:4334	244	vsw_1.218	2025-02-05 09:54:02	2025-02-05 09:54:02	FALSE	0	C:\Users\user\Documents\Schrodinger\vsw_1	vsw_1-SP_OUT_1_pv.maegz		vsw_1-LIGPREP-001-in.maegz	4334	60134	0	W0NIM11jKFtjSF0xKW5bY0hdYyhjMTIpYzNjKFtjSF1bY0hdMilDKD1PKVtDQEBdKE8zKShbT0hdKVtDSF0oW0NIM10pW0NIM10=	J2VwaWtfcHl0aG9uJywgJy1waCcsICc3LjAwMDAwMCcsICctcGh0JywgJzIuMDAwMDAwJywgJy1tcycsICcxNicsICctdG4nLCAnOCcsICctbWEnLCAnMjAwJywgJy1pbWFlJywgJzxpbmZpbGUubWFlPicsICctb21hZScsICc8b3V0ZmlsZS5tYWU+Jw==	0.0878	0.0000	0.0878	0.0877	0.088	0	0		OPLS_2005	28.484	TRUE	vsw_1-LIGPREP-001-in.maegz:4334-1	vsw_1
	vsw_1-LIGPREP-001-in.maegz:1729	245	vsw_1.219	2025-02-05 09:54:02	2025-02-05 09:54:02	FALSE	0	C:\Users\user\Documents\Schrodinger\vsw_1	vsw_1-SP_OUT_1_pv.maegz		vsw_1-LIGPREP-001-in.maegz	1729	60134	0	W0NIM11bQ0gyXVtDQEhdKFtOSDJdKVtDQEhdKFtPSF0pW0NASF0oW09IXSlbQ0BIXShbQ0gzXSlDKD1PKVtOSF1bQ0BASF0oW0NIMl1bQ0hdKFtDSDNdKVtDSDNdKVtDQEhdKFtDSDJdMSlPQyg9TyljKGMxMiljKFtPSF0pW2NIXVtjSF1bY0hdMg==	J2VwaWtfcHl0aG9uJywgJy1waCcsICc3LjAwMDAwMCcsICctcGh0JywgJzIuMDAwMDAwJywgJy1tcycsICcxNicsICctdG4nLCAnOCcsICctbWEnLCAnMjAwJywgJy1pbWFlJywgJzxpbmZpbGUubWFlPicsICctb21hZScsICc8b3V0ZmlsZS5tYWU+Jw==	0.0102	0.0084	0.0018	0.0084	0.017	1	1	This compound has an ester and may undergo hydrolysis at high or low pH.	OPLS_2005	25.709	TRUE	vsw_1-LIGPREP-001-in.maegz:1729-2	vsw_1
	vsw_1-LIGPREP-001-in.maegz:1028	246	vsw_1.220	2025-02-05 09:54:02	2025-02-05 09:54:02	FALSE	0	C:\Users\user\Documents\Schrodinger\vsw_1	vsw_1-SP_OUT_1_pv.maegz		vsw_1-LIGPREP-001-in.maegz	1028	60134	0	W2NIXTFjKFtPSF0pW2NIXVtjSF1jKGMxT1tDSDNdKS1jKG4yKW9jKGMyMylbY0hdW2NIXWMoW2NIXTMpW0NIMl1bT0hd	J2VwaWtfcHl0aG9uJywgJy1waCcsICc3LjAwMDAwMCcsICctcGh0JywgJzIuMDAwMDAwJywgJy1tcycsICcxNicsICctdG4nLCAnOCcsICctbWEnLCAnMjAwJywgJy1pbWFlJywgJzxpbmZpbGUubWFlPicsICctb21hZScsICc8b3V0ZmlsZS5tYWU+Jw==	0.0213	0.0000	0.0213	0.0213	0.021	0	0		OPLS_2005	18.419	TRUE	vsw_1-LIGPREP-001-in.maegz:1028-1	vsw_1
	vsw_1-LIGPREP-001-in.maegz:1130	247	vsw_1.221	2025-02-05 09:54:02	2025-02-05 09:54:02	FALSE	0	C:\Users\user\Documents\Schrodinger\vsw_1	vsw_1-SP_OUT_1_pv.maegz		vsw_1-LIGPREP-001-in.maegz	1130	60134	0	W0NIM11DKD1PKU4oW0NIMl1bQ0gyXTEpW0NIMl1jKGMxMilbbkhdYzNjMltjSF1bY0hdW2NIXVtjSF0z	J2VwaWtfcHl0aG9uJywgJy1waCcsICc3LjAwMDAwMCcsICctcGh0JywgJzIuMDAwMDAwJywgJy1tcycsICcxNicsICctdG4nLCAnOCcsICctbWEnLCAnMjAwJywgJy1pbWFlJywgJzxpbmZpbGUubWFlPicsICctb21hZScsICc8b3V0ZmlsZS5tYWU+Jw==	0.0000	0.0000	0.0000	0.0000	0.000	0	0		OPLS_2005	19.483	TRUE	vsw_1-LIGPREP-001-in.maegz:1130-1	vsw_1
	vsw_1-LIGPREP-001-in.maegz:6510	248	vsw_1.222	2025-02-05 09:54:02	2025-02-05 09:54:02	FALSE	0	C:\Users\user\Documents\Schrodinger\vsw_1	vsw_1-SP_OUT_1_pv.maegz		vsw_1-LIGPREP-001-in.maegz	6510	60134	0	W0NIMl0xW0NASF0oW09IXSlDKFtDSDNdKShbQ0gzXSlPYyhjMTIpW2NIXVtjSF1jKFtjSF0yKVtDSDJdQzM9QyhDKD1PKU9bQ0BIXTNPW0NIM10pYzRbY0hdW2NIXWMoW2NIXVtjSF00KU9bQ0gzXQ==	J2VwaWtfcHl0aG9uJywgJy1waCcsICc3LjAwMDAwMCcsICctcGh0JywgJzIuMDAwMDAwJywgJy1tcycsICcxNicsICctdG4nLCAnOCcsICctbWEnLCAnMjAwJywgJy1pbWFlJywgJzxpbmZpbGUubWFlPicsICctb21hZScsICc8b3V0ZmlsZS5tYWU+Jw==	0.0000	0.0000	0.0000	0.0000	0.000	0	0	This compound has an ester and may undergo hydrolysis at high or low pH. This compound contains an acetal/aminal-like group ( X-CH(R)-Y where X, Y are N, S, or O) that may be acid/base labile, releasing an aldehyde.	OPLS_2005	27.503	TRUE	vsw_1-LIGPREP-001-in.maegz:6510-1	vsw_1
	vsw_1-LIGPREP-001-in.maegz:2580	249	vsw_1.223	2025-02-05 09:54:02	2025-02-05 09:54:02	FALSE	0	C:\Users\user\Documents\Schrodinger\vsw_1	vsw_1-SP_OUT_1_pv.maegz		vsw_1-LIGPREP-001-in.maegz	2580	60134	0	W0NIM11DKD1PKVtDQEhdKFtPSF0pYyhbY0hdMSlbY0hdYyhbT0hdKWMoYzEyKUMoPU8pYzNjKEMyPU8pW2NIXWMoW09IXSlbY0hdYzNbT0hd	J2VwaWtfcHl0aG9uJywgJy1waCcsICc3LjAwMDAwMCcsICctcGh0JywgJzIuMDAwMDAwJywgJy1tcycsICcxNicsICctdG4nLCAnOCcsICctbWEnLCAnMjAwJywgJy1pbWFlJywgJzxpbmZpbGUubWFlPicsICctb21hZScsICc8b3V0ZmlsZS5tYWU+Jw==	0.1101	0.0000	0.1101	0.1035	0.104	0	0		OPLS_2005	29.959	TRUE	vsw_1-LIGPREP-001-in.maegz:2580-2	vsw_1
	vsw_1-LIGPREP-001-in.maegz:3898	250	vsw_1.224	2025-02-05 09:54:02	2025-02-05 09:54:02	FALSE	0	C:\Users\user\Documents\Schrodinger\vsw_1	vsw_1-SP_OUT_1_pv.maegz		vsw_1-LIGPREP-001-in.maegz	3898	60134	0	W0NIMl0xW0NASF0oW09IXSlbQ0BASF0oW0NIM10pW0NAQEhdKFtDSDJdQyhbQ0gyXTIpKFtDSDNdKVtDSDNdKVtDQEhdMkMoPUMxMylbQ0gyXU9DMz1P	J2VwaWtfcHl0aG9uJywgJy1waCcsICc3LjAwMDAwMCcsICctcGh0JywgJzIuMDAwMDAwJywgJy1tcycsICcxNicsICctdG4nLCAnOCcsICctbWEnLCAnMjAwJywgJy1pbWFlJywgJzxpbmZpbGUubWFlPicsICctb21hZScsICc8b3V0ZmlsZS5tYWU+Jw==	0.0000	0.0000	0.0000	0.0000	0.000	0	0	This compound has an ester and may undergo hydrolysis at high or low pH.	OPLS_2005	41.993	TRUE	vsw_1-LIGPREP-001-in.maegz:3898-1	vsw_1
	vsw_1-LIGPREP-001-in.maegz:9368	251	vsw_1.225	2025-02-05 09:54:02	2025-02-05 09:54:02	FALSE	0	C:\Users\user\Documents\Schrodinger\vsw_1	vsw_1-SP_OUT_1_pv.maegz		vsw_1-LIGPREP-001-in.maegz	9368	60134	0	Tz1DKFtOSDJdKVtDSDJdW0NIMl1bQ0BIXShDKD1PKVtPSF0pW05IXUMoPU8pW0NASF0oW0NIM10pW0NIMl1bQ0gyXVtDSDJdW0NAQF0oW0NIM10pKEMoPU8pW0NIXT1bQ0hdMSlbQ0BASF0oW0NAXTEyMylbQ0gyXVtDQEBIXShbQ0gyXVtDSDJdMilDKFtDSDJdMyk9W0NIMl0=	J2VwaWtfcHl0aG9uJywgJy1waCcsICc3LjAwMDAwMCcsICctcGh0JywgJzIuMDAwMDAwJywgJy1tcycsICcxNicsICctdG4nLCAnOCcsICctbWEnLCAnMjAwJywgJy1pbWFlJywgJzxpbmZpbGUubWFlPicsICctb21hZScsICc8b3V0ZmlsZS5tYWU+Jw==	0.0002	0.0002	0.0000	0.0000	0.000	-1	1		OPLS_2005	36.245	TRUE	vsw_1-LIGPREP-001-in.maegz:9368-3	vsw_1
	vsw_1-LIGPREP-001-in.maegz:108	252	vsw_1.226	2025-02-05 09:54:02	2025-02-05 09:54:02	FALSE	0	C:\Users\user\Documents\Schrodinger\vsw_1	vsw_1-SP_OUT_1_pv.maegz		vsw_1-LIGPREP-001-in.maegz	108	60134	0	W2NIXTFjKFtPSF0pW2NIXVtjSF1jKGMxMilbQ0gyXVtDQEhdKFtDSDJdTzIpYzNbY0hdW2NIXWMoW09IXSlbY0hdW2NIXTM=	J2VwaWtfcHl0aG9uJywgJy1waCcsICc3LjAwMDAwMCcsICctcGh0JywgJzIuMDAwMDAwJywgJy1tcycsICcxNicsICctdG4nLCAnOCcsICctbWEnLCAnMjAwJywgJy1pbWFlJywgJzxpbmZpbGUubWFlPicsICctb21hZScsICc8b3V0ZmlsZS5tYWU+Jw==	0.0011	0.0000	0.0011	0.0000	0.000	0	0		OPLS_2005	13.824	TRUE	vsw_1-LIGPREP-001-in.maegz:108-1	vsw_1
	vsw_1-LIGPREP-001-in.maegz:391	253	vsw_1.227	2025-02-05 09:54:02	2025-02-05 09:54:02	FALSE	0	C:\Users\user\Documents\Schrodinger\vsw_1	vsw_1-SP_OUT_1_pv.maegz		vsw_1-LIGPREP-001-in.maegz	391	60134	0	W2NIXTFjKFtPSF0pW2NIXVtjSF1jKGMxMilbQ0gyXVtDQEhdKFtDSDJdTzIpYzNbY0hdW2NIXWMoW09IXSlbY0hdW2NIXTM=	J2VwaWtfcHl0aG9uJywgJy1waCcsICc3LjAwMDAwMCcsICctcGh0JywgJzIuMDAwMDAwJywgJy1tcycsICcxNicsICctdG4nLCAnOCcsICctbWEnLCAnMjAwJywgJy1pbWFlJywgJzxpbmZpbGUubWFlPicsICctb21hZScsICc8b3V0ZmlsZS5tYWU+Jw==	0.0011	0.0000	0.0011	0.0000	0.000	0	0		OPLS_2005	13.824	TRUE	vsw_1-LIGPREP-001-in.maegz:391-1	vsw_1
	vsw_1-LIGPREP-001-in.maegz:1586	254	vsw_1.228	2025-02-05 09:54:02	2025-02-05 09:54:02	FALSE	0	C:\Users\user\Documents\Schrodinger\vsw_1	vsw_1-SP_OUT_1_pv.maegz		vsw_1-LIGPREP-001-in.maegz	1586	60134	0	W0NIM11PW0NASF0xW0NASF0oW0NIM10pT0MoPU8pYyhjMTIpYyhbT0hdKWMzYyhjMltPSF0pQyg9TylDKD1bQ0hdQzM9TylPW0NIM10=	J2VwaWtfcHl0aG9uJywgJy1waCcsICc3LjAwMDAwMCcsICctcGh0JywgJzIuMDAwMDAwJywgJy1tcycsICcxNicsICctdG4nLCAnOCcsICctbWEnLCAnMjAwJywgJy1pbWFlJywgJzxpbmZpbGUubWFlPicsICctb21hZScsICc8b3V0ZmlsZS5tYWU+Jw==	0.0670	0.0000	0.0670	0.0654	0.065	0	0	This compound has an ester and may undergo hydrolysis at high or low pH.	OPLS_2005	27.777	TRUE	vsw_1-LIGPREP-001-in.maegz:1586-1	vsw_1
	vsw_1-LIGPREP-001-in.maegz:5392	255	vsw_1.229	2025-02-05 09:54:02	2025-02-05 09:54:02	FALSE	0	C:\Users\user\Documents\Schrodinger\vsw_1	vsw_1-SP_OUT_1_pv.maegz		vsw_1-LIGPREP-001-in.maegz	5392	60134	0	W0NIMl0xT0MoPU8pQyhbQ0BdKFtDSDNdKShbQ0gyXTIpW09IXSk9QzFDKFtDQEBIXTIzKT1bQ0hdQyhbQ0gyXTMpKFtDSDNdKVtDSDNd	J2VwaWtfcHl0aG9uJywgJy1waCcsICc3LjAwMDAwMCcsICctcGh0JywgJzIuMDAwMDAwJywgJy1tcycsICcxNicsICctdG4nLCAnOCcsICctbWEnLCAnMjAwJywgJy1pbWFlJywgJzxpbmZpbGUubWFlPicsICctb21hZScsICc8b3V0ZmlsZS5tYWU+Jw==	0.0002	0.0000	0.0002	0.0000	0.000	0	0	This compound has an ester and may undergo hydrolysis at high or low pH.	OPLS_2005	29.599	TRUE	vsw_1-LIGPREP-001-in.maegz:5392-1	vsw_1
	vsw_1-LIGPREP-001-in.maegz:1682	256	vsw_1.230	2025-02-05 09:54:02	2025-02-05 09:54:02	FALSE	0	C:\Users\user\Documents\Schrodinger\vsw_1	vsw_1-SP_OUT_1_pv.maegz		vsw_1-LIGPREP-001-in.maegz	1682	60134	0	W0NIM11bQ0BASF0oW09IXSlbQ0gyXWMoW2NIXTEpW2NIXWMoW09IXSljKGMxMilDKD1PKWMzYyhDMj1PKWMoW09IXSljKFtPSF0pW2NIXWMzW09IXQ==	J2VwaWtfcHl0aG9uJywgJy1waCcsICc3LjAwMDAwMCcsICctcGh0JywgJzIuMDAwMDAwJywgJy1tcycsICcxNicsICctdG4nLCAnOCcsICctbWEnLCAnMjAwJywgJy1pbWFlJywgJzxpbmZpbGUubWFlPicsICctb21hZScsICc8b3V0ZmlsZS5tYWU+Jw==	0.1253	0.0000	0.1253	0.1226	0.123	0	0		OPLS_2005	26.785	TRUE	vsw_1-LIGPREP-001-in.maegz:1682-1	vsw_1
	vsw_1-LIGPREP-001-in.maegz:7861	257	vsw_1.231	2025-02-05 09:54:02	2025-02-05 09:54:02	FALSE	0	C:\Users\user\Documents\Schrodinger\vsw_1	vsw_1-SP_OUT_1_pv.maegz		vsw_1-LIGPREP-001-in.maegz	7861	60134	0	W0NIM11PQyg9TylbQ0gyXVtDSDJdYyhuW2NIXVtjSF0xKWMoYzEyKVtuSF1jM2MyW2NIXWMoW09IXSlbY0hdW2NIXTM=	J2VwaWtfcHl0aG9uJywgJy1waCcsICc3LjAwMDAwMCcsICctcGh0JywgJzIuMDAwMDAwJywgJy1tcycsICcxNicsICctdG4nLCAnOCcsICctbWEnLCAnMjAwJywgJy1pbWFlJywgJzxpbmZpbGUubWFlPicsICctb21hZScsICc8b3V0ZmlsZS5tYWU+Jw==	0.0880	0.0770	0.0110	0.0867	0.164	1	1	This compound has an ester and may undergo hydrolysis at high or low pH.	OPLS_2005	13.861	TRUE	vsw_1-LIGPREP-001-in.maegz:7861-1	vsw_1
	vsw_1-LIGPREP-001-in.maegz:7230	258	vsw_1.232	2025-02-05 09:54:02	2025-02-05 09:54:02	FALSE	0	C:\Users\user\Documents\Schrodinger\vsw_1	vsw_1-SP_OUT_1_pv.maegz		vsw_1-LIGPREP-001-in.maegz	7230	60134	0	W0NIM11bQ0BIXShbT0hdKVtDSDJdQyhDMT1PKT1DKFtDSDNdKUMoPU8pYyhjMTIpYyhPW0NIM10pW2NIXWMoW2NIXTIpT1tDSDNd	J2VwaWtfcHl0aG9uJywgJy1waCcsICc3LjAwMDAwMCcsICctcGh0JywgJzIuMDAwMDAwJywgJy1tcycsICcxNicsICctdG4nLCAnOCcsICctbWEnLCAnMjAwJywgJy1pbWFlJywgJzxpbmZpbGUubWFlPicsICctb21hZScsICc8b3V0ZmlsZS5tYWU+Jw==	0.0000	0.0000	0.0000	0.0000	0.000	0	0		OPLS_2005	16.494	TRUE	vsw_1-LIGPREP-001-in.maegz:7230-1	vsw_1
	vsw_1-LIGPREP-001-in.maegz:4112	259	vsw_1.233	2025-02-05 09:54:02	2025-02-05 09:54:02	FALSE	0	C:\Users\user\Documents\Schrodinger\vsw_1	vsw_1-SP_OUT_1_pv.maegz		vsw_1-LIGPREP-001-in.maegz	4112	60134	0	W2NIXTFjKFtPSF0pYyhbT0hdKWMoW0NIM10pYyhjMTIpYzNjKGMoPU8pbzIpYyhbT0hdKVtjSF1jKFtjSF0zKVtPSF0=	J2VwaWtfcHl0aG9uJywgJy1waCcsICc3LjAwMDAwMCcsICctcGh0JywgJzIuMDAwMDAwJywgJy1tcycsICcxNicsICctdG4nLCAnOCcsICctbWEnLCAnMjAwJywgJy1pbWFlJywgJzxpbmZpbGUubWFlPicsICctb21hZScsICc8b3V0ZmlsZS5tYWU+Jw==	0.1112	0.0000	0.1112	0.1061	0.106	0	0		OPLS_2005	39.821	TRUE	vsw_1-LIGPREP-001-in.maegz:4112-1	vsw_1
	vsw_1-LIGPREP-001-in.maegz:5655	260	vsw_1.234	2025-02-05 09:54:02	2025-02-05 09:54:02	FALSE	0	C:\Users\user\Documents\Schrodinger\vsw_1	vsw_1-SP_OUT_1_pv.maegz		vsw_1-LIGPREP-001-in.maegz	5655	60134	0	W2NIXTFbY0hdW2NIXVtjSF1bY0hdYzFbQ0gyXVtDQEBIXShDKD1PKU9bQ0gzXSlbTkhdQyg9TylbQ0BASF0oW0NIM10pW05IXUMoPU8pW0NAQEhdMltDSDJdW0NIMl1bQ0gyXU4yQyg9TykvW0NIXT1bQ0hdL2MzW2NIXVtjSF1bY0hdW2NIXVtjSF0z	J2VwaWtfcHl0aG9uJywgJy1waCcsICc3LjAwMDAwMCcsICctcGh0JywgJzIuMDAwMDAwJywgJy1tcycsICcxNicsICctdG4nLCAnOCcsICctbWEnLCAnMjAwJywgJy1pbWFlJywgJzxpbmZpbGUubWFlPicsICctb21hZScsICc8b3V0ZmlsZS5tYWU+Jw==	0.0000	0.0000	0.0000	0.0000	0.000	0	0	This compound has an ester and may undergo hydrolysis at high or low pH.	OPLS_2005	27.426	TRUE	vsw_1-LIGPREP-001-in.maegz:5655-1	vsw_1
	vsw_1-LIGPREP-001-in.maegz:4077	261	vsw_1.235	2025-02-05 09:54:02	2025-02-05 09:54:02	FALSE	0	C:\Users\user\Documents\Schrodinger\vsw_1	vsw_1-SP_OUT_1_pv.maegz		vsw_1-LIGPREP-001-in.maegz	4077	60134	0	W0NIM11bQ0BASF0oW0NIMl0xKU9DKD1PKWMoYzEyKWMoW09IXSljM2MoW2NIXTIpW2NIXWMoT1tDSDNdKVtjSF1jM1tPSF0=	J2VwaWtfcHl0aG9uJywgJy1waCcsICc3LjAwMDAwMCcsICctcGh0JywgJzIuMDAwMDAwJywgJy1tcycsICcxNicsICctdG4nLCAnOCcsICctbWEnLCAnMjAwJywgJy1pbWFlJywgJzxpbmZpbGUubWFlPicsICctb21hZScsICc8b3V0ZmlsZS5tYWU+Jw==	0.0824	0.0000	0.0824	0.0803	0.080	0	0	This compound has an ester and may undergo hydrolysis at high or low pH.	OPLS_2005	28.854	TRUE	vsw_1-LIGPREP-001-in.maegz:4077-1	vsw_1
	vsw_1-LIGPREP-001-in.maegz:10127	262	vsw_1.236	2025-02-05 09:54:02	2025-02-05 09:54:02	FALSE	0	C:\Users\user\Documents\Schrodinger\vsw_1	vsw_1-SP_OUT_1_pv.maegz		vsw_1-LIGPREP-001-in.maegz	10127	60134	0	W0NIM11bQ0hdKFtDSDNdKVtDQEBdKEMxPU8pKFtPSF0pT2MoYzEyKWMzYyhbY0hdW2NIXTIpW0NIMl1bQ0BAXShbQ0gzXSkoW09IXSlPW0NIMl0z	J2VwaWtfcHl0aG9uJywgJy1waCcsICc3LjAwMDAwMCcsICctcGh0JywgJzIuMDAwMDAwJywgJy1tcycsICcxNicsICctdG4nLCAnOCcsICctbWEnLCAnMjAwJywgJy1pbWFlJywgJzxpbmZpbGUubWFlPicsICctb21hZScsICc8b3V0ZmlsZS5tYWU+Jw==	0.0000	0.0000	0.0000	0.0000	0.000	0	0		OPLS_2005	28.474	TRUE	vsw_1-LIGPREP-001-in.maegz:10127-3	vsw_1
	vsw_1-LIGPREP-001-in.maegz:5613	263	vsw_1.237	2025-02-05 09:54:02	2025-02-05 09:54:02	FALSE	0	C:\Users\user\Documents\Schrodinger\vsw_1	vsw_1-SP_OUT_1_pv.maegz		vsw_1-LIGPREP-001-in.maegz	5613	60134	0	W0NIM11bQ0gyXVtDQEBIXShbQ0gzXSlbQ0gyXVtDQEBIXShbQ0gzXSkvW0NIXT1bQ0hdL1tDQEhdKFtDSF09W0NIXVtDQEBIXShbT0hdKVtDQEBIXTFbT0hdKVtDQF0xMltDQEBIXShbT0hdKVtDQEBdKFtDSDNdKShbT0hdKU9DMj1P	J2VwaWtfcHl0aG9uJywgJy1waCcsICc3LjAwMDAwMCcsICctcGh0JywgJzIuMDAwMDAwJywgJy1tcycsICcxNicsICctdG4nLCAnOCcsICctbWEnLCAnMjAwJywgJy1pbWFlJywgJzxpbmZpbGUubWFlPicsICctb21hZScsICc8b3V0ZmlsZS5tYWU+Jw==	0.0001	0.0000	0.0001	0.0000	0.000	0	0	This compound has an ester and may undergo hydrolysis at high or low pH.	OPLS_2005	34.497	TRUE	vsw_1-LIGPREP-001-in.maegz:5613-2	vsw_1
	vsw_1-LIGPREP-001-in.maegz:5580	264	vsw_1.238	2025-02-05 09:54:02	2025-02-05 09:54:02	FALSE	0	C:\Users\user\Documents\Schrodinger\vsw_1	vsw_1-SP_OUT_1_pv.maegz		vsw_1-LIGPREP-001-in.maegz	5580	60134	0	W0NIM11PQyg9TylDKFtDSDJdMSk9W0NIXVtDSDJdW0NIMl1bQ0BASF0oQyg9TylbT0hdKVtDQF0xMkMoPU8pYzNjKE8yKVtjSF1bY0hdYyhbY0hdMylbT0hd	J2VwaWtfcHl0aG9uJywgJy1waCcsICc3LjAwMDAwMCcsICctcGh0JywgJzIuMDAwMDAwJywgJy1tcycsICcxNicsICctdG4nLCAnOCcsICctbWEnLCAnMjAwJywgJy1pbWFlJywgJzxpbmZpbGUubWFlPicsICctb21hZScsICc8b3V0ZmlsZS5tYWU+Jw==	0.0020	0.0001	0.0019	0.0019	0.002	-1	1	This compound has an ester and may undergo hydrolysis at high or low pH.	OPLS_2005	33.835	TRUE	vsw_1-LIGPREP-001-in.maegz:5580-1	vsw_1
	vsw_1-LIGPREP-001-in.maegz:9030	265	vsw_1.239	2025-02-05 09:54:02	2025-02-05 09:54:02	FALSE	0	C:\Users\user\Documents\Schrodinger\vsw_1	vsw_1-SP_OUT_1_pv.maegz		vsw_1-LIGPREP-001-in.maegz	9030	60134	0	W0NIM11PYyhbY0hdMSlbY0hdYyhbT0hdKWMoYzEyKWMoPU8pb2MzYzJjKFtDSDJdW09IXSlbY0hdYyhbY0hdMylbT0hd	J2VwaWtfcHl0aG9uJywgJy1waCcsICc3LjAwMDAwMCcsICctcGh0JywgJzIuMDAwMDAwJywgJy1tcycsICcxNicsICctdG4nLCAnOCcsICctbWEnLCAnMjAwJywgJy1pbWFlJywgJzxpbmZpbGUubWFlPicsICctb21hZScsICc8b3V0ZmlsZS5tYWU+Jw==	0.0174	0.0000	0.0174	0.0173	0.017	0	0		OPLS_2005	36.110	TRUE	vsw_1-LIGPREP-001-in.maegz:9030-1	vsw_1
	vsw_1-LIGPREP-001-in.maegz:9624	266	vsw_1.240	2025-02-05 09:54:02	2025-02-05 09:54:02	FALSE	0	C:\Users\user\Documents\Schrodinger\vsw_1	vsw_1-SP_OUT_1_pv.maegz		vsw_1-LIGPREP-001-in.maegz	9624	60134	0	W0NIM11bQ0hdKFtDSDNdKVtDQEBdKEMxPU8pKFtPSF0pT2MoYzEyKWMzYyhbY0hdW2NIXTIpW2NIXWMobltjSF0zKVtDSDJdW09IXQ==	J2VwaWtfcHl0aG9uJywgJy1waCcsICc3LjAwMDAwMCcsICctcGh0JywgJzIuMDAwMDAwJywgJy1tcycsICcxNicsICctdG4nLCAnOCcsICctbWEnLCAnMjAwJywgJy1pbWFlJywgJzxpbmZpbGUubWFlPicsICctb21hZScsICc8b3V0ZmlsZS5tYWU+Jw==	0.0144	0.0000	0.0144	0.0144	0.014	0	0		OPLS_2005	26.236	TRUE	vsw_1-LIGPREP-001-in.maegz:9624-1	vsw_1
	vsw_1-LIGPREP-001-in.maegz:5107	267	vsw_1.241	2025-02-05 09:54:02	2025-02-05 09:54:02	FALSE	0	C:\Users\user\Documents\Schrodinger\vsw_1	vsw_1-SP_OUT_1_pv.maegz		vsw_1-LIGPREP-001-in.maegz	5107	60134	0	W0NIM11bQ0gyXVtDQEBIXShPMSlbQ0BdMShbQ0gzXSljKFtjSF1jMj1PKW9jKGMyMyljNGMoW2NIXWMzW0NIMl1bT0hdKUMoPU8pYzVjKEM0PU8pYyhbT0hdKVtjSF1bY0hdW2NIXTU=	J2VwaWtfcHl0aG9uJywgJy1waCcsICc3LjAwMDAwMCcsICctcGh0JywgJzIuMDAwMDAwJywgJy1tcycsICcxNicsICctdG4nLCAnOCcsICctbWEnLCAnMjAwJywgJy1pbWFlJywgJzxpbmZpbGUubWFlPicsICctb21hZScsICc8b3V0ZmlsZS5tYWU+Jw==	0.0012	0.0000	0.0012	0.0012	0.001	0	0		OPLS_2005	33.902	TRUE	vsw_1-LIGPREP-001-in.maegz:5107-1	vsw_1
	vsw_1-LIGPREP-001-in.maegz:10221	268	vsw_1.242	2025-02-05 09:54:02	2025-02-05 09:54:02	FALSE	0	C:\Users\user\Documents\Schrodinger\vsw_1	vsw_1-SP_OUT_1_pv.maegz		vsw_1-LIGPREP-001-in.maegz	10221	60134	0	Tz1DMVtDQEBIXShbQ0gzXSlOKFtDSDNdKUMoPU8pYzJbY0hdYyhjM24xMilbY0hdW2NIXVtjSF1bY0hdMw==	J2VwaWtfcHl0aG9uJywgJy1waCcsICc3LjAwMDAwMCcsICctcGh0JywgJzIuMDAwMDAwJywgJy1tcycsICcxNicsICctdG4nLCAnOCcsICctbWEnLCAnMjAwJywgJy1pbWFlJywgJzxpbmZpbGUubWFlPicsICctb21hZScsICc8b3V0ZmlsZS5tYWU+Jw==	0.0000	0.0000	0.0000	0.0000	0.000	0	0		OPLS_2005	24.827	TRUE	vsw_1-LIGPREP-001-in.maegz:10221-1	vsw_1
	vsw_1-LIGPREP-001-in.maegz:7005	269	vsw_1.243	2025-02-05 09:54:02	2025-02-05 09:54:02	FALSE	0	C:\Users\user\Documents\Schrodinger\vsw_1	vsw_1-SP_OUT_1_pv.maegz		vsw_1-LIGPREP-001-in.maegz	7005	60134	0	W0NIM11bQ0hdKFtDSDNdKWMoW2NIXTEpbmMybihbQ0gzXSljKD1PKWMoYzNuMTIpbltjSF1uM1tDSDNd	J2VwaWtfcHl0aG9uJywgJy1waCcsICc3LjAwMDAwMCcsICctcGh0JywgJzIuMDAwMDAwJywgJy1tcycsICcxNicsICctdG4nLCAnOCcsICctbWEnLCAnMjAwJywgJy1pbWFlJywgJzxpbmZpbGUubWFlPicsICctb21hZScsICc8b3V0ZmlsZS5tYWU+Jw==	0.2019	0.0129	0.1890	0.1984	0.211	0	0		OPLS_2005	18.163	TRUE	vsw_1-LIGPREP-001-in.maegz:7005-1	vsw_1
	vsw_1-LIGPREP-001-in.maegz:4487	270	vsw_1.244	2025-02-05 09:54:02	2025-02-05 09:54:02	FALSE	0	C:\Users\user\Documents\Schrodinger\vsw_1	vsw_1-SP_OUT_1_pv.maegz		vsw_1-LIGPREP-001-in.maegz	4487	60134	0	W2NIXTFjKFtPSF0pW2NIXWMoW0NIM10pYyhjMTIpYzNjKG8yKVtjSF1jKFtPSF0pW2NIXWMzW0NIMl1bT0hd	J2VwaWtfcHl0aG9uJywgJy1waCcsICc3LjAwMDAwMCcsICctcGh0JywgJzIuMDAwMDAwJywgJy1tcycsICcxNicsICctdG4nLCAnOCcsICctbWEnLCAnMjAwJywgJy1pbWFlJywgJzxpbmZpbGUubWFlPicsICctb21hZScsICc8b3V0ZmlsZS5tYWU+Jw==	0.0089	0.0000	0.0089	0.0000	0.000	0	0		OPLS_2005	19.059	TRUE	vsw_1-LIGPREP-001-in.maegz:4487-1	vsw_1
	vsw_1-LIGPREP-001-in.maegz:5988	271	vsw_1.245	2025-02-05 09:54:02	2025-02-05 09:54:02	FALSE	0	C:\Users\user\Documents\Schrodinger\vsw_1	vsw_1-SP_OUT_1_pv.maegz		vsw_1-LIGPREP-001-in.maegz	5988	60134	0	W09IXVtDSDJdYyhbY0hdMSlbY0hdYyhbQ0gyXVtPSF0pYyhjMTIpYyg9TyljM2MobzIpW2NIXWMoW09IXSlbY0hdYzNbT0hd	J2VwaWtfcHl0aG9uJywgJy1waCcsICc3LjAwMDAwMCcsICctcGh0JywgJzIuMDAwMDAwJywgJy1tcycsICcxNicsICctdG4nLCAnOCcsICctbWEnLCAnMjAwJywgJy1pbWFlJywgJzxpbmZpbGUubWFlPicsICctb21hZScsICc8b3V0ZmlsZS5tYWU+Jw==	0.1899	0.0000	0.1899	0.1842	0.184	0	0		OPLS_2005	23.441	TRUE	vsw_1-LIGPREP-001-in.maegz:5988-1	vsw_1
	vsw_1-LIGPREP-001-in.maegz:2989	272	vsw_1.246	2025-02-05 09:54:02	2025-02-05 09:54:02	FALSE	0	C:\Users\user\Documents\Schrodinger\vsw_1	vsw_1-SP_OUT_1_pv.maegz		vsw_1-LIGPREP-001-in.maegz	2989	60134	0	Tz1DMUMoW0NIM10pKFtDSDNdKVtDSDJdYyhjMltDSDNdKWMxW2NIXWMoYzIzKUMoPU8pT1tDSDJdW0NIMl0z	J2VwaWtfcHl0aG9uJywgJy1waCcsICc3LjAwMDAwMCcsICctcGh0JywgJzIuMDAwMDAwJywgJy1tcycsICcxNicsICctdG4nLCAnOCcsICctbWEnLCAnMjAwJywgJy1pbWFlJywgJzxpbmZpbGUubWFlPicsICctb21hZScsICc8b3V0ZmlsZS5tYWU+Jw==	0.0000	0.0000	0.0000	0.0000	0.000	0	0	This compound has an ester and may undergo hydrolysis at high or low pH.	OPLS_2005	31.266	TRUE	vsw_1-LIGPREP-001-in.maegz:2989-1	vsw_1
	vsw_1-LIGPREP-001-in.maegz:2684	273	vsw_1.247	2025-02-05 09:54:02	2025-02-05 09:54:02	FALSE	0	C:\Users\user\Documents\Schrodinger\vsw_1	vsw_1-SP_OUT_1_pv.maegz		vsw_1-LIGPREP-001-in.maegz	2684	60134	0	W0NIM11bQ0gyXVtDQEBIXShbQ0gzXSljKFtjSF1jMT1PKW9jKGMxMiljM2MoW2NIXWMyW0NIMl1bT0hdKUMoPU8pYzRjKEMzPU8pYyhbT0hdKVtjSF1bY0hdW2NIXTQ=	J2VwaWtfcHl0aG9uJywgJy1waCcsICc3LjAwMDAwMCcsICctcGh0JywgJzIuMDAwMDAwJywgJy1tcycsICcxNicsICctdG4nLCAnOCcsICctbWEnLCAnMjAwJywgJy1pbWFlJywgJzxpbmZpbGUubWFlPicsICctb21hZScsICc8b3V0ZmlsZS5tYWU+Jw==	0.0012	0.0000	0.0012	0.0012	0.001	0	0		OPLS_2005	27.895	TRUE	vsw_1-LIGPREP-001-in.maegz:2684-2	vsw_1
	vsw_1-LIGPREP-001-in.maegz:159	274	vsw_1.248	2025-02-05 09:54:02	2025-02-05 09:54:02	FALSE	0	C:\Users\user\Documents\Schrodinger\vsw_1	vsw_1-SP_OUT_1_pv.maegz		vsw_1-LIGPREP-001-in.maegz	159	60134	0	W0NIM11PYzFbY0hdYyhPW0NIM10pW2NIXWMoW2NIXTEpL1tDSF09W0NIXS9jMltjSF1bY0hdYyhbT0hdKVtjSF1bY0hdMg==	J2VwaWtfcHl0aG9uJywgJy1waCcsICc3LjAwMDAwMCcsICctcGh0JywgJzIuMDAwMDAwJywgJy1tcycsICcxNicsICctdG4nLCAnOCcsICctbWEnLCAnMjAwJywgJy1pbWFlJywgJzxpbmZpbGUubWFlPicsICctb21hZScsICc8b3V0ZmlsZS5tYWU+Jw==	0.0006	0.0000	0.0006	0.0006	0.001	0	0		OPLS_2005	20.747	TRUE	vsw_1-LIGPREP-001-in.maegz:159-1	vsw_1
	vsw_1-LIGPREP-001-in.maegz:7516	275	vsw_1.249	2025-02-05 09:54:02	2025-02-05 09:54:02	FALSE	0	C:\Users\user\Documents\Schrodinger\vsw_1	vsw_1-SP_OUT_1_pv.maegz		vsw_1-LIGPREP-001-in.maegz	7516	60134	0	W2NIXTFbY0hdW2NIXVtjSF1jKFtuSF0yKWMxYyhjMjMpW2NIXWMoQyg9TylbTkhdW0NASF0oQyg9TylbT0hdKVtDQEBIXShbQ0gzXSlbQ0gyXVtDSDNdKW5jM1tDSDJdW0NIMl1DKD1PKU40W0NIMl1bQ0gyXVtDSDJdW0NASF00Qyg9TylbT0hd	J2VwaWtfcHl0aG9uJywgJy1waCcsICc3LjAwMDAwMCcsICctcGh0JywgJzIuMDAwMDAwJywgJy1tcycsICcxNicsICctdG4nLCAnOCcsICctbWEnLCAnMjAwJywgJy1pbWFlJywgJzxpbmZpbGUubWFlPicsICctb21hZScsICc8b3V0ZmlsZS5tYWU+Jw==	0.3569	0.3563	0.0006	0.3557	0.712	-1	3		OPLS_2005	24.604	TRUE	vsw_1-LIGPREP-001-in.maegz:7516-1	vsw_1
	vsw_1-LIGPREP-001-in.maegz:207	276	vsw_1.250	2025-02-05 09:54:02	2025-02-05 09:54:02	FALSE	0	C:\Users\user\Documents\Schrodinger\vsw_1	vsw_1-SP_OUT_1_pv.maegz		vsw_1-LIGPREP-001-in.maegz	207	60134	0	W2NIXTFbY0hdW2NIXVtjSF1jKGMxMilDKD1PKWMzYyhDMj1PKWMoW09IXSlbY0hdW2NIXWMzW09IXQ==	J2VwaWtfcHl0aG9uJywgJy1waCcsICc3LjAwMDAwMCcsICctcGh0JywgJzIuMDAwMDAwJywgJy1tcycsICcxNicsICctdG4nLCAnOCcsICctbWEnLCAnMjAwJywgJy1pbWFlJywgJzxpbmZpbGUubWFlPicsICctb21hZScsICc8b3V0ZmlsZS5tYWU+Jw==	0.0008	0.0000	0.0008	0.0008	0.001	0	0		OPLS_2005	25.515	TRUE	vsw_1-LIGPREP-001-in.maegz:207-1	vsw_1
	vsw_1-LIGPREP-001-in.maegz:270	277	vsw_1.251	2025-02-05 09:54:02	2025-02-05 09:54:02	FALSE	0	C:\Users\user\Documents\Schrodinger\vsw_1	vsw_1-SP_OUT_1_pv.maegz		vsw_1-LIGPREP-001-in.maegz	270	60134	0	W2NIXTFbY0hdW2NIXWMoYzJjMTMpW2NIXVtjSF1jNGMyYyhbY0hdW2NIXTMpW2NIXVtjSF1jNFtPSF0=	J2VwaWtfcHl0aG9uJywgJy1waCcsICc3LjAwMDAwMCcsICctcGh0JywgJzIuMDAwMDAwJywgJy1tcycsICcxNicsICctdG4nLCAnOCcsICctbWEnLCAnMjAwJywgJy1pbWFlJywgJzxpbmZpbGUubWFlPicsICctb21hZScsICc8b3V0ZmlsZS5tYWU+Jw==	0.0033	0.0000	0.0033	0.0033	0.003	0	0		OPLS_2005	38.352	TRUE	vsw_1-LIGPREP-001-in.maegz:270-1	vsw_1
	vsw_1-LIGPREP-001-in.maegz:8086	278	vsw_1.252	2025-02-05 09:54:02	2025-02-05 09:54:02	FALSE	0	C:\Users\user\Documents\Schrodinger\vsw_1	vsw_1-SP_OUT_1_pv.maegz		vsw_1-LIGPREP-001-in.maegz	8086	60134	0	W2NIXTFvW2NIXWMoW0NAQF0oW0NIM10pKFtDSDJdMilbT0hdKWMxW0NAQEhdKFtPSF0pW0NASF0oW0NAQEhdMjMpW0NIMl1DKFtDSDJdMykoW0NIM10pW0NIM10=	J2VwaWtfcHl0aG9uJywgJy1waCcsICc3LjAwMDAwMCcsICctcGh0JywgJzIuMDAwMDAwJywgJy1tcycsICcxNicsICctdG4nLCAnOCcsICctbWEnLCAnMjAwJywgJy1pbWFlJywgJzxpbmZpbGUubWFlPicsICctb21hZScsICc8b3V0ZmlsZS5tYWU+Jw==	0.0000	0.0000	0.0000	0.0000	0.000	0	0		OPLS_2005	29.856	TRUE	vsw_1-LIGPREP-001-in.maegz:8086-2	vsw_1
	vsw_1-LIGPREP-001-in.maegz:4816	279	vsw_1.253	2025-02-05 09:54:02	2025-02-05 09:54:02	FALSE	0	C:\Users\user\Documents\Schrodinger\vsw_1	vsw_1-SP_OUT_1_pv.maegz		vsw_1-LIGPREP-001-in.maegz	4816	60134	0	W0NIM11jMVtjSF1bY0hdYyhDKD1PKVtDSDNdKVtjSF1jKGMxMiljKFtDSF09TylbY0hdW2NIXTI=	J2VwaWtfcHl0aG9uJywgJy1waCcsICc3LjAwMDAwMCcsICctcGh0JywgJzIuMDAwMDAwJywgJy1tcycsICcxNicsICctdG4nLCAnOCcsICctbWEnLCAnMjAwJywgJy1pbWFlJywgJzxpbmZpbGUubWFlPicsICctb21hZScsICc8b3V0ZmlsZS5tYWU+Jw==	0.0000	0.0000	0.0000	0.0000	0.000	0	0		OPLS_2005	36.652	TRUE	vsw_1-LIGPREP-001-in.maegz:4816-1	vsw_1
	vsw_1-LIGPREP-001-in.maegz:5008	280	vsw_1.254	2025-02-05 09:54:02	2025-02-05 09:54:02	FALSE	0	C:\Users\user\Documents\Schrodinger\vsw_1	vsw_1-SP_OUT_1_pv.maegz		vsw_1-LIGPREP-001-in.maegz	5008	60134	0	W0NIMl0xW0NIMl1bQ0gyXVtDSDJdW0NASF0oW0NIM10pT0MoPU8pQzI9QyhPW0NAQEhdKFtDQEhdMltDQEBIXTEzKVtDSF09W0NIXUMzPU8pL1tDSF09W0NIXS9bQ0hdPVtDSF0vW0NIXT1bQ0hdL0MoPU8pW09IXQ==	J2VwaWtfcHl0aG9uJywgJy1waCcsICc3LjAwMDAwMCcsICctcGh0JywgJzIuMDAwMDAwJywgJy1tcycsICcxNicsICctdG4nLCAnOCcsICctbWEnLCAnMjAwJywgJy1pbWFlJywgJzxpbmZpbGUubWFlPicsICctb21hZScsICc8b3V0ZmlsZS5tYWU+Jw==	0.0022	0.0022	0.0000	0.0022	0.004	-1	1	This compound has an ester and may undergo hydrolysis at high or low pH.	OPLS_2005	36.570	TRUE	vsw_1-LIGPREP-001-in.maegz:5008-2	vsw_1
	vsw_1-LIGPREP-001-in.maegz:8265	281	vsw_1.255	2025-02-05 09:54:02	2025-02-05 09:54:02	FALSE	0	C:\Users\user\Documents\Schrodinger\vsw_1	vsw_1-SP_OUT_1_pv.maegz		vsw_1-LIGPREP-001-in.maegz	8265	60134	0	W09IXWMxW2NIXWMoW09IXSlbY0hdYyhjMTIpYzNjKG9jMj1PKVtjSF1jKFtPSF0pYyhbY0hdMylbT0hd	J2VwaWtfcHl0aG9uJywgJy1waCcsICc3LjAwMDAwMCcsICctcGh0JywgJzIuMDAwMDAwJywgJy1tcycsICcxNicsICctdG4nLCAnOCcsICctbWEnLCAnMjAwJywgJy1pbWFlJywgJzxpbmZpbGUubWFlPicsICctb21hZScsICc8b3V0ZmlsZS5tYWU+Jw==	0.1324	0.0000	0.1324	0.1236	0.124	0	0		OPLS_2005	22.397	TRUE	vsw_1-LIGPREP-001-in.maegz:8265-1	vsw_1
	vsw_1-LIGPREP-001-in.maegz:1124	282	vsw_1.256	2025-02-05 09:54:02	2025-02-05 09:54:02	FALSE	0	C:\Users\user\Documents\Schrodinger\vsw_1	vsw_1-SP_OUT_1_pv.maegz		vsw_1-LIGPREP-001-in.maegz	1124	60134	0	W09IXWMxW2NIXWMoW09IXSljKE9bQ0gzXSljKGMxMilvW2NIXWMoYzI9TyktYzNbY0hdYyhbT0hdKWMoW09IXSlbY0hdW2NIXTM=	J2VwaWtfcHl0aG9uJywgJy1waCcsICc3LjAwMDAwMCcsICctcGh0JywgJzIuMDAwMDAwJywgJy1tcycsICcxNicsICctdG4nLCAnOCcsICctbWEnLCAnMjAwJywgJy1pbWFlJywgJzxpbmZpbGUubWFlPicsICctb21hZScsICc8b3V0ZmlsZS5tYWU+Jw==	0.0354	0.0000	0.0354	0.0302	0.030	0	0		OPLS_2005	25.186	TRUE	vsw_1-LIGPREP-001-in.maegz:1124-1	vsw_1
	vsw_1-LIGPREP-001-in.maegz:423	283	vsw_1.257	2025-02-05 09:54:02	2025-02-05 09:54:02	FALSE	0	C:\Users\user\Documents\Schrodinger\vsw_1	vsw_1-SP_OUT_1_pv.maegz		vsw_1-LIGPREP-001-in.maegz	423	60134	0	W09IXWMxW2NIXWMoW09IXSlbY0hdW2NIXWMxLWMoW2NIXW8yKWMoPU8pYyhjMjMpYyhbT0hdKVtjSF1jKFtjSF0zKVtPSF0=	J2VwaWtfcHl0aG9uJywgJy1waCcsICc3LjAwMDAwMCcsICctcGh0JywgJzIuMDAwMDAwJywgJy1tcycsICcxNicsICctdG4nLCAnOCcsICctbWEnLCAnMjAwJywgJy1pbWFlJywgJzxpbmZpbGUubWFlPicsICctb21hZScsICc8b3V0ZmlsZS5tYWU+Jw==	0.0417	0.0000	0.0417	0.0302	0.030	0	0		OPLS_2005	19.225	TRUE	vsw_1-LIGPREP-001-in.maegz:423-1	vsw_1
	vsw_1-LIGPREP-001-in.maegz:373	284	vsw_1.258	2025-02-05 09:54:02	2025-02-05 09:54:02	FALSE	0	C:\Users\user\Documents\Schrodinger\vsw_1	vsw_1-SP_OUT_1_pv.maegz		vsw_1-LIGPREP-001-in.maegz	373	60134	0	W2NIXTFbY0hdW2NIXVtjSF1jKGMxMiljKFtPSF0pW2NIXWMoYzJbT0hdKUMoPU8pW09IXQ==	J2VwaWtfcHl0aG9uJywgJy1waCcsICc3LjAwMDAwMCcsICctcGh0JywgJzIuMDAwMDAwJywgJy1tcycsICcxNicsICctdG4nLCAnOCcsICctbWEnLCAnMjAwJywgJy1pbWFlJywgJzxpbmZpbGUubWFlPicsICctb21hZScsICc8b3V0ZmlsZS5tYWU+Jw==	0.0010	0.0000	0.0010	0.0010	0.001	-1	1		OPLS_2005	17.348	TRUE	vsw_1-LIGPREP-001-in.maegz:373-1	vsw_1
	vsw_1-LIGPREP-001-in.maegz:5762	285	vsw_1.259	2025-02-05 09:54:02	2025-02-05 09:54:02	FALSE	0	C:\Users\user\Documents\Schrodinger\vsw_1	vsw_1-SP_OUT_1_pv.maegz		vsw_1-LIGPREP-001-in.maegz	5762	60134	0	W0NIMl09W0NIXVtDQEBIXShDbClbQ0BAXShbQ0gzXSkoW09IXSljKFtjSF1jMT1PKW9jKGMxMiljM2MoW2NIXWMyW0NIMl1bT0hdKUMoPU8pYzRjKEMzPU8pYyhbT0hdKVtjSF1bY0hdW2NIXTQ=	J2VwaWtfcHl0aG9uJywgJy1waCcsICc3LjAwMDAwMCcsICctcGh0JywgJzIuMDAwMDAwJywgJy1tcycsICcxNicsICctdG4nLCAnOCcsICctbWEnLCAnMjAwJywgJy1pbWFlJywgJzxpbmZpbGUubWFlPicsICctb21hZScsICc8b3V0ZmlsZS5tYWU+Jw==	0.0012	0.0000	0.0012	0.0012	0.001	0	0		OPLS_2005	26.409	TRUE	vsw_1-LIGPREP-001-in.maegz:5762-2	vsw_1
	vsw_1-LIGPREP-001-in.maegz:9574	286	vsw_1.260	2025-02-05 09:54:02	2025-02-05 09:54:02	FALSE	0	C:\Users\user\Documents\Schrodinger\vsw_1	vsw_1-SP_OUT_1_pv.maegz		vsw_1-LIGPREP-001-in.maegz	9574	60134	0	W0NIMl0xT0MoPU8pYyhjMTIpYyhbT0hdKWMoYyhjMltDSDNdKU9bQ0gzXSlbQ0gyXS9bQ0hdPUMoL1tDSDNdKVtDSDJdW0NIMl1DKD1PKVtOSF1bQ0gyXVtDSDJdW0NIMl1DKD1PKVtPSF0=	J2VwaWtfcHl0aG9uJywgJy1waCcsICc3LjAwMDAwMCcsICctcGh0JywgJzIuMDAwMDAwJywgJy1tcycsICcxNicsICctdG4nLCAnOCcsICctbWEnLCAnMjAwJywgJy1pbWFlJywgJzxpbmZpbGUubWFlPicsICctb21hZScsICc8b3V0ZmlsZS5tYWU+Jw==	0.0438	0.0028	0.0410	0.0410	0.044	-1	1	This compound has an ester and may undergo hydrolysis at high or low pH.	OPLS_2005	34.473	TRUE	vsw_1-LIGPREP-001-in.maegz:9574-1	vsw_1
	vsw_1-LIGPREP-001-in.maegz:8581	287	vsw_1.261	2025-02-05 09:54:02	2025-02-05 09:54:02	FALSE	0	C:\Users\user\Documents\Schrodinger\vsw_1	vsw_1-SP_OUT_1_pv.maegz		vsw_1-LIGPREP-001-in.maegz	8581	60134	0	W0NIM11bQ0gyXVtDSDJdW0NIMl1bQ0gyXVtDSDJdW0NASF0oW0NIM10pQyg9TylbQ0gyXVtDQEBIXTFbQ0BAXShbQ0gzXSkoW09IXSlDKD1PKVtDSF09QyhDMT0yKVtDSF09QyhPW0NIXTIpW0NASF0zW0NASF0oW0NIM10pW0NIMl1bQ0BIXShbT0hdKVtDSDJdQzM9Tw==	J2VwaWtfcHl0aG9uJywgJy1waCcsICc3LjAwMDAwMCcsICctcGh0JywgJzIuMDAwMDAwJywgJy1tcycsICcxNicsICctdG4nLCAnOCcsICctbWEnLCAnMjAwJywgJy1pbWFlJywgJzxpbmZpbGUubWFlPicsICctb21hZScsICc8b3V0ZmlsZS5tYWU+Jw==	0.0006	0.0000	0.0006	0.0006	0.001	0	0		OPLS_2005	31.659	TRUE	vsw_1-LIGPREP-001-in.maegz:8581-1	vsw_1
	vsw_1-LIGPREP-001-in.maegz:4577	288	vsw_1.262	2025-02-05 09:54:02	2025-02-05 09:54:02	FALSE	0	C:\Users\user\Documents\Schrodinger\vsw_1	vsw_1-SP_OUT_1_pv.maegz		vsw_1-LIGPREP-001-in.maegz	4577	60134	0	W0NIMl0xQyg9TylDKE9bQ0gzXSk9QyhbQ0BdMTJbQ0gzXSljM2MoQyg9TylPMiljKFtPSF0pW2NIXWMoW2NIXTMpT1tDSDNd	J2VwaWtfcHl0aG9uJywgJy1waCcsICc3LjAwMDAwMCcsICctcGh0JywgJzIuMDAwMDAwJywgJy1tcycsICcxNicsICctdG4nLCAnOCcsICctbWEnLCAnMjAwJywgJy1pbWFlJywgJzxpbmZpbGUubWFlPicsICctb21hZScsICc8b3V0ZmlsZS5tYWU+Jw==	0.0107	0.0000	0.0107	0.0107	0.011	0	0	This compound has an ester and may undergo hydrolysis at high or low pH.	OPLS_2005	36.405	TRUE	vsw_1-LIGPREP-001-in.maegz:4577-1	vsw_1
	vsw_1-LIGPREP-001-in.maegz:8035	289	vsw_1.263	2025-02-05 09:54:02	2025-02-05 09:54:02	FALSE	0	C:\Users\user\Documents\Schrodinger\vsw_1	vsw_1-SP_OUT_1_pv.maegz		vsw_1-LIGPREP-001-in.maegz	8035	60134	0	W0NIM11PQyg9TylbQ0BIXShbQ0gyXTEpW0NIMl1bQ0gyXVtDSDJdW0NAQEhdKEMoPU8pW09IXSlbQ0BdMTJDKD1PKWMzYyhPMilbY0hdW2NIXWMoW2NIXTMpW09IXQ==	J2VwaWtfcHl0aG9uJywgJy1waCcsICc3LjAwMDAwMCcsICctcGh0JywgJzIuMDAwMDAwJywgJy1tcycsICcxNicsICctdG4nLCAnOCcsICctbWEnLCAnMjAwJywgJy1pbWFlJywgJzxpbmZpbGUubWFlPicsICctb21hZScsICc8b3V0ZmlsZS5tYWU+Jw==	0.0019	0.0003	0.0016	0.0016	0.002	-1	1	This compound has an ester and may undergo hydrolysis at high or low pH.	OPLS_2005	33.791	TRUE	vsw_1-LIGPREP-001-in.maegz:8035-1	vsw_1
	vsw_1-LIGPREP-001-in.maegz:4274	290	vsw_1.264	2025-02-05 09:54:02	2025-02-05 09:54:02	FALSE	0	C:\Users\user\Documents\Schrodinger\vsw_1	vsw_1-SP_OUT_1_pv.maegz		vsw_1-LIGPREP-001-in.maegz	4274	60134	0	W09IXVtDSDJdW0NAQEhdMVtDSDJdW0NIMl1bQ0BIXShbQ0hdKFtDSDNdKVtDSDNdKWMoYzEyKVtjSF1jKEMoPU8pW09IXSlbY0hdYzJbT0hd	J2VwaWtfcHl0aG9uJywgJy1waCcsICc3LjAwMDAwMCcsICctcGh0JywgJzIuMDAwMDAwJywgJy1tcycsICcxNicsICctdG4nLCAnOCcsICctbWEnLCAnMjAwJywgJy1pbWFlJywgJzxpbmZpbGUubWFlPicsICctb21hZScsICc8b3V0ZmlsZS5tYWU+Jw==	0.0019	0.0016	0.0002	0.0000	0.002	-1	1		OPLS_2005	18.037	TRUE	vsw_1-LIGPREP-001-in.maegz:4274-1	vsw_1
	vsw_1-LIGPREP-001-in.maegz:5176	291	vsw_1.265	2025-02-05 09:54:02	2025-02-05 09:54:02	FALSE	0	C:\Users\user\Documents\Schrodinger\vsw_1	vsw_1-SP_OUT_1_pv.maegz		vsw_1-LIGPREP-001-in.maegz	5176	60134	0	W2NIXTFbY0hdW2NIXWMoQyg9TylbTkgyXSljKE4yW0NIM10pYzFbTkhdYyhjMjMpYyhDKD1PKVtOSDJdKVtjSF1jKFtjSF0zKUMoPU8pYzRbY0hdW2NIXVtjSF1bY0hdW2NIXTQ=	J2VwaWtfcHl0aG9uJywgJy1waCcsICc3LjAwMDAwMCcsICctcGh0JywgJzIuMDAwMDAwJywgJy1tcycsICcxNicsICctdG4nLCAnOCcsICctbWEnLCAnMjAwJywgJy1pbWFlJywgJzxpbmZpbGUubWFlPicsICctb21hZScsICc8b3V0ZmlsZS5tYWU+Jw==	0.0000	0.0000	0.0000	0.0000	0.000	0	0		OPLS_2005	44.198	TRUE	vsw_1-LIGPREP-001-in.maegz:5176-1	vsw_1
	vsw_1-LIGPREP-001-in.maegz:9129	292	vsw_1.266	2025-02-05 09:54:02	2025-02-05 09:54:02	FALSE	0	C:\Users\user\Documents\Schrodinger\vsw_1	vsw_1-SP_OUT_1_pv.maegz		vsw_1-LIGPREP-001-in.maegz	9129	60134	0	TzFbQ0gyXU9jKGMxMiljKE9bQ0gzXSlbY0hdYyhbY0hdMilbQ0gyXVtDQEBIXShbQ0gyXU4zQyg9TylbQ0gzXSlOKEMoPU8pW0NIM10pW0NIMl1DXDM9W0NIXS9jNFtjSF1bY0hdW2NIXVtjSF1bY0hdNA==	J2VwaWtfcHl0aG9uJywgJy1waCcsICc3LjAwMDAwMCcsICctcGh0JywgJzIuMDAwMDAwJywgJy1tcycsICcxNicsICctdG4nLCAnOCcsICctbWEnLCAnMjAwJywgJy1pbWFlJywgJzxpbmZpbGUubWFlPicsICctb21hZScsICc8b3V0ZmlsZS5tYWU+Jw==	0.0000	0.0000	0.0000	0.0000	0.000	0	0	This compound contains an acetal/aminal-like group ( X-CH(R)-Y where X, Y are N, S, or O) that may be acid/base labile, releasing an aldehyde.	OPLS_2005	65.907	TRUE	vsw_1-LIGPREP-001-in.maegz:9129-2	vsw_1
	vsw_1-LIGPREP-001-in.maegz:4802	293	vsw_1.267	2025-02-05 09:54:02	2025-02-05 09:54:02	FALSE	0	C:\Users\user\Documents\Schrodinger\vsw_1	vsw_1-SP_OUT_1_pv.maegz		vsw_1-LIGPREP-001-in.maegz	4802	60134	0	W2NIXTFbY0hdW2NIXWMoW0NIMl0yKW4xW0NIMl1jKGMyMyljKFtPSF0pYyhbT0hdKVtjSF1bY0hdMw==	J2VwaWtfcHl0aG9uJywgJy1waCcsICc3LjAwMDAwMCcsICctcGh0JywgJzIuMDAwMDAwJywgJy1tcycsICcxNicsICctdG4nLCAnOCcsICctbWEnLCAnMjAwJywgJy1pbWFlJywgJzxpbmZpbGUubWFlPicsICctb21hZScsICc8b3V0ZmlsZS5tYWU+Jw==	0.0026	0.0000	0.0026	0.0026	0.003	0	0		OPLS_2005	8.713	TRUE	vsw_1-LIGPREP-001-in.maegz:4802-1	vsw_1
	vsw_1-LIGPREP-001-in.maegz:3050	294	vsw_1.268	2025-02-05 09:54:02	2025-02-05 09:54:02	FALSE	0	C:\Users\user\Documents\Schrodinger\vsw_1	vsw_1-SP_OUT_1_pv.maegz		vsw_1-LIGPREP-001-in.maegz	3050	60134	0	W0NIM11bQ0gyXVtDSDJdYzFbY0hdYyhbT0hdKVtjSF1jKGMxMilDKD1PKWMzYyhDMj1PKWMoW09IXSlbY0hdYyhbY0hdMylbT0hd	J2VwaWtfcHl0aG9uJywgJy1waCcsICc3LjAwMDAwMCcsICctcGh0JywgJzIuMDAwMDAwJywgJy1tcycsICcxNicsICctdG4nLCAnOCcsICctbWEnLCAnMjAwJywgJy1pbWFlJywgJzxpbmZpbGUubWFlPicsICctb21hZScsICc8b3V0ZmlsZS5tYWU+Jw==	0.1360	0.0000	0.1360	0.1277	0.128	0	0		OPLS_2005	29.813	TRUE	vsw_1-LIGPREP-001-in.maegz:3050-1	vsw_1
	vsw_1-LIGPREP-001-in.maegz:3065	295	vsw_1.269	2025-02-05 09:54:02	2025-02-05 09:54:02	FALSE	0	C:\Users\user\Documents\Schrodinger\vsw_1	vsw_1-SP_OUT_1_pv.maegz		vsw_1-LIGPREP-001-in.maegz	3065	60134	0	W0NIM11bQ0BASF0oW09IXSlbQ0gyXVtDSDJdW0NAQF0oW0NIM10pKFtPSF0pYyhvMSlbY0hdYyg9TyljKGMoW0NIM10pW2NIXTIpYzFjKGMyMylDKD1PKWM0YyhDMz1PKVtjSF1bY0hdW2NIXWM0W09IXQ==	J2VwaWtfcHl0aG9uJywgJy1waCcsICc3LjAwMDAwMCcsICctcGh0JywgJzIuMDAwMDAwJywgJy1tcycsICcxNicsICctdG4nLCAnOCcsICctbWEnLCAnMjAwJywgJy1pbWFlJywgJzxpbmZpbGUubWFlPicsICctb21hZScsICc8b3V0ZmlsZS5tYWU+Jw==	0.0012	0.0000	0.0012	0.0012	0.001	0	0		OPLS_2005	27.001	TRUE	vsw_1-LIGPREP-001-in.maegz:3065-3	vsw_1
	vsw_1-LIGPREP-001-in.maegz:6217	296	vsw_1.270	2025-02-05 09:54:02	2025-02-05 09:54:02	FALSE	0	C:\Users\user\Documents\Schrodinger\vsw_1	vsw_1-SP_OUT_1_pv.maegz		vsw_1-LIGPREP-001-in.maegz	6217	60134	0	W0NIM11jMVtjSF1jKFtPSF0pYyhjKFtjSF0xKU9bQ0gzXSlDKD1PKWMyYyhbQ0hdPU8pYyhbY0hdW2NIXVtjSF0yKU8vW0NIXT1bQ0hdXFtDQEBIXShbQ0gzXSlDKD1PKVtPSF0=	J2VwaWtfcHl0aG9uJywgJy1waCcsICc3LjAwMDAwMCcsICctcGh0JywgJzIuMDAwMDAwJywgJy1tcycsICcxNicsICctdG4nLCAnOCcsICctbWEnLCAnMjAwJywgJy1pbWFlJywgJzxpbmZpbGUubWFlPicsICctb21hZScsICc8b3V0ZmlsZS5tYWU+Jw==	0.0325	0.0002	0.0323	0.0323	0.033	-1	1		OPLS_2005	34.349	TRUE	vsw_1-LIGPREP-001-in.maegz:6217-2	vsw_1
	vsw_1-LIGPREP-001-in.maegz:8456	297	vsw_1.271	2025-02-05 09:54:02	2025-02-05 09:54:02	FALSE	0	C:\Users\user\Documents\Schrodinger\vsw_1	vsw_1-SP_OUT_1_pv.maegz		vsw_1-LIGPREP-001-in.maegz	8456	60134	0	W0NIM11bQ0gyXU9bQ0BASF0oW0NIMl0xKVtDQEhdKFtPSF0pQzI9QyhbQ0BASF0zYyhjMmMxNClbY0hdW2NIXWM0W09IXSljNWMoQyg9TylbQ0gyXTMpYyhbT0hdKVtjSF1bY0hdW2NIXTU=	J2VwaWtfcHl0aG9uJywgJy1waCcsICc3LjAwMDAwMCcsICctcGh0JywgJzIuMDAwMDAwJywgJy1tcycsICcxNicsICctdG4nLCAnOCcsICctbWEnLCAnMjAwJywgJy1pbWFlJywgJzxpbmZpbGUubWFlPicsICctb21hZScsICc8b3V0ZmlsZS5tYWU+Jw==	0.0067	0.0000	0.0067	0.0065	0.006	0	0		OPLS_2005	57.275	TRUE	vsw_1-LIGPREP-001-in.maegz:8456-4	vsw_1
	vsw_1-LIGPREP-001-in.maegz:4523	298	vsw_1.272	2025-02-05 09:54:02	2025-02-05 09:54:02	FALSE	0	C:\Users\user\Documents\Schrodinger\vsw_1	vsw_1-SP_OUT_1_pv.maegz		vsw_1-LIGPREP-001-in.maegz	4523	60134	0	W0NIXTFDKFtDSDNdKShbQ0gzXSlbQ0gyXVtDQEhdKEM9MTIpW0NAQEhdKFtDSDNdKVtDSDJdW0NIMl1bQ0BASF0oW0NAXTIoW0NIM10pW09IXSlbQ0gyXVtPSF0=	J2VwaWtfcHl0aG9uJywgJy1waCcsICc3LjAwMDAwMCcsICctcGh0JywgJzIuMDAwMDAwJywgJy1tcycsICcxNicsICctdG4nLCAnOCcsICctbWEnLCAnMjAwJywgJy1pbWFlJywgJzxpbmZpbGUubWFlPicsICctb21hZScsICc8b3V0ZmlsZS5tYWU+Jw==	0.0000	0.0000	0.0000	0.0000	0.000	0	0		OPLS_2005	35.678	TRUE	vsw_1-LIGPREP-001-in.maegz:4523-1	vsw_1
	vsw_1-LIGPREP-001-in.maegz:1717	299	vsw_1.273	2025-02-05 09:54:02	2025-02-05 09:54:02	FALSE	0	C:\Users\user\Documents\Schrodinger\vsw_1	vsw_1-SP_OUT_1_pv.maegz		vsw_1-LIGPREP-001-in.maegz	1717	60134	0	W0NIM11DKFtDSDNdKShbT0hdKVtDSDJdW0NIMl1jKGMoW2NIXVtjSF0xKU9bQ0gzXSljKGMxMilvYyg9TylbY0hdW2NIXTI=	J2VwaWtfcHl0aG9uJywgJy1waCcsICc3LjAwMDAwMCcsICctcGh0JywgJzIuMDAwMDAwJywgJy1tcycsICcxNicsICctdG4nLCAnOCcsICctbWEnLCAnMjAwJywgJy1pbWFlJywgJzxpbmZpbGUubWFlPicsICctb21hZScsICc8b3V0ZmlsZS5tYWU+Jw==	0.0000	0.0000	0.0000	0.0000	0.000	0	0		OPLS_2005	15.849	TRUE	vsw_1-LIGPREP-001-in.maegz:1717-1	vsw_1
	vsw_1-LIGPREP-001-in.maegz:4729	300	vsw_1.274	2025-02-05 09:54:02	2025-02-05 09:54:02	FALSE	0	C:\Users\user\Documents\Schrodinger\vsw_1	vsw_1-SP_OUT_1_pv.maegz		vsw_1-LIGPREP-001-in.maegz	4729	60134	0	W0NIM11bQ0gyXUMoPU8pW05IXVtDQEhdKFtDSDNdKWMxbmMoW2NIXXMxKUMoPU8pW05IXVtDSDJdW0NIMl1jKFtjSF1bbkhdMiljKGMyMylbY0hdW2NIXVtjSF1bY0hdMw==	J2VwaWtfcHl0aG9uJywgJy1waCcsICc3LjAwMDAwMCcsICctcGh0JywgJzIuMDAwMDAwJywgJy1tcycsICcxNicsICctdG4nLCAnOCcsICctbWEnLCAnMjAwJywgJy1pbWFlJywgJzxpbmZpbGUubWFlPicsICctb21hZScsICc8b3V0ZmlsZS5tYWU+Jw==	0.0000	0.0000	0.0000	0.0000	0.000	0	0		OPLS_2005	-0.818	TRUE	vsw_1-LIGPREP-001-in.maegz:4729-1	vsw_1
	vsw_1-LIGPREP-001-in.maegz:3862	301	vsw_1.275	2025-02-05 09:54:02	2025-02-05 09:54:02	FALSE	0	C:\Users\user\Documents\Schrodinger\vsw_1	vsw_1-SP_OUT_1_pv.maegz		vsw_1-LIGPREP-001-in.maegz	3862	60134	0	W0NIMl0xW0NIMl1bQ0BIXShbQ0gzXSlbQ0gyXVtDQEBIXShbQ0BIXTEyKVtDSF09W0NIXVtDQEBdKFtDSDNdKShbT0hdKVtDQF0yKFtDSDNdKUMoPU8pW0NIMl1bQ0gyXU9DKD1PKVtDSDJdYzNbY0hdYyhbT0hdKWMoW09IXSlbY0hdW2NIXTM=	J2VwaWtfcHl0aG9uJywgJy1waCcsICc3LjAwMDAwMCcsICctcGh0JywgJzIuMDAwMDAwJywgJy1tcycsICcxNicsICctdG4nLCAnOCcsICctbWEnLCAnMjAwJywgJy1pbWFlJywgJzxpbmZpbGUubWFlPicsICctb21hZScsICc8b3V0ZmlsZS5tYWU+Jw==	0.0032	0.0000	0.0032	0.0032	0.003	0	0	This compound has an ester and may undergo hydrolysis at high or low pH.	OPLS_2005	27.312	TRUE	vsw_1-LIGPREP-001-in.maegz:3862-1	vsw_1
	vsw_1-LIGPREP-001-in.maegz:276	302	vsw_1.276	2025-02-05 09:54:02	2025-02-05 09:54:02	FALSE	0	C:\Users\user\Documents\Schrodinger\vsw_1	vsw_1-SP_OUT_1_pv.maegz		vsw_1-LIGPREP-001-in.maegz	276	60134	0	W2NIXTFjKFtPSF0pW2NIXWMoW0NIM10pYyhjMTIpYzNjKGMoPU8pbzIpYyhbT0hdKVtjSF1jKFtjSF0zKVtPSF0=	J2VwaWtfcHl0aG9uJywgJy1waCcsICc3LjAwMDAwMCcsICctcGh0JywgJzIuMDAwMDAwJywgJy1tcycsICcxNicsICctdG4nLCAnOCcsICctbWEnLCAnMjAwJywgJy1pbWFlJywgJzxpbmZpbGUubWFlPicsICctb21hZScsICc8b3V0ZmlsZS5tYWU+Jw==	0.0925	0.0000	0.0925	0.0898	0.090	0	0		OPLS_2005	39.864	TRUE	vsw_1-LIGPREP-001-in.maegz:276-1	vsw_1
	vsw_1-LIGPREP-001-in.maegz:2799	303	vsw_1.277	2025-02-05 09:54:02	2025-02-05 09:54:02	FALSE	0	C:\Users\user\Documents\Schrodinger\vsw_1	vsw_1-SP_OUT_1_pv.maegz		vsw_1-LIGPREP-001-in.maegz	2799	60134	0	W0NIMl0xW0NIMl1bQ0gyXVtDQEBIXShOMTIpQyg9TylOKFtDSDNdKS9DKEMyPU8pPVtDSF1cYzNbY0hdW2NIXVtjSF1bY0hdW2NIXTM=	J2VwaWtfcHl0aG9uJywgJy1waCcsICc3LjAwMDAwMCcsICctcGh0JywgJzIuMDAwMDAwJywgJy1tcycsICcxNicsICctdG4nLCAnOCcsICctbWEnLCAnMjAwJywgJy1pbWFlJywgJzxpbmZpbGUubWFlPicsICctb21hZScsICc8b3V0ZmlsZS5tYWU+Jw==	0.0000	0.0000	0.0000	0.0000	0.000	0	0		OPLS_2005	37.573	TRUE	vsw_1-LIGPREP-001-in.maegz:2799-1	vsw_1
	vsw_1-LIGPREP-001-in.maegz:2082	304	vsw_1.278	2025-02-05 09:54:02	2025-02-05 09:54:02	FALSE	0	C:\Users\user\Documents\Schrodinger\vsw_1	vsw_1-SP_OUT_1_pv.maegz		vsw_1-LIGPREP-001-in.maegz	2082	60134	0	W09IXVtDQEBIXTFbQ0BASF0oQyg9W0NIMl0pW0NIM10pW0NIMl1PYyhjKFtDSDNdKVtjSF0yKWMxYyhjMjMpYyg9TyljNGMobzMpYyhbY0hdW2NIXWM0W09IXSlbQ0gyXUMoPU8pW0NIXShbQ0gzXSlbQ0gzXQ==	J2VwaWtfcHl0aG9uJywgJy1waCcsICc3LjAwMDAwMCcsICctcGh0JywgJzIuMDAwMDAwJywgJy1tcycsICcxNicsICctdG4nLCAnOCcsICctbWEnLCAnMjAwJywgJy1pbWFlJywgJzxpbmZpbGUubWFlPicsICctb21hZScsICc8b3V0ZmlsZS5tYWU+Jw==	0.0041	0.0000	0.0041	0.0041	0.004	0	0		OPLS_2005	34.894	TRUE	vsw_1-LIGPREP-001-in.maegz:2082-1	vsw_1
	vsw_1-LIGPREP-001-in.maegz:7484	305	vsw_1.279	2025-02-05 09:54:02	2025-02-05 09:54:02	FALSE	0	C:\Users\user\Documents\Schrodinger\vsw_1	vsw_1-SP_OUT_1_pv.maegz		vsw_1-LIGPREP-001-in.maegz	7484	60134	0	W0NIM11bQ0BASF0xW0NIMl1bQ0gyXVtDQEhdKFtDSDJdW0NAQEhdMVtPSF0pW0NAQF0yKFtDSDNdKVtDSDJdW0NIMl1DKD1PKU8y	J2VwaWtfcHl0aG9uJywgJy1waCcsICc3LjAwMDAwMCcsICctcGh0JywgJzIuMDAwMDAwJywgJy1tcycsICcxNicsICctdG4nLCAnOCcsICctbWEnLCAnMjAwJywgJy1pbWFlJywgJzxpbmZpbGUubWFlPicsICctb21hZScsICc8b3V0ZmlsZS5tYWU+Jw==	0.0000	0.0000	0.0000	0.0000	0.000	0	0	This compound has an ester and may undergo hydrolysis at high or low pH.	OPLS_2005	23.697	TRUE	vsw_1-LIGPREP-001-in.maegz:7484-1	vsw_1
	vsw_1-LIGPREP-001-in.maegz:2771	306	vsw_1.280	2025-02-05 09:54:02	2025-02-05 09:54:02	FALSE	0	C:\Users\user\Documents\Schrodinger\vsw_1	vsw_1-SP_OUT_1_pv.maegz		vsw_1-LIGPREP-001-in.maegz	2771	60134	0	W2NIXTFjKFtPSF0pW2NIXWMoW0NIM10pYyhjMTIpYzNjKGMoPU8pbzIpYyhPW0NIM10pW2NIXWMoW2NIXTMpT1tDSDNd	J2VwaWtfcHl0aG9uJywgJy1waCcsICc3LjAwMDAwMCcsICctcGh0JywgJzIuMDAwMDAwJywgJy1tcycsICcxNicsICctdG4nLCAnOCcsICctbWEnLCAnMjAwJywgJy1pbWFlJywgJzxpbmZpbGUubWFlPicsICctb21hZScsICc8b3V0ZmlsZS5tYWU+Jw==	0.0044	0.0000	0.0044	0.0044	0.004	0	0		OPLS_2005	46.073	TRUE	vsw_1-LIGPREP-001-in.maegz:2771-1	vsw_1
	vsw_1-LIGPREP-001-in.maegz:6627	307	vsw_1.281	2025-02-05 09:54:02	2025-02-05 09:54:02	FALSE	0	C:\Users\user\Documents\Schrodinger\vsw_1	vsw_1-SP_OUT_1_pv.maegz		vsw_1-LIGPREP-001-in.maegz	6627	60134	0	W0NIM11bQ0BASF0oW09IXSlbQ0gyXUMoPU8pW0NIMl1jMVtjSF1jKFtPSF0pW2NIXWMoYzEyKW9jM2MoYzI9TyljKFtjSF1jKFtjSF0zKVtPSF0pW0NIMl1DKD1PKVtDSDNd	J2VwaWtfcHl0aG9uJywgJy1waCcsICc3LjAwMDAwMCcsICctcGh0JywgJzIuMDAwMDAwJywgJy1tcycsICcxNicsICctdG4nLCAnOCcsICctbWEnLCAnMjAwJywgJy1pbWFlJywgJzxpbmZpbGUubWFlPicsICctb21hZScsICc8b3V0ZmlsZS5tYWU+Jw==	0.0981	0.0000	0.0981	0.0968	0.097	0	0		OPLS_2005	22.931	TRUE	vsw_1-LIGPREP-001-in.maegz:6627-1	vsw_1
	vsw_1-LIGPREP-001-in.maegz:371	308	vsw_1.282	2025-02-05 09:54:02	2025-02-05 09:54:02	FALSE	0	C:\Users\user\Documents\Schrodinger\vsw_1	vsw_1-SP_OUT_1_pv.maegz		vsw_1-LIGPREP-001-in.maegz	371	60134	0	W2NIXTFjKFtPSF0pYyhbT0hdKVtjSF1jKFtDSDJdMiljMVtDQEBIXShbQ0BAXTIzW09IXSljNGMoT1tDSDJdMylbY0hdYyhbT0hdKVtjSF1bY0hdNA==	J2VwaWtfcHl0aG9uJywgJy1waCcsICc3LjAwMDAwMCcsICctcGh0JywgJzIuMDAwMDAwJywgJy1tcycsICcxNicsICctdG4nLCAnOCcsICctbWEnLCAnMjAwJywgJy1pbWFlJywgJzxpbmZpbGUubWFlPicsICctb21hZScsICc8b3V0ZmlsZS5tYWU+Jw==	0.1246	0.0000	0.1246	0.1193	0.119	0	0		OPLS_2005	22.700	TRUE	vsw_1-LIGPREP-001-in.maegz:371-1	vsw_1
	vsw_1-LIGPREP-001-in.maegz:9789	309	vsw_1.283	2025-02-05 09:54:02	2025-02-05 09:54:02	FALSE	0	C:\Users\user\Documents\Schrodinger\vsw_1	vsw_1-SP_OUT_1_pv.maegz		vsw_1-LIGPREP-001-in.maegz	9789	60134	0	W0NIM11bQ0gyXVtDSDJdW0NIMl1bQ0gyXUMoPU8pQyhDKE8xKT1PKT1DKFtDQEBdMTJbQ0gzXSlbQ0hdPUMzQyhDMj1PKT1bQ0hdTihbQ0gyXVtPSF0pQyg9W0NIXTMpL1tDSF09W0NIXS9bQ0gzXQ==	J2VwaWtfcHl0aG9uJywgJy1waCcsICc3LjAwMDAwMCcsICctcGh0JywgJzIuMDAwMDAwJywgJy1tcycsICcxNicsICctdG4nLCAnOCcsICctbWEnLCAnMjAwJywgJy1pbWFlJywgJzxpbmZpbGUubWFlPicsICctb21hZScsICc8b3V0ZmlsZS5tYWU+Jw==	0.0026	0.0021	0.0005	0.0000	0.002	0	0	This compound has an ester and may undergo hydrolysis at high or low pH. This compound has an imine and may undergo hydrolysis. This compound contains an acetal/aminal-like group ( X-CH(R)-Y where X, Y are N, S, or O) that may be acid/base labile, releasing an aldehyde.	OPLS_2005	37.192	TRUE	vsw_1-LIGPREP-001-in.maegz:9789-1	vsw_1
	vsw_1-LIGPREP-001-in.maegz:5008	310	vsw_1.284	2025-02-05 09:54:02	2025-02-05 09:54:02	FALSE	0	C:\Users\user\Documents\Schrodinger\vsw_1	vsw_1-SP_OUT_1_pv.maegz		vsw_1-LIGPREP-001-in.maegz	5008	60134	0	W0NIMl0xW0NIMl1bQ0gyXVtDSDJdW0NAQEhdKFtDSDNdKU9DKD1PKUMyPUMoT1tDQEBIXShbQ0BIXTJbQ0BASF0xMylbQ0hdPVtDSF1DMz1PKS9bQ0hdPVtDSF0vW0NIXT1bQ0hdL1tDSF09W0NIXS9DKD1PKVtPSF0=	J2VwaWtfcHl0aG9uJywgJy1waCcsICc3LjAwMDAwMCcsICctcGh0JywgJzIuMDAwMDAwJywgJy1tcycsICcxNicsICctdG4nLCAnOCcsICctbWEnLCAnMjAwJywgJy1pbWFlJywgJzxpbmZpbGUubWFlPicsICctb21hZScsICc8b3V0ZmlsZS5tYWU+Jw==	0.0022	0.0022	0.0000	0.0022	0.004	-1	1	This compound has an ester and may undergo hydrolysis at high or low pH.	OPLS_2005	39.499	TRUE	vsw_1-LIGPREP-001-in.maegz:5008-1	vsw_1
	vsw_1-LIGPREP-001-in.maegz:1654	311	vsw_1.285	2025-02-05 09:54:02	2025-02-05 09:54:02	FALSE	0	C:\Users\user\Documents\Schrodinger\vsw_1	vsw_1-SP_OUT_1_pv.maegz		vsw_1-LIGPREP-001-in.maegz	1654	60134	0	W2NIXTFjKFtPSF0pW2NIXWMoW05IXUMoPU8pW0NIM10pYyhbT0hdKWMxW0NAQEhdKFtPSF0pW0NASF0oW0NIM10pL1tDSF09QyhcW0NIM10pL1tDSF09W0NIXS9DKD1PKU9bQ0gzXQ==	J2VwaWtfcHl0aG9uJywgJy1waCcsICc3LjAwMDAwMCcsICctcGh0JywgJzIuMDAwMDAwJywgJy1tcycsICcxNicsICctdG4nLCAnOCcsICctbWEnLCAnMjAwJywgJy1pbWFlJywgJzxpbmZpbGUubWFlPicsICctb21hZScsICc8b3V0ZmlsZS5tYWU+Jw==	0.0016	0.0000	0.0016	0.0016	0.002	0	0	This compound has an ester and may undergo hydrolysis at high or low pH.	OPLS_2005	19.808	TRUE	vsw_1-LIGPREP-001-in.maegz:1654-3	vsw_1
	vsw_1-LIGPREP-001-in.maegz:2245	312	vsw_1.286	2025-02-05 09:54:02	2025-02-05 09:54:02	FALSE	0	C:\Users\user\Documents\Schrodinger\vsw_1	vsw_1-SP_OUT_1_pv.maegz		vsw_1-LIGPREP-001-in.maegz	2245	60134	0	W0NIM11PYzFbY0hdYyg9TylvYyhbY0hdMSlbQ0BIXShbQ0gyXWMyW2NIXVtjSF1bY0hdW2NIXVtjSF0yKW4zW2NIXWMoQyg9TylbTkgyXSljKD1PKVtjSF1jM1tDSDJdYzRbY0hdW2NIXVtjSF1bY0hdW2NIXTQ=	J2VwaWtfcHl0aG9uJywgJy1waCcsICc3LjAwMDAwMCcsICctcGh0JywgJzIuMDAwMDAwJywgJy1tcycsICcxNicsICctdG4nLCAnOCcsICctbWEnLCAnMjAwJywgJy1pbWFlJywgJzxpbmZpbGUubWFlPicsICctb21hZScsICc8b3V0ZmlsZS5tYWU+Jw==	0.0000	0.0000	0.0000	0.0000	0.000	0	0		OPLS_2005	26.305	TRUE	vsw_1-LIGPREP-001-in.maegz:2245-1	vsw_1
	vsw_1-LIGPREP-001-in.maegz:81	313	vsw_1.287	2025-02-05 09:54:02	2025-02-05 09:54:02	FALSE	0	C:\Users\user\Documents\Schrodinger\vsw_1	vsw_1-SP_OUT_1_pv.maegz		vsw_1-LIGPREP-001-in.maegz	81	60134	0	W09IXWMxW2NIXVtjSF1jKFtjSF1bY0hdMSktYyhbY0hdbzIpYyg9TyljKGMyMylbY0hdW2NIXWMoW2NIXTMpW09IXQ==	J2VwaWtfcHl0aG9uJywgJy1waCcsICc3LjAwMDAwMCcsICctcGh0JywgJzIuMDAwMDAwJywgJy1tcycsICcxNicsICctdG4nLCAnOCcsICctbWEnLCAnMjAwJywgJy1pbWFlJywgJzxpbmZpbGUubWFlPicsICctb21hZScsICc8b3V0ZmlsZS5tYWU+Jw==	0.0119	0.0000	0.0119	0.0110	0.011	0	0		OPLS_2005	15.203	TRUE	vsw_1-LIGPREP-001-in.maegz:81-1	vsw_1
	vsw_1-LIGPREP-001-in.maegz:9595	314	vsw_1.288	2025-02-05 09:54:02	2025-02-05 09:54:02	FALSE	0	C:\Users\user\Documents\Schrodinger\vsw_1	vsw_1-SP_OUT_1_pv.maegz		vsw_1-LIGPREP-001-in.maegz	9595	60134	0	W0NIM11bQ0gyXVtDSDJdW0NIMl1PW0NAQF0oW0NIMl0xKShbQ0gzXSlPW0NIMl1jKGMxMiljKD1PKWMzYyhvMilbY0hdYyhbT0hdKWMoW09IXSljM0MoPU8pW09IXQ==	J2VwaWtfcHl0aG9uJywgJy1waCcsICc3LjAwMDAwMCcsICctcGh0JywgJzIuMDAwMDAwJywgJy1tcycsICcxNicsICctdG4nLCAnOCcsICctbWEnLCAnMjAwJywgJy1pbWFlJywgJzxpbmZpbGUubWFlPicsICctb21hZScsICc8b3V0ZmlsZS5tYWU+Jw==	0.0218	0.0000	0.0218	0.0217	0.022	-1	1		OPLS_2005	22.503	TRUE	vsw_1-LIGPREP-001-in.maegz:9595-2	vsw_1
	vsw_1-LIGPREP-001-in.maegz:2243	315	vsw_1.289	2025-02-05 09:54:02	2025-02-05 09:54:02	FALSE	0	C:\Users\user\Documents\Schrodinger\vsw_1	vsw_1-SP_OUT_1_pv.maegz		vsw_1-LIGPREP-001-in.maegz	2243	60134	0	Tz1DKFtOSDJdKWMxW2NIXVtjSF1bY0hdYyhuMiljMW5jKGMyMyljKE9bQ0gzXSlbY0hdW2NIXWMzW0NIMl1bTkhdYzRbY0hdW2NIXVtjSF1bY0hdYzRDKD1PKVtOSDJd	J2VwaWtfcHl0aG9uJywgJy1waCcsICc3LjAwMDAwMCcsICctcGh0JywgJzIuMDAwMDAwJywgJy1tcycsICcxNicsICctdG4nLCAnOCcsICctbWEnLCAnMjAwJywgJy1pbWFlJywgJzxpbmZpbGUubWFlPicsICctb21hZScsICc8b3V0ZmlsZS5tYWU+Jw==	0.0000	0.0000	0.0000	0.0000	0.000	0	0		OPLS_2005	44.247	TRUE	vsw_1-LIGPREP-001-in.maegz:2243-1	vsw_1
	vsw_1-LIGPREP-001-in.maegz:5513	316	vsw_1.290	2025-02-05 09:54:02	2025-02-05 09:54:02	FALSE	0	C:\Users\user\Documents\Schrodinger\vsw_1	vsw_1-SP_OUT_1_pv.maegz		vsw_1-LIGPREP-001-in.maegz	5513	60134	0	W0NIM11DKD1bQ0hdMSlPW0NIMl1jKGMxMiljM2MoW2NIXVtjSF0yKUMoPU8pW0NAQEhdKE8zKVtDSF0oW0NIM10pW0NIM10=	J2VwaWtfcHl0aG9uJywgJy1waCcsICc3LjAwMDAwMCcsICctcGh0JywgJzIuMDAwMDAwJywgJy1tcycsICcxNicsICctdG4nLCAnOCcsICctbWEnLCAnMjAwJywgJy1pbWFlJywgJzxpbmZpbGUubWFlPicsICctb21hZScsICc8b3V0ZmlsZS5tYWU+Jw==	0.0000	0.0000	0.0000	0.0000	0.000	0	0		OPLS_2005	28.254	TRUE	vsw_1-LIGPREP-001-in.maegz:5513-1	vsw_1
	vsw_1-LIGPREP-001-in.maegz:5007	317	vsw_1.291	2025-02-05 09:54:02	2025-02-05 09:54:02	FALSE	0	C:\Users\user\Documents\Schrodinger\vsw_1	vsw_1-SP_OUT_1_pv.maegz		vsw_1-LIGPREP-001-in.maegz	5007	60134	0	W0NIMl0xW0NIMl1bQ0gyXVtDSDJdW0NAQEhdKFtDSDNdKU9DKD1PKUMyPUMoT1tDQEBIXShbQ0BIXTJbQ0BASF0xMylbQ0gyXVtDSDJdQzM9TykvW0NIXT1bQ0hdL1tDSF09W0NIXS9bQ0hdPVtDSF0vQyg9TylbT0hd	J2VwaWtfcHl0aG9uJywgJy1waCcsICc3LjAwMDAwMCcsICctcGh0JywgJzIuMDAwMDAwJywgJy1tcycsICcxNicsICctdG4nLCAnOCcsICctbWEnLCAnMjAwJywgJy1pbWFlJywgJzxpbmZpbGUubWFlPicsICctb21hZScsICc8b3V0ZmlsZS5tYWU+Jw==	0.0030	0.0030	0.0000	0.0030	0.006	-1	1	This compound has an ester and may undergo hydrolysis at high or low pH.	OPLS_2005	34.723	TRUE	vsw_1-LIGPREP-001-in.maegz:5007-1	vsw_1
	vsw_1-LIGPREP-001-in.maegz:2156	318	vsw_1.292	2025-02-05 09:54:02	2025-02-05 09:54:02	FALSE	0	C:\Users\user\Documents\Schrodinger\vsw_1	vsw_1-SP_OUT_1_pv.maegz		vsw_1-LIGPREP-001-in.maegz	2156	60134	0	TzFbQ0hdPUMoW0NIM10pQyg9TylbQ0BAXShbT0hdKShDKD1PKU9bQ0gzXSljKGMxMiljKD1PKWMzYyhvMilbY0hdW2NIXVtjSF1jM1tPSF0=	J2VwaWtfcHl0aG9uJywgJy1waCcsICc3LjAwMDAwMCcsICctcGh0JywgJzIuMDAwMDAwJywgJy1tcycsICcxNicsICctdG4nLCAnOCcsICctbWEnLCAnMjAwJywgJy1pbWFlJywgJzxpbmZpbGUubWFlPicsICctb21hZScsICc8b3V0ZmlsZS5tYWU+Jw==	0.0115	0.0000	0.0115	0.0112	0.011	0	0	This compound has an ester and may undergo hydrolysis at high or low pH.	OPLS_2005	37.760	TRUE	vsw_1-LIGPREP-001-in.maegz:2156-1	vsw_1
	vsw_1-LIGPREP-001-in.maegz:3370	319	vsw_1.293	2025-02-05 09:54:02	2025-02-05 09:54:02	FALSE	0	C:\Users\user\Documents\Schrodinger\vsw_1	vsw_1-SP_OUT_1_pv.maegz		vsw_1-LIGPREP-001-in.maegz	3370	60134	0	W09IXWMxW2NIXVtjSF1jKFtjSF1bY0hdMSlbQ0gyXVtDQEhdKFtPSF0pW0NAQEhdKFtPSF0pW0NIMl1jMltjSF1bY0hdYyhbT0hdKVtjSF1bY0hdMg==	J2VwaWtfcHl0aG9uJywgJy1waCcsICc3LjAwMDAwMCcsICctcGh0JywgJzIuMDAwMDAwJywgJy1tcycsICcxNicsICctdG4nLCAnOCcsICctbWEnLCAnMjAwJywgJy1pbWFlJywgJzxpbmZpbGUubWFlPicsICctb21hZScsICc8b3V0ZmlsZS5tYWU+Jw==	0.0008	0.0000	0.0008	0.0008	0.001	0	0		OPLS_2005	16.784	TRUE	vsw_1-LIGPREP-001-in.maegz:3370-1	vsw_1
	vsw_1-LIGPREP-001-in.maegz:8086	320	vsw_1.294	2025-02-05 09:54:02	2025-02-05 09:54:02	FALSE	0	C:\Users\user\Documents\Schrodinger\vsw_1	vsw_1-SP_OUT_1_pv.maegz		vsw_1-LIGPREP-001-in.maegz	8086	60134	0	W2NIXTFvW2NIXWMoW0NAQF0oW0NIM10pKFtDSDJdMilbT0hdKWMxW0NAQEhdKFtPSF0pW0NAQEhdKFtDQEBIXTIzKVtDSDJdQyhbQ0gyXTMpKFtDSDNdKVtDSDNd	J2VwaWtfcHl0aG9uJywgJy1waCcsICc3LjAwMDAwMCcsICctcGh0JywgJzIuMDAwMDAwJywgJy1tcycsICcxNicsICctdG4nLCAnOCcsICctbWEnLCAnMjAwJywgJy1pbWFlJywgJzxpbmZpbGUubWFlPicsICctb21hZScsICc8b3V0ZmlsZS5tYWU+Jw==	0.0000	0.0000	0.0000	0.0000	0.000	0	0		OPLS_2005	30.946	TRUE	vsw_1-LIGPREP-001-in.maegz:8086-4	vsw_1
	vsw_1-LIGPREP-001-in.maegz:5706	321	vsw_1.295	2025-02-05 09:54:02	2025-02-05 09:54:02	FALSE	0	C:\Users\user\Documents\Schrodinger\vsw_1	vsw_1-SP_OUT_1_pv.maegz		vsw_1-LIGPREP-001-in.maegz	5706	60134	0	W0NIM11DKD1bQ0hdMSlPW0NIMl1jKGMxMiljKD1PKWMzYyhvMiljKE9bQ0gzXSljKFtPSF0pW2NIXWMzW09IXQ==	J2VwaWtfcHl0aG9uJywgJy1waCcsICc3LjAwMDAwMCcsICctcGh0JywgJzIuMDAwMDAwJywgJy1tcycsICcxNicsICctdG4nLCAnOCcsICctbWEnLCAnMjAwJywgJy1pbWFlJywgJzxpbmZpbGUubWFlPicsICctb21hZScsICc8b3V0ZmlsZS5tYWU+Jw==	0.0366	0.0000	0.0366	0.0337	0.034	0	0		OPLS_2005	19.364	TRUE	vsw_1-LIGPREP-001-in.maegz:5706-1	vsw_1
	vsw_1-LIGPREP-001-in.maegz:4743	322	vsw_1.296	2025-02-05 09:54:02	2025-02-05 09:54:02	FALSE	0	C:\Users\user\Documents\Schrodinger\vsw_1	vsw_1-SP_OUT_1_pv.maegz		vsw_1-LIGPREP-001-in.maegz	4743	60134	0	W0NIM11jMVtjSF1bY0hdYyhbQ0hdKFtDSDNdKVtDSDNdKWMoYzEyKVtDSF09QyhbQ0gzXSlbQ0BIXShbT0hdKVtDQEhdMltPSF0=	J2VwaWtfcHl0aG9uJywgJy1waCcsICc3LjAwMDAwMCcsICctcGh0JywgJzIuMDAwMDAwJywgJy1tcycsICcxNicsICctdG4nLCAnOCcsICctbWEnLCAnMjAwJywgJy1pbWFlJywgJzxpbmZpbGUubWFlPicsICctb21hZScsICc8b3V0ZmlsZS5tYWU+Jw==	0.0000	0.0000	0.0000	0.0000	0.000	0	0		OPLS_2005	17.808	TRUE	vsw_1-LIGPREP-001-in.maegz:4743-1	vsw_1
	vsw_1-LIGPREP-001-in.maegz:8239	323	vsw_1.297	2025-02-05 09:54:02	2025-02-05 09:54:02	FALSE	0	C:\Users\user\Documents\Schrodinger\vsw_1	vsw_1-SP_OUT_1_pv.maegz		vsw_1-LIGPREP-001-in.maegz	8239	60134	0	W0NIM11DKFtDSDNdKShbT0hdKVtDQEhdKFtDSDJdMSlPYyhjMTIpW2NIXVtjSF1jKFtjSF0yKVtDSDJdQzM9QyhDKD1PKU9bQ0BIXTNPW0NIM10pYzRbY0hdW2NIXWMoW2NIXVtjSF00KU9bQ0gzXQ==	J2VwaWtfcHl0aG9uJywgJy1waCcsICc3LjAwMDAwMCcsICctcGh0JywgJzIuMDAwMDAwJywgJy1tcycsICcxNicsICctdG4nLCAnOCcsICctbWEnLCAnMjAwJywgJy1pbWFlJywgJzxpbmZpbGUubWFlPicsICctb21hZScsICc8b3V0ZmlsZS5tYWU+Jw==	0.0000	0.0000	0.0000	0.0000	0.000	0	0	This compound has an ester and may undergo hydrolysis at high or low pH. This compound contains an acetal/aminal-like group ( X-CH(R)-Y where X, Y are N, S, or O) that may be acid/base labile, releasing an aldehyde.	OPLS_2005	33.895	TRUE	vsw_1-LIGPREP-001-in.maegz:8239-1	vsw_1
	vsw_1-LIGPREP-001-in.maegz:10570	324	vsw_1.298	2025-02-05 09:54:02	2025-02-05 09:54:02	FALSE	0	C:\Users\user\Documents\Schrodinger\vsw_1	vsw_1-SP_OUT_1_pv.maegz		vsw_1-LIGPREP-001-in.maegz	10570	60134	0	W0NIM11DKFtDSDNdKShbT0hdKVtDQEhdKFtDSDJdMSlPYyhjMTIpW2NIXVtjSF1jKFtjSF0yKVtDSDJdQzM9QyhDKD1PKU9bQ0BIXTNPW0NIM10pYzRbY0hdW2NIXWMoW2NIXVtjSF00KU9bQ0gzXQ==	J2VwaWtfcHl0aG9uJywgJy1waCcsICc3LjAwMDAwMCcsICctcGh0JywgJzIuMDAwMDAwJywgJy1tcycsICcxNicsICctdG4nLCAnOCcsICctbWEnLCAnMjAwJywgJy1pbWFlJywgJzxpbmZpbGUubWFlPicsICctb21hZScsICc8b3V0ZmlsZS5tYWU+Jw==	0.0000	0.0000	0.0000	0.0000	0.000	0	0	This compound has an ester and may undergo hydrolysis at high or low pH. This compound contains an acetal/aminal-like group ( X-CH(R)-Y where X, Y are N, S, or O) that may be acid/base labile, releasing an aldehyde.	OPLS_2005	33.895	TRUE	vsw_1-LIGPREP-001-in.maegz:10570-3	vsw_1
	vsw_1-LIGPREP-001-in.maegz:351	325	vsw_1.299	2025-02-05 09:54:02	2025-02-05 09:54:02	FALSE	0	C:\Users\user\Documents\Schrodinger\vsw_1	vsw_1-SP_OUT_1_pv.maegz		vsw_1-LIGPREP-001-in.maegz	351	60134	0	W09IXWMxW2NIXWMoT1tDSDNdKVtjSF1jKGMxMilvYyhjKGMyPU8pW09IXSktYzNbY0hdYyhbT0hdKWMoW09IXSlbY0hdW2NIXTM=	J2VwaWtfcHl0aG9uJywgJy1waCcsICc3LjAwMDAwMCcsICctcGh0JywgJzIuMDAwMDAwJywgJy1tcycsICcxNicsICctdG4nLCAnOCcsICctbWEnLCAnMjAwJywgJy1pbWFlJywgJzxpbmZpbGUubWFlPicsICctb21hZScsICc8b3V0ZmlsZS5tYWU+Jw==	0.0163	0.0000	0.0163	0.0100	0.010	0	0		OPLS_2005	23.619	TRUE	vsw_1-LIGPREP-001-in.maegz:351-1	vsw_1
	vsw_1-LIGPREP-001-in.maegz:3867	326	vsw_1.300	2025-02-05 09:54:02	2025-02-05 09:54:02	FALSE	0	C:\Users\user\Documents\Schrodinger\vsw_1	vsw_1-SP_OUT_1_pv.maegz		vsw_1-LIGPREP-001-in.maegz	3867	60134	0	W0NIM11bQ0BIXShbQ0gyXTEpT1tDSDJdW0NASF0oW0NAQEhdMTIpQyg9TyljM2MoW0NASF0yW09IXSlbY0hdYyhPW0NIM10pW2NIXWMzW09IXQ==	J2VwaWtfcHl0aG9uJywgJy1waCcsICc3LjAwMDAwMCcsICctcGh0JywgJzIuMDAwMDAwJywgJy1tcycsICcxNicsICctdG4nLCAnOCcsICctbWEnLCAnMjAwJywgJy1pbWFlJywgJzxpbmZpbGUubWFlPicsICctb21hZScsICc8b3V0ZmlsZS5tYWU+Jw==	0.0064	0.0000	0.0064	0.0064	0.006	0	0		OPLS_2005	28.256	TRUE	vsw_1-LIGPREP-001-in.maegz:3867-1	vsw_1
	vsw_1-LIGPREP-001-in.maegz:3302	327	vsw_1.301	2025-02-05 09:54:02	2025-02-05 09:54:02	FALSE	0	C:\Users\user\Documents\Schrodinger\vsw_1	vsw_1-SP_OUT_1_pv.maegz		vsw_1-LIGPREP-001-in.maegz	3302	60134	0	Tz1bQ0hdYzFjKFtDSDNdKVtjSF1bY0hdYyhjMTIpYzNjKFtuSF0yKVtjSF1bY0hdW2NIXVtjSF0z	J2VwaWtfcHl0aG9uJywgJy1waCcsICc3LjAwMDAwMCcsICctcGh0JywgJzIuMDAwMDAwJywgJy1tcycsICcxNicsICctdG4nLCAnOCcsICctbWEnLCAnMjAwJywgJy1pbWFlJywgJzxpbmZpbGUubWFlPicsICctb21hZScsICc8b3V0ZmlsZS5tYWU+Jw==	0.0000	0.0000	0.0000	0.0000	0.000	0	0		OPLS_2005	21.196	TRUE	vsw_1-LIGPREP-001-in.maegz:3302-1	vsw_1
	vsw_1-LIGPREP-001-in.maegz:1521	328	vsw_1.302	2025-02-05 09:54:02	2025-02-05 09:54:02	FALSE	0	C:\Users\user\Documents\Schrodinger\vsw_1	vsw_1-SP_OUT_1_pv.maegz		vsw_1-LIGPREP-001-in.maegz	1521	60134	0	W0NIM11jKFtjSF0xKW5bY0hdYyhjMTIpYzNjKFtjSF1bY0hdMilDKD1PKVtDQEhdKE8zKVtDSF0oW0NIM10pW0NIM10=	J2VwaWtfcHl0aG9uJywgJy1waCcsICc3LjAwMDAwMCcsICctcGh0JywgJzIuMDAwMDAwJywgJy1tcycsICcxNicsICctdG4nLCAnOCcsICctbWEnLCAnMjAwJywgJy1pbWFlJywgJzxpbmZpbGUubWFlPicsICctb21hZScsICc8b3V0ZmlsZS5tYWU+Jw==	0.0627	0.0000	0.0627	0.0627	0.063	0	0		OPLS_2005	26.971	TRUE	vsw_1-LIGPREP-001-in.maegz:1521-1	vsw_1
	vsw_1-LIGPREP-001-in.maegz:7151	329	vsw_1.303	2025-02-05 09:54:02	2025-02-05 09:54:02	FALSE	0	C:\Users\user\Documents\Schrodinger\vsw_1	vsw_1-SP_OUT_1_pv.maegz		vsw_1-LIGPREP-001-in.maegz	7151	60134	0	W0NIM11bQ0hdKFtDSDNdKWMoW2NIXW4xKW4oYzEyKWMzYyhjKD1PKW4yW0NIM10pbltjSF1uM1tDSDNd	J2VwaWtfcHl0aG9uJywgJy1waCcsICc3LjAwMDAwMCcsICctcGh0JywgJzIuMDAwMDAwJywgJy1tcycsICcxNicsICctdG4nLCAnOCcsICctbWEnLCAnMjAwJywgJy1pbWFlJywgJzxpbmZpbGUubWFlPicsICctb21hZScsICc8b3V0ZmlsZS5tYWU+Jw==	0.0034	0.0003	0.0031	0.0000	0.000	0	0		OPLS_2005	34.266	TRUE	vsw_1-LIGPREP-001-in.maegz:7151-1	vsw_1
	vsw_1-LIGPREP-001-in.maegz:4462	330	vsw_1.304	2025-02-05 09:54:02	2025-02-05 09:54:02	FALSE	0	C:\Users\user\Documents\Schrodinger\vsw_1	vsw_1-SP_OUT_1_pv.maegz		vsw_1-LIGPREP-001-in.maegz	4462	60134	0	W0NIM11jKFtjSF0xKW5bY0hdYyhjMTIpYzNjKFtjSF1bY0hdMilDKD1PKVtDQEhdKE8zKVtDSF0oW0NIM10pW0NIM10=	J2VwaWtfcHl0aG9uJywgJy1waCcsICc3LjAwMDAwMCcsICctcGh0JywgJzIuMDAwMDAwJywgJy1tcycsICcxNicsICctdG4nLCAnOCcsICctbWEnLCAnMjAwJywgJy1pbWFlJywgJzxpbmZpbGUubWFlPicsICctb21hZScsICc8b3V0ZmlsZS5tYWU+Jw==	0.0627	0.0000	0.0627	0.0627	0.063	0	0		OPLS_2005	26.971	TRUE	vsw_1-LIGPREP-001-in.maegz:4462-1	vsw_1
	vsw_1-LIGPREP-001-in.maegz:4410	331	vsw_1.305	2025-02-05 09:54:02	2025-02-05 09:54:02	FALSE	0	C:\Users\user\Documents\Schrodinger\vsw_1	vsw_1-SP_OUT_1_pv.maegz		vsw_1-LIGPREP-001-in.maegz	4410	60134	0	W2NIXTFbY0hdW2NIXVtjSF1bY0hdYzFbQ0gyXVtDQEhdKE9DKD1PKVtDSDNdKVtDQEBIXShbT0hdKVtDSDJdYzJbY0hdW2NIXVtjSF1bY0hdW2NIXTI=	J2VwaWtfcHl0aG9uJywgJy1waCcsICc3LjAwMDAwMCcsICctcGh0JywgJzIuMDAwMDAwJywgJy1tcycsICcxNicsICctdG4nLCAnOCcsICctbWEnLCAnMjAwJywgJy1pbWFlJywgJzxpbmZpbGUubWFlPicsICctb21hZScsICc8b3V0ZmlsZS5tYWU+Jw==	0.0000	0.0000	0.0000	0.0000	0.000	0	0	This compound has an ester and may undergo hydrolysis at high or low pH.	OPLS_2005	9.526	TRUE	vsw_1-LIGPREP-001-in.maegz:4410-1	vsw_1
	vsw_1-LIGPREP-001-in.maegz:9373	332	vsw_1.306	2025-02-05 09:54:02	2025-02-05 09:54:02	FALSE	0	C:\Users\user\Documents\Schrodinger\vsw_1	vsw_1-SP_OUT_1_pv.maegz		vsw_1-LIGPREP-001-in.maegz	9373	60134	0	W0NIXTE9QyhbQ0gzXSlbQ0BIXShbT0hdKVtDSDJdW0NASF0oW0NASF0xMilDKFtDSDNdKT1bQ0hdW0NIMl1bQ0BASF0yW0NAQEhdKFtDSDNdKVtDSDJdW09IXQ==	J2VwaWtfcHl0aG9uJywgJy1waCcsICc3LjAwMDAwMCcsICctcGh0JywgJzIuMDAwMDAwJywgJy1tcycsICcxNicsICctdG4nLCAnOCcsICctbWEnLCAnMjAwJywgJy1pbWFlJywgJzxpbmZpbGUubWFlPicsICctb21hZScsICc8b3V0ZmlsZS5tYWU+Jw==	0.0000	0.0000	0.0000	0.0000	0.000	0	0		OPLS_2005	17.601	TRUE	vsw_1-LIGPREP-001-in.maegz:9373-1	vsw_1
	vsw_1-LIGPREP-001-in.maegz:864	333	vsw_1.307	2025-02-05 09:54:02	2025-02-05 09:54:02	FALSE	0	C:\Users\user\Documents\Schrodinger\vsw_1	vsw_1-SP_OUT_1_pv.maegz		vsw_1-LIGPREP-001-in.maegz	864	60134	0	Tz1DKFtPSF0pW0NAQEhdKFtDSDNdKWMoW2NIXTEpb2MoPU8pYyhjMTIpYyhbT0hdKVtjSF1jKFtjSF0yKU9bQ0gzXQ==	J2VwaWtfcHl0aG9uJywgJy1waCcsICc3LjAwMDAwMCcsICctcGh0JywgJzIuMDAwMDAwJywgJy1tcycsICcxNicsICctdG4nLCAnOCcsICctbWEnLCAnMjAwJywgJy1pbWFlJywgJzxpbmZpbGUubWFlPicsICctb21hZScsICc8b3V0ZmlsZS5tYWU+Jw==	0.0025	0.0003	0.0022	0.0000	0.000	-1	1		OPLS_2005	16.860	TRUE	vsw_1-LIGPREP-001-in.maegz:864-2	vsw_1
	vsw_1-LIGPREP-001-in.maegz:12	334	vsw_1.308	2025-02-05 09:54:02	2025-02-05 09:54:02	FALSE	0	C:\Users\user\Documents\Schrodinger\vsw_1	vsw_1-SP_OUT_1_pv.maegz		vsw_1-LIGPREP-001-in.maegz	12	60134	0	W0NIM11jKFtjSF0xKVtjSF1jKFtPSF0pYyhjMTIpQyg9TyljM2MoQzI9TylbY0hdW2NIXVtjSF1jM1tPSF0=	J2VwaWtfcHl0aG9uJywgJy1waCcsICc3LjAwMDAwMCcsICctcGh0JywgJzIuMDAwMDAwJywgJy1tcycsICcxNicsICctdG4nLCAnOCcsICctbWEnLCAnMjAwJywgJy1pbWFlJywgJzxpbmZpbGUubWFlPicsICctb21hZScsICc8b3V0ZmlsZS5tYWU+Jw==	0.0021	0.0000	0.0021	0.0000	0.000	0	0		OPLS_2005	26.155	TRUE	vsw_1-LIGPREP-001-in.maegz:12-1	vsw_1
	vsw_1-LIGPREP-001-in.maegz:1559	335	vsw_1.309	2025-02-05 09:54:02	2025-02-05 09:54:02	FALSE	0	C:\Users\user\Documents\Schrodinger\vsw_1	vsw_1-SP_OUT_1_pv.maegz		vsw_1-LIGPREP-001-in.maegz	1559	60134	0	W2NIXTFbY0hdW2NIXVtjSF1bY0hdYzFDMj1DKFtPSF0pQyg9TylDKD1DKEMyPU8pW09IXSljM1tjSF1jKFtPSF0pYyhbT0hdKVtjSF1bY0hdMw==	J2VwaWtfcHl0aG9uJywgJy1waCcsICc3LjAwMDAwMCcsICctcGh0JywgJzIuMDAwMDAwJywgJy1tcycsICcxNicsICctdG4nLCAnOCcsICctbWEnLCAnMjAwJywgJy1pbWFlJywgJzxpbmZpbGUubWFlPicsICctb21hZScsICc8b3V0ZmlsZS5tYWU+Jw==	0.0291	0.0283	0.0008	0.0000	0.028	-2	2		OPLS_2005	35.817	TRUE	vsw_1-LIGPREP-001-in.maegz:1559-1	vsw_1
	vsw_1-LIGPREP-001-in.maegz:5088	336	vsw_1.310	2025-02-05 09:54:02	2025-02-05 09:54:02	FALSE	0	C:\Users\user\Documents\Schrodinger\vsw_1	vsw_1-SP_OUT_1_pv.maegz		vsw_1-LIGPREP-001-in.maegz	5088	60134	0	W0NIM11uMWMoQyg9TylbT0hdKWMoQyg9TylbTkgyXSljKD1PKWMoYzEyKVtjSF1bY0hdW2NIXVtjSF0y	J2VwaWtfcHl0aG9uJywgJy1waCcsICc3LjAwMDAwMCcsICctcGh0JywgJzIuMDAwMDAwJywgJy1tcycsICcxNicsICctdG4nLCAnOCcsICctbWEnLCAnMjAwJywgJy1pbWFlJywgJzxpbmZpbGUubWFlPicsICctb21hZScsICc8b3V0ZmlsZS5tYWU+Jw==	0.0001	0.0001	0.0000	0.0000	0.000	-1	1		OPLS_2005	28.636	TRUE	vsw_1-LIGPREP-001-in.maegz:5088-1	vsw_1
	vsw_1-LIGPREP-001-in.maegz:1579	337	vsw_1.311	2025-02-05 09:54:02	2025-02-05 09:54:02	FALSE	0	C:\Users\user\Documents\Schrodinger\vsw_1	vsw_1-SP_OUT_1_pv.maegz		vsw_1-LIGPREP-001-in.maegz	1579	60134	0	W2NIXTFbY0hdW2NIXVtjSF1bY0hdYzFDMj1DKFtPSF0pQyg9TylDKD1DKEMyPU8pW09IXSljM1tjSF1jKFtPSF0pYyhbT0hdKWMoW2NIXTMpW09IXQ==	J2VwaWtfcHl0aG9uJywgJy1waCcsICc3LjAwMDAwMCcsICctcGh0JywgJzIuMDAwMDAwJywgJy1tcycsICcxNicsICctdG4nLCAnOCcsICctbWEnLCAnMjAwJywgJy1pbWFlJywgJzxpbmZpbGUubWFlPicsICctb21hZScsICc8b3V0ZmlsZS5tYWU+Jw==	0.0314	0.0283	0.0031	0.0193	0.048	-2	2		OPLS_2005	36.739	TRUE	vsw_1-LIGPREP-001-in.maegz:1579-1	vsw_1
	vsw_1-LIGPREP-001-in.maegz:886	338	vsw_1.312	2025-02-05 09:54:02	2025-02-05 09:54:02	FALSE	0	C:\Users\user\Documents\Schrodinger\vsw_1	vsw_1-SP_OUT_1_pv.maegz		vsw_1-LIGPREP-001-in.maegz	886	60134	0	W0NIM11jMVtjSF1bY0hdYyhbT0hdKWMoYzEyKUMoPU8pYzNjKEMyPU8pW2NIXVtjSF1bY0hdYzNbT0hd	J2VwaWtfcHl0aG9uJywgJy1waCcsICc3LjAwMDAwMCcsICctcGh0JywgJzIuMDAwMDAwJywgJy1tcycsICcxNicsICctdG4nLCAnOCcsICctbWEnLCAnMjAwJywgJy1pbWFlJywgJzxpbmZpbGUubWFlPicsICctb21hZScsICc8b3V0ZmlsZS5tYWU+Jw==	0.0018	0.0000	0.0018	0.0000	0.000	0	0		OPLS_2005	31.307	TRUE	vsw_1-LIGPREP-001-in.maegz:886-1	vsw_1
	vsw_1-LIGPREP-001-in.maegz:2390	339	vsw_1.313	2025-02-05 09:54:02	2025-02-05 09:54:02	FALSE	0	C:\Users\user\Documents\Schrodinger\vsw_1	vsw_1-SP_OUT_1_pv.maegz		vsw_1-LIGPREP-001-in.maegz	2390	60134	0	Tz1DKFtPSF0pW0NIMl0vQyhbT0hdKT1bQ0hdXGMoW2NIXTEpYyhDKD1PKVtDSDNdKWMoW09IXSljKGMxMiljKFtPSF0pYzNjKFtjSF0yKVtjSF1jKFtPSF0pW2NIXWMzW09IXQ==	J2VwaWtfcHl0aG9uJywgJy1waCcsICc3LjAwMDAwMCcsICctcGh0JywgJzIuMDAwMDAwJywgJy1tcycsICcxNicsICctdG4nLCAnOCcsICctbWEnLCAnMjAwJywgJy1pbWFlJywgJzxpbmZpbGUubWFlPicsICctb21hZScsICc8b3V0ZmlsZS5tYWU+Jw==	0.1167	0.0321	0.0846	0.1691	0.201	-2	2		OPLS_2005	51.761	TRUE	vsw_1-LIGPREP-001-in.maegz:2390-1	vsw_1
	vsw_1-LIGPREP-001-in.maegz:9608	340	vsw_1.314	2025-02-05 09:54:02	2025-02-05 09:54:02	FALSE	0	C:\Users\user\Documents\Schrodinger\vsw_1	vsw_1-SP_OUT_1_pv.maegz		vsw_1-LIGPREP-001-in.maegz	9608	60134	0	W0NIM11PYzFjKFtTQF0oPU8pW0NIM10pW2NIXWMoT1tDSDNdKWMoYzEyKVtjSF1bY0hdW2NIXVtjSF0y	J2VwaWtfcHl0aG9uJywgJy1waCcsICc3LjAwMDAwMCcsICctcGh0JywgJzIuMDAwMDAwJywgJy1tcycsICcxNicsICctdG4nLCAnOCcsICctbWEnLCAnMjAwJywgJy1pbWFlJywgJzxpbmZpbGUubWFlPicsICctb21hZScsICc8b3V0ZmlsZS5tYWU+Jw==	0.0000	0.0000	0.0000	0.0000	0.000	0	0		OPLS_2005	20.669	TRUE	vsw_1-LIGPREP-001-in.maegz:9608-1	vsw_1
	vsw_1-LIGPREP-001-in.maegz:2943	341	vsw_1.315	2025-02-05 09:54:02	2025-02-05 09:54:02	FALSE	0	C:\Users\user\Documents\Schrodinger\vsw_1	vsw_1-SP_OUT_1_pv.maegz		vsw_1-LIGPREP-001-in.maegz	2943	60134	0	W0NIM11DKFtDSDNdKT1bQ0hdW0NAQEhdKFtPSF0pQyg9W0NIXUMxPU8pQyg9TylbQ0BASF0oTzIpW0NASF0xMg==	J2VwaWtfcHl0aG9uJywgJy1waCcsICc3LjAwMDAwMCcsICctcGh0JywgJzIuMDAwMDAwJywgJy1tcycsICcxNicsICctdG4nLCAnOCcsICctbWEnLCAnMjAwJywgJy1pbWFlJywgJzxpbmZpbGUubWFlPicsICctb21hZScsICc8b3V0ZmlsZS5tYWU+Jw==	0.0021	0.0000	0.0021	0.0021	0.002	0	0		OPLS_2005	12.715	TRUE	vsw_1-LIGPREP-001-in.maegz:2943-1	vsw_1
	vsw_1-LIGPREP-001-in.maegz:7287	342	vsw_1.316	2025-02-05 09:54:02	2025-02-05 09:54:02	FALSE	0	C:\Users\user\Documents\Schrodinger\vsw_1	vsw_1-SP_OUT_1_pv.maegz		vsw_1-LIGPREP-001-in.maegz	7287	60134	0	W2NIXTFbY0hdW2NIXVtjSF1jKGMxMiluKFtDSDNdKVtjSF1jMltDSDJdW0NAQEhdM1tDSDJdW0NASF0oQyg9TylPMylbT0hd	J2VwaWtfcHl0aG9uJywgJy1waCcsICc3LjAwMDAwMCcsICctcGh0JywgJzIuMDAwMDAwJywgJy1tcycsICcxNicsICctdG4nLCAnOCcsICctbWEnLCAnMjAwJywgJy1pbWFlJywgJzxpbmZpbGUubWFlPicsICctb21hZScsICc8b3V0ZmlsZS5tYWU+Jw==	0.0001	0.0000	0.0001	0.0000	0.000	0	0	This compound has an ester and may undergo hydrolysis at high or low pH.	OPLS_2005	20.582	TRUE	vsw_1-LIGPREP-001-in.maegz:7287-1	vsw_1
	vsw_1-LIGPREP-001-in.maegz:1252	343	vsw_1.317	2025-02-05 09:54:02	2025-02-05 09:54:02	FALSE	0	C:\Users\user\Documents\Schrodinger\vsw_1	vsw_1-SP_OUT_1_pv.maegz		vsw_1-LIGPREP-001-in.maegz	1252	60134	0	W0NIM11PQyg9TyljKFtjSF1bY0hdW2NIXTEpYyhjMTIpbmMzYyhuMilbY0hdW2NIXVtjSF1bY0hdMw==	J2VwaWtfcHl0aG9uJywgJy1waCcsICc3LjAwMDAwMCcsICctcGh0JywgJzIuMDAwMDAwJywgJy1tcycsICcxNicsICctdG4nLCAnOCcsICctbWEnLCAnMjAwJywgJy1pbWFlJywgJzxpbmZpbGUubWFlPicsICctb21hZScsICc8b3V0ZmlsZS5tYWU+Jw==	0.0000	0.0000	0.0000	0.0000	0.000	0	0	This compound has an ester and may undergo hydrolysis at high or low pH.	OPLS_2005	26.537	TRUE	vsw_1-LIGPREP-001-in.maegz:1252-1	vsw_1
	vsw_1-LIGPREP-001-in.maegz:6423	344	vsw_1.318	2025-02-05 09:54:02	2025-02-05 09:54:02	FALSE	0	C:\Users\user\Documents\Schrodinger\vsw_1	vsw_1-SP_OUT_1_pv.maegz		vsw_1-LIGPREP-001-in.maegz	6423	60134	0	W0NIM11PYzFjKFtPSF0pYyhbQ0gyXUMoPU8pW0NIM10pW2NIXWMoYzEyKVtjSF1bY0hdW2NIXWMyW09IXQ==	J2VwaWtfcHl0aG9uJywgJy1waCcsICc3LjAwMDAwMCcsICctcGh0JywgJzIuMDAwMDAwJywgJy1tcycsICcxNicsICctdG4nLCAnOCcsICctbWEnLCAnMjAwJywgJy1pbWFlJywgJzxpbmZpbGUubWFlPicsICctb21hZScsICc8b3V0ZmlsZS5tYWU+Jw==	0.0039	0.0000	0.0039	0.0000	0.000	0	0		OPLS_2005	20.781	TRUE	vsw_1-LIGPREP-001-in.maegz:6423-1	vsw_1
	vsw_1-LIGPREP-001-in.maegz:1899	345	vsw_1.319	2025-02-05 09:54:02	2025-02-05 09:54:02	FALSE	0	C:\Users\user\Documents\Schrodinger\vsw_1	vsw_1-SP_OUT_1_pv.maegz		vsw_1-LIGPREP-001-in.maegz	1899	60134	0	W09IXVtDSDJdYzFbY0hdYyhbQ0gzXSlbY0hdYyhjMTIpb2MzYyhjMj1PKWMoW09IXSlbY0hdYyhbY0hdMylbT0hd	J2VwaWtfcHl0aG9uJywgJy1waCcsICc3LjAwMDAwMCcsICctcGh0JywgJzIuMDAwMDAwJywgJy1tcycsICcxNicsICctdG4nLCAnOCcsICctbWEnLCAnMjAwJywgJy1pbWFlJywgJzxpbmZpbGUubWFlPicsICctb21hZScsICc8b3V0ZmlsZS5tYWU+Jw==	0.1722	0.0000	0.1722	0.1675	0.167	0	0		OPLS_2005	23.627	TRUE	vsw_1-LIGPREP-001-in.maegz:1899-1	vsw_1
	vsw_1-LIGPREP-001-in.maegz:5696	346	vsw_1.320	2025-02-05 09:54:02	2025-02-05 09:54:02	FALSE	0	C:\Users\user\Documents\Schrodinger\vsw_1	vsw_1-SP_OUT_1_pv.maegz		vsw_1-LIGPREP-001-in.maegz	5696	60134	0	Tz1jMVtjSF1jKFtDSDNdKW9jKGMxMiljM2MoT1tDSDJdMilbY0hdYyhbT0hdKWMoW2NIXTMpT1tDSDNd	J2VwaWtfcHl0aG9uJywgJy1waCcsICc3LjAwMDAwMCcsICctcGh0JywgJzIuMDAwMDAwJywgJy1tcycsICcxNicsICctdG4nLCAnOCcsICctbWEnLCAnMjAwJywgJy1pbWFlJywgJzxpbmZpbGUubWFlPicsICctb21hZScsICc8b3V0ZmlsZS5tYWU+Jw==	0.0012	0.0000	0.0012	0.0012	0.001	0	0		OPLS_2005	13.868	TRUE	vsw_1-LIGPREP-001-in.maegz:5696-1	vsw_1
	vsw_1-LIGPREP-001-in.maegz:769	347	vsw_1.321	2025-02-05 09:54:02	2025-02-05 09:54:02	FALSE	0	C:\Users\user\Documents\Schrodinger\vsw_1	vsw_1-SP_OUT_1_pv.maegz		vsw_1-LIGPREP-001-in.maegz	769	60134	0	W2NIXTFbY0hdW2NIXVtjSF1jKGMxMilDKD1PKWMzYyhDMj1PKVtjSF1uW2NIXVtjSF0z	J2VwaWtfcHl0aG9uJywgJy1waCcsICc3LjAwMDAwMCcsICctcGh0JywgJzIuMDAwMDAwJywgJy1tcycsICcxNicsICctdG4nLCAnOCcsICctbWEnLCAnMjAwJywgJy1pbWFlJywgJzxpbmZpbGUubWFlPicsICctb21hZScsICc8b3V0ZmlsZS5tYWU+Jw==	0.0000	0.0000	0.0000	0.0000	0.000	0	0		OPLS_2005	15.545	TRUE	vsw_1-LIGPREP-001-in.maegz:769-1	vsw_1
	vsw_1-LIGPREP-001-in.maegz:8338	348	vsw_1.322	2025-02-05 09:54:02	2025-02-05 09:54:02	FALSE	0	C:\Users\user\Documents\Schrodinger\vsw_1	vsw_1-SP_OUT_1_pv.maegz		vsw_1-LIGPREP-001-in.maegz	8338	60134	0	W0NIM11jMW9bY0hdYyhjMTIpQyg9TyljM2MoQzI9TyljKFtPSF0pYyhPW0NIM10pYyhbT0hdKWMzW09IXQ==	J2VwaWtfcHl0aG9uJywgJy1waCcsICc3LjAwMDAwMCcsICctcGh0JywgJzIuMDAwMDAwJywgJy1tcycsICcxNicsICctdG4nLCAnOCcsICctbWEnLCAnMjAwJywgJy1pbWFlJywgJzxpbmZpbGUubWFlPicsICctb21hZScsICc8b3V0ZmlsZS5tYWU+Jw==	0.1663	0.1663	0.0000	0.1663	0.333	-1	1		OPLS_2005	27.370	TRUE	vsw_1-LIGPREP-001-in.maegz:8338-1	vsw_1
	vsw_1-LIGPREP-001-in.maegz:2955	349	vsw_1.323	2025-02-05 09:54:02	2025-02-05 09:54:02	FALSE	0	C:\Users\user\Documents\Schrodinger\vsw_1	vsw_1-SP_OUT_1_pv.maegz		vsw_1-LIGPREP-001-in.maegz	2955	60134	0	TzFjMltjSF1bY0hdYyhbT0hdKWMoW2NIXVtjSF1bY0hdMyljMmMzT1tDQF0xNFtDQEhdNVtDQEhdKE81KVtDQEhdKFtPSF0pYzZjNGMoW09IXSlbY0hdW2NIXWM2W09IXQ==	J2VwaWtfcHl0aG9uJywgJy1waCcsICc3LjAwMDAwMCcsICctcGh0JywgJzIuMDAwMDAwJywgJy1tcycsICcxNicsICctdG4nLCAnOCcsICctbWEnLCAnMjAwJywgJy1pbWFlJywgJzxpbmZpbGUubWFlPicsICctb21hZScsICc8b3V0ZmlsZS5tYWU+Jw==	0.0034	0.0000	0.0034	0.0000	0.000	0	0		OPLS_2005	51.412	TRUE	vsw_1-LIGPREP-001-in.maegz:2955-1	vsw_1
	vsw_1-LIGPREP-001-in.maegz:2442	350	vsw_1.324	2025-02-05 09:54:02	2025-02-05 09:54:02	FALSE	0	C:\Users\user\Documents\Schrodinger\vsw_1	vsw_1-SP_OUT_1_pv.maegz		vsw_1-LIGPREP-001-in.maegz	2442	60134	0	W0NIM11bQ0BIXShbQ0gyXTEpT0MoPU8pYyhjMTIpW2NIXWMoW09IXSljKE9bQ0gzXSljMltDSDJdW0NIXT1DKFtDSDNdKVtDSDNd	J2VwaWtfcHl0aG9uJywgJy1waCcsICc3LjAwMDAwMCcsICctcGh0JywgJzIuMDAwMDAwJywgJy1tcycsICcxNicsICctdG4nLCAnOCcsICctbWEnLCAnMjAwJywgJy1pbWFlJywgJzxpbmZpbGUubWFlPicsICctb21hZScsICc8b3V0ZmlsZS5tYWU+Jw==	0.0027	0.0000	0.0027	0.0027	0.003	0	0	This compound has an ester and may undergo hydrolysis at high or low pH.	OPLS_2005	21.646	TRUE	vsw_1-LIGPREP-001-in.maegz:2442-1	vsw_1
	vsw_1-LIGPREP-001-in.maegz:4583	351	vsw_1.325	2025-02-05 09:54:02	2025-02-05 09:54:02	FALSE	0	C:\Users\user\Documents\Schrodinger\vsw_1	vsw_1-SP_OUT_1_pv.maegz		vsw_1-LIGPREP-001-in.maegz	4583	60134	0	W2NIXTFbY0hdW2NIXWMoW1NAQF0oPU8pW0NIM10pYyhjMTIpb2MoPU8pW2NIXVtjSF0y	J2VwaWtfcHl0aG9uJywgJy1waCcsICc3LjAwMDAwMCcsICctcGh0JywgJzIuMDAwMDAwJywgJy1tcycsICcxNicsICctdG4nLCAnOCcsICctbWEnLCAnMjAwJywgJy1pbWFlJywgJzxpbmZpbGUubWFlPicsICctb21hZScsICc8b3V0ZmlsZS5tYWU+Jw==	0.0000	0.0000	0.0000	0.0000	0.000	0	0		OPLS_2005	9.024	TRUE	vsw_1-LIGPREP-001-in.maegz:4583-2	vsw_1
	vsw_1-LIGPREP-001-in.maegz:291	352	vsw_1.326	2025-02-05 09:54:02	2025-02-05 09:54:02	FALSE	0	C:\Users\user\Documents\Schrodinger\vsw_1	vsw_1-SP_OUT_1_pv.maegz		vsw_1-LIGPREP-001-in.maegz	291	60134	0	W09IXWMxW2NIXVtjSF1jKFtjSF1jMVtPSF0pLWMoYyhjMj1PKVtPSF0pb2MoYzIzKVtjSF1jKFtPSF0pYyhbT0hdKWMzW09IXQ==	J2VwaWtfcHl0aG9uJywgJy1waCcsICc3LjAwMDAwMCcsICctcGh0JywgJzIuMDAwMDAwJywgJy1tcycsICcxNicsICctdG4nLCAnOCcsICctbWEnLCAnMjAwJywgJy1pbWFlJywgJzxpbmZpbGUubWFlPicsICctb21hZScsICc8b3V0ZmlsZS5tYWU+Jw==	0.0552	0.0000	0.0552	0.0471	0.047	0	0		OPLS_2005	16.581	TRUE	vsw_1-LIGPREP-001-in.maegz:291-1	vsw_1
	vsw_1-LIGPREP-001-in.maegz:4177	353	vsw_1.327	2025-02-05 09:54:02	2025-02-05 09:54:02	FALSE	0	C:\Users\user\Documents\Schrodinger\vsw_1	vsw_1-SP_OUT_1_pv.maegz		vsw_1-LIGPREP-001-in.maegz	4177	60134	0	W0NIM11bQ0hdKFtDSDNdKVtDSDJdL1tDSF09W0NIXS9bQ0hdPVtDSF0vQyg9TylOKFtDSDJdW0NIMl1bT0hdKWMxYyhbT0hdKVtjSF1jKFtPSF0pYyhbY0hdMSlbQ0gyXVtDSDJdQyg9TylbT0hd	J2VwaWtfcHl0aG9uJywgJy1waCcsICc3LjAwMDAwMCcsICctcGh0JywgJzIuMDAwMDAwJywgJy1tcycsICcxNicsICctdG4nLCAnOCcsICctbWEnLCAnMjAwJywgJy1pbWFlJywgJzxpbmZpbGUubWFlPicsICctb21hZScsICc8b3V0ZmlsZS5tYWU+Jw==	0.0080	0.0042	0.0038	0.0000	0.004	-1	1		OPLS_2005	25.345	TRUE	vsw_1-LIGPREP-001-in.maegz:4177-1	vsw_1
	vsw_1-LIGPREP-001-in.maegz:9226	354	vsw_1.328	2025-02-05 09:54:02	2025-02-05 09:54:02	FALSE	0	C:\Users\user\Documents\Schrodinger\vsw_1	vsw_1-SP_OUT_1_pv.maegz		vsw_1-LIGPREP-001-in.maegz	9226	60134	0	Tz1DKE8xKVtDSF09W0NIXVtDQEhdMVtDQEhdKFtPSF0pQyg9TylbTkhdW0NAQEhdKFtDSDJdW0NIXShbQ0gzXSlbQ0gzXSlbQ0BIXShbQ0gyXTIpT0MoPU8pYyhjMjMpYyhbT0hdKVtjSF1bY0hdW2NIXTM=	J2VwaWtfcHl0aG9uJywgJy1waCcsICc3LjAwMDAwMCcsICctcGh0JywgJzIuMDAwMDAwJywgJy1tcycsICcxNicsICctdG4nLCAnOCcsICctbWEnLCAnMjAwJywgJy1pbWFlJywgJzxpbmZpbGUubWFlPicsICctb21hZScsICc8b3V0ZmlsZS5tYWU+Jw==	0.0058	0.0000	0.0058	0.0000	0.000	0	0	This compound has an ester and may undergo hydrolysis at high or low pH.	OPLS_2005	28.074	TRUE	vsw_1-LIGPREP-001-in.maegz:9226-1	vsw_1
	vsw_1-LIGPREP-001-in.maegz:6803	355	vsw_1.329	2025-02-05 09:54:02	2025-02-05 09:54:02	FALSE	0	C:\Users\user\Documents\Schrodinger\vsw_1	vsw_1-SP_OUT_1_pv.maegz		vsw_1-LIGPREP-001-in.maegz	6803	60134	0	W0NIM11bQ0gyXVtDSDJdW0NIMl1bQ0gyXVtDSDJdW0NIMl1DKD1PKUMoQyhPMSk9Tyk9QyhbQ0BAXTEyW0NIM10pQz0zQyg9W0NIXUMyPU8pW0NIXT1DKE9bQ0hdMyljNGMoW0NIM10pW2NIXVtjSF1bY0hdYzRbT0hd	J2VwaWtfcHl0aG9uJywgJy1waCcsICc3LjAwMDAwMCcsICctcGh0JywgJzIuMDAwMDAwJywgJy1tcycsICcxNicsICctdG4nLCAnOCcsICctbWEnLCAnMjAwJywgJy1pbWFlJywgJzxpbmZpbGUubWFlPicsICctb21hZScsICc8b3V0ZmlsZS5tYWU+Jw==	0.0149	0.0000	0.0149	0.0149	0.015	0	0	This compound has an ester and may undergo hydrolysis at high or low pH.	OPLS_2005	51.208	TRUE	vsw_1-LIGPREP-001-in.maegz:6803-1	vsw_1
	vsw_1-LIGPREP-001-in.maegz:4803	356	vsw_1.330	2025-02-05 09:54:02	2025-02-05 09:54:02	FALSE	0	C:\Users\user\Documents\Schrodinger\vsw_1	vsw_1-SP_OUT_1_pv.maegz		vsw_1-LIGPREP-001-in.maegz	4803	60134	0	Tz1DMUMoPU8pW0NIXT1bQ0hdYyhjMTIpW2NIXWMzbihbY0hdMiljKFtjSF1bY0hdMylDKD1PKVtPSF0=	J2VwaWtfcHl0aG9uJywgJy1waCcsICc3LjAwMDAwMCcsICctcGh0JywgJzIuMDAwMDAwJywgJy1tcycsICcxNicsICctdG4nLCAnOCcsICctbWEnLCAnMjAwJywgJy1pbWFlJywgJzxpbmZpbGUubWFlPicsICctb21hZScsICc8b3V0ZmlsZS5tYWU+Jw==	0.0000	0.0000	0.0000	0.0000	0.000	-1	1		OPLS_2005	17.377	TRUE	vsw_1-LIGPREP-001-in.maegz:4803-1	vsw_1
	vsw_1-LIGPREP-001-in.maegz:10313	357	vsw_1.331	2025-02-05 09:54:02	2025-02-05 09:54:02	FALSE	0	C:\Users\user\Documents\Schrodinger\vsw_1	vsw_1-SP_OUT_1_pv.maegz		vsw_1-LIGPREP-001-in.maegz	10313	60134	0	W0NIM11DKFtDSDJdMSkoW0NIM10pW0NIMl1DKD1DMltDSDJdW09IXSlbQ0BIXTFbQ0BASF0oW09IXSlDKD1bQ0gyXSlDMjNbQ0gyXVtDSDJdMw==	J2VwaWtfcHl0aG9uJywgJy1waCcsICc3LjAwMDAwMCcsICctcGh0JywgJzIuMDAwMDAwJywgJy1tcycsICcxNicsICctdG4nLCAnOCcsICctbWEnLCAnMjAwJywgJy1pbWFlJywgJzxpbmZpbGUubWFlPicsICctb21hZScsICc8b3V0ZmlsZS5tYWU+Jw==	0.0000	0.0000	0.0000	0.0000	0.000	0	0		OPLS_2005	39.707	TRUE	vsw_1-LIGPREP-001-in.maegz:10313-1	vsw_1
	vsw_1-LIGPREP-001-in.maegz:5608	358	vsw_1.332	2025-02-05 09:54:02	2025-02-05 09:54:02	FALSE	0	C:\Users\user\Documents\Schrodinger\vsw_1	vsw_1-SP_OUT_1_pv.maegz		vsw_1-LIGPREP-001-in.maegz	5608	60134	0	W0NIM11bQ0gyXU9DKD1PKVtDSDJdYzFbY0hdYyhjKFtPSF0pW2NIXVtjSF0xKVNjMmMoW09IXSlbY0hdW2NIXWMoW2NIXTIpW0NIMl1DKD1PKU9bQ0gyXVtDSDNd	J2VwaWtfcHl0aG9uJywgJy1waCcsICc3LjAwMDAwMCcsICctcGh0JywgJzIuMDAwMDAwJywgJy1tcycsICcxNicsICctdG4nLCAnOCcsICctbWEnLCAnMjAwJywgJy1pbWFlJywgJzxpbmZpbGUubWFlPicsICctb21hZScsICc8b3V0ZmlsZS5tYWU+Jw==	0.0118	0.0000	0.0118	0.0118	0.012	0	0	This compound has an ester and may undergo hydrolysis at high or low pH.	OPLS_2005	10.011	TRUE	vsw_1-LIGPREP-001-in.maegz:5608-1	vsw_1
	vsw_1-LIGPREP-001-in.maegz:482	359	vsw_1.333	2025-02-05 09:54:02	2025-02-05 09:54:02	FALSE	0	C:\Users\user\Documents\Schrodinger\vsw_1	vsw_1-SP_OUT_1_pv.maegz		vsw_1-LIGPREP-001-in.maegz	482	60134	0	W2NIXTFbY0hdW2NIXVtjSF1jKGMxMiljM2Mob2MyPU8pW2NIXWMoW09IXSlbY0hdW2NIXTM=	J2VwaWtfcHl0aG9uJywgJy1waCcsICc3LjAwMDAwMCcsICctcGh0JywgJzIuMDAwMDAwJywgJy1tcycsICcxNicsICctdG4nLCAnOCcsICctbWEnLCAnMjAwJywgJy1pbWFlJywgJzxpbmZpbGUubWFlPicsICctb21hZScsICc8b3V0ZmlsZS5tYWU+Jw==	0.0047	0.0000	0.0047	0.0047	0.005	0	0		OPLS_2005	17.224	TRUE	vsw_1-LIGPREP-001-in.maegz:482-1	vsw_1
	vsw_1-LIGPREP-001-in.maegz:102	360	vsw_1.334	2025-02-05 09:54:02	2025-02-05 09:54:02	FALSE	0	C:\Users\user\Documents\Schrodinger\vsw_1	vsw_1-SP_OUT_1_pv.maegz		vsw_1-LIGPREP-001-in.maegz	102	60134	0	W0NIM11PYzFjKFtPSF0pW2NIXVtjSF1jKFtjSF0xKS1jKGMoYzI9TylbT0hdKW9jKGMyMylbY0hdYyhbT0hdKVtjSF1jM1tPSF0=	J2VwaWtfcHl0aG9uJywgJy1waCcsICc3LjAwMDAwMCcsICctcGh0JywgJzIuMDAwMDAwJywgJy1tcycsICcxNicsICctdG4nLCAnOCcsICctbWEnLCAnMjAwJywgJy1pbWFlJywgJzxpbmZpbGUubWFlPicsICctb21hZScsICc8b3V0ZmlsZS5tYWU+Jw==	0.0451	0.0000	0.0451	0.0393	0.039	0	0		OPLS_2005	24.129	TRUE	vsw_1-LIGPREP-001-in.maegz:102-1	vsw_1
	vsw_1-LIGPREP-001-in.maegz:9806	361	vsw_1.335	2025-02-05 09:54:02	2025-02-05 09:54:02	FALSE	0	C:\Users\user\Documents\Schrodinger\vsw_1	vsw_1-SP_OUT_1_pv.maegz		vsw_1-LIGPREP-001-in.maegz	9806	60134	0	Tz1DMVtDSDJdW0NAXShbQ0gzXSkoW09IXSlPYyhjMTIpW2NIXWMoW09IXSljM2MyW2NIXWMoW09IXSlbY0hdYzNbT0hd	J2VwaWtfcHl0aG9uJywgJy1waCcsICc3LjAwMDAwMCcsICctcGh0JywgJzIuMDAwMDAwJywgJy1tcycsICcxNicsICctdG4nLCAnOCcsICctbWEnLCAnMjAwJywgJy1pbWFlJywgJzxpbmZpbGUubWFlPicsICctb21hZScsICc8b3V0ZmlsZS5tYWU+Jw==	0.2974	0.0000	0.2974	0.2632	0.263	0	0		OPLS_2005	24.729	TRUE	vsw_1-LIGPREP-001-in.maegz:9806-1	vsw_1
	vsw_1-LIGPREP-001-in.maegz:490	362	vsw_1.336	2025-02-05 09:54:02	2025-02-05 09:54:02	FALSE	0	C:\Users\user\Documents\Schrodinger\vsw_1	vsw_1-SP_OUT_1_pv.maegz		vsw_1-LIGPREP-001-in.maegz	490	60134	0	W2NIXTFbY0hdW2NIXVtjSF1jKGMxMilDKD1PKWMzYyhDMj1PKVtjSF1jKFtPSF0pW2NIXVtjSF0z	J2VwaWtfcHl0aG9uJywgJy1waCcsICc3LjAwMDAwMCcsICctcGh0JywgJzIuMDAwMDAwJywgJy1tcycsICcxNicsICctdG4nLCAnOCcsICctbWEnLCAnMjAwJywgJy1pbWFlJywgJzxpbmZpbGUubWFlPicsICctb21hZScsICc8b3V0ZmlsZS5tYWU+Jw==	0.0393	0.0000	0.0393	0.0393	0.039	0	0		OPLS_2005	18.738	TRUE	vsw_1-LIGPREP-001-in.maegz:490-1	vsw_1
	vsw_1-LIGPREP-001-in.maegz:7710	363	vsw_1.337	2025-02-05 09:54:02	2025-02-05 09:54:02	FALSE	0	C:\Users\user\Documents\Schrodinger\vsw_1	vsw_1-SP_OUT_1_pv.maegz		vsw_1-LIGPREP-001-in.maegz	7710	60134	0	Tz1DKFtOSDJdKVtDSDJdW0NIMl1bQ0BIXShDKD1PKVtPSF0pW05IXUMoPU8pW0NASF0oW0NIM10pW0NIMl1bQ0gyXVtDSDJdW0NAXShbQ0gzXSkoQyg9TylbQ0hdPVtDSF0xKVtDQEhdKFtDQEBdMTIzKVtDSDJdW0NAQEhdKEMoW0NIMl0zKT1bQ0gyXSlbQ0gyXVtDQEhdMltPSF0=	J2VwaWtfcHl0aG9uJywgJy1waCcsICc3LjAwMDAwMCcsICctcGh0JywgJzIuMDAwMDAwJywgJy1tcycsICcxNicsICctdG4nLCAnOCcsICctbWEnLCAnMjAwJywgJy1pbWFlJywgJzxpbmZpbGUubWFlPicsICctb21hZScsICc8b3V0ZmlsZS5tYWU+Jw==	0.0002	0.0002	0.0000	0.0000	0.000	-1	1		OPLS_2005	36.755	TRUE	vsw_1-LIGPREP-001-in.maegz:7710-1	vsw_1
	vsw_1-LIGPREP-001-in.maegz:492	364	vsw_1.338	2025-02-05 09:54:02	2025-02-05 09:54:02	FALSE	0	C:\Users\user\Documents\Schrodinger\vsw_1	vsw_1-SP_OUT_1_pv.maegz		vsw_1-LIGPREP-001-in.maegz	492	60134	0	W2NIXTFjKFtPSF0pW2NIXVtjSF1jKGMxMilDKD1PKVtDSDJdW0NASF0oTzIpYzNbY0hdYyhbT0hdKWMoW09IXSlbY0hdW2NIXTM=	J2VwaWtfcHl0aG9uJywgJy1waCcsICc3LjAwMDAwMCcsICctcGh0JywgJzIuMDAwMDAwJywgJy1tcycsICcxNicsICctdG4nLCAnOCcsICctbWEnLCAnMjAwJywgJy1pbWFlJywgJzxpbmZpbGUubWFlPicsICctb21hZScsICc8b3V0ZmlsZS5tYWU+Jw==	0.0082	0.0000	0.0082	0.0000	0.000	0	0		OPLS_2005	18.262	TRUE	vsw_1-LIGPREP-001-in.maegz:492-1	vsw_1
	vsw_1-LIGPREP-001-in.maegz:8191	365	vsw_1.339	2025-02-05 09:54:02	2025-02-05 09:54:02	FALSE	0	C:\Users\user\Documents\Schrodinger\vsw_1	vsw_1-SP_OUT_1_pv.maegz		vsw_1-LIGPREP-001-in.maegz	8191	60134	0	W0NIMl0xT0MoW0NIM10pPVtDSF1DKFtDQF0xMltPSF0pPVtDSF1jM2MoQzI9TyljKFtPSF0pW2NIXWMoW2NIXTMpW09IXQ==	J2VwaWtfcHl0aG9uJywgJy1waCcsICc3LjAwMDAwMCcsICctcGh0JywgJzIuMDAwMDAwJywgJy1tcycsICcxNicsICctdG4nLCAnOCcsICctbWEnLCAnMjAwJywgJy1pbWFlJywgJzxpbmZpbGUubWFlPicsICctb21hZScsICc8b3V0ZmlsZS5tYWU+Jw==	0.0378	0.0000	0.0378	0.0372	0.037	0	0		OPLS_2005	31.362	TRUE	vsw_1-LIGPREP-001-in.maegz:8191-1	vsw_1
	vsw_1-LIGPREP-001-in.maegz:10054	366	vsw_1.340	2025-02-05 09:54:02	2025-02-05 09:54:02	FALSE	0	C:\Users\user\Documents\Schrodinger\vsw_1	vsw_1-SP_OUT_1_pv.maegz		vsw_1-LIGPREP-001-in.maegz	10054	60134	0	W0NIMl0xW0NIMl1DKD1PKUMoW0NIM10pKFtDSDNdKVtDQEBIXShbQ0BdMTJbQ0gzXSlbQ0BASF0oW09IXSlbQ0hdPUMzW0NAQEhdMltDSDJdT0MzPU8=	J2VwaWtfcHl0aG9uJywgJy1waCcsICc3LjAwMDAwMCcsICctcGh0JywgJzIuMDAwMDAwJywgJy1tcycsICcxNicsICctdG4nLCAnOCcsICctbWEnLCAnMjAwJywgJy1pbWFlJywgJzxpbmZpbGUubWFlPicsICctb21hZScsICc8b3V0ZmlsZS5tYWU+Jw==	0.0000	0.0000	0.0000	0.0000	0.000	0	0	This compound has an ester and may undergo hydrolysis at high or low pH.	OPLS_2005	38.500	TRUE	vsw_1-LIGPREP-001-in.maegz:10054-1	vsw_1
	vsw_1-LIGPREP-001-in.maegz:9881	367	vsw_1.341	2025-02-05 09:54:02	2025-02-05 09:54:02	FALSE	0	C:\Users\user\Documents\Schrodinger\vsw_1	vsw_1-SP_OUT_1_pv.maegz		vsw_1-LIGPREP-001-in.maegz	9881	60134	0	W0NIM11bQ0gyXVtDQF0oW0NIM10pKFtPSF0pL1tDSF09W0NIXS9bQ0hdPVtDSF0vQyg9TylPW0NASF0oW0NAQEhdMVtDSDNdKVtDSF09W0NIXUMoW0NAQF0xMltDSDNdKT1bQ0hdQyg9TylbQ0BdKFtDSDJdMikoW09IXSlDKD1bQ0gyXSlDKD1PKVtPSF0=	J2VwaWtfcHl0aG9uJywgJy1waCcsICc3LjAwMDAwMCcsICctcGh0JywgJzIuMDAwMDAwJywgJy1tcycsICcxNicsICctdG4nLCAnOCcsICctbWEnLCAnMjAwJywgJy1pbWFlJywgJzxpbmZpbGUubWFlPicsICctb21hZScsICc8b3V0ZmlsZS5tYWU+Jw==	0.0001	0.0001	0.0000	0.0000	0.000	-1	1	This compound has an ester and may undergo hydrolysis at high or low pH.	OPLS_2005	30.922	TRUE	vsw_1-LIGPREP-001-in.maegz:9881-1	vsw_1
	vsw_1-LIGPREP-001-in.maegz:8	368	vsw_1.342	2025-02-05 09:54:02	2025-02-05 09:54:02	FALSE	0	C:\Users\user\Documents\Schrodinger\vsw_1	vsw_1-SP_OUT_1_pv.maegz		vsw_1-LIGPREP-001-in.maegz	8	60134	0	W09IXWMxW2NIXVtjSF1jKFtjSF1jMVtPSF0pLWMoYyhjMj1PKVtPSF0pb2MoYzIzKVtjSF1jKFtPSF0pW2NIXWMzW09IXQ==	J2VwaWtfcHl0aG9uJywgJy1waCcsICc3LjAwMDAwMCcsICctcGh0JywgJzIuMDAwMDAwJywgJy1tcycsICcxNicsICctdG4nLCAnOCcsICctbWEnLCAnMjAwJywgJy1pbWFlJywgJzxpbmZpbGUubWFlPicsICctb21hZScsICc8b3V0ZmlsZS5tYWU+Jw==	0.0466	0.0000	0.0466	0.0393	0.039	0	0		OPLS_2005	20.019	TRUE	vsw_1-LIGPREP-001-in.maegz:8-1	vsw_1
	vsw_1-LIGPREP-001-in.maegz:8309	369	vsw_1.343	2025-02-05 09:54:02	2025-02-05 09:54:02	FALSE	0	C:\Users\user\Documents\Schrodinger\vsw_1	vsw_1-SP_OUT_1_pv.maegz		vsw_1-LIGPREP-001-in.maegz	8309	60134	0	W2NIXTFbY0hdYyhbT0hdKVtjSF1jKGMxMilPW0NIMl1bQ0BAXShDMj1PKShbT0hdKWMzW2NIXVtjSF1jKFtPSF0pW2NIXVtjSF0z	J2VwaWtfcHl0aG9uJywgJy1waCcsICc3LjAwMDAwMCcsICctcGh0JywgJzIuMDAwMDAwJywgJy1tcycsICcxNicsICctdG4nLCAnOCcsICctbWEnLCAnMjAwJywgJy1pbWFlJywgJzxpbmZpbGUubWFlPicsICctb21hZScsICc8b3V0ZmlsZS5tYWU+Jw==	0.0112	0.0000	0.0112	0.0091	0.009	0	0		OPLS_2005	27.054	TRUE	vsw_1-LIGPREP-001-in.maegz:8309-1	vsw_1
	vsw_1-LIGPREP-001-in.maegz:1478	370	vsw_1.344	2025-02-05 09:54:02	2025-02-05 09:54:02	FALSE	0	C:\Users\user\Documents\Schrodinger\vsw_1	vsw_1-SP_OUT_1_pv.maegz		vsw_1-LIGPREP-001-in.maegz	1478	60134	0	W0NIM11DKD1PKU4oW0NIMl0xKVtDSF09W0NIXU4oW0NASF0xMilDKD1PKWMzYyhbY0hdW2NIXVtjSF1bY0hdMylbQ0BASF0yYyhbY0hdNClbY0hdYyhPW0NIM10pYyhjNDUpT1tDSDJdTzU=	J2VwaWtfcHl0aG9uJywgJy1waCcsICc3LjAwMDAwMCcsICctcGh0JywgJzIuMDAwMDAwJywgJy1tcycsICcxNicsICctdG4nLCAnOCcsICctbWEnLCAnMjAwJywgJy1pbWFlJywgJzxpbmZpbGUubWFlPicsICctb21hZScsICc8b3V0ZmlsZS5tYWU+Jw==	0.0000	0.0000	0.0000	0.0000	0.000	0	0	This compound contains an acetal/aminal-like group ( X-CH(R)-Y where X, Y are N, S, or O) that may be acid/base labile, releasing an aldehyde.	OPLS_2005	60.854	TRUE	vsw_1-LIGPREP-001-in.maegz:1478-1	vsw_1
	vsw_1-LIGPREP-001-in.maegz:1729	371	vsw_1.345	2025-02-05 09:54:02	2025-02-05 09:54:02	FALSE	0	C:\Users\user\Documents\Schrodinger\vsw_1	vsw_1-SP_OUT_1_pv.maegz		vsw_1-LIGPREP-001-in.maegz	1729	60134	0	W0NIM11bQ0gyXVtDQEhdKFtOSDJdKVtDQEBIXShbT0hdKVtDQEBIXShbT0hdKVtDQEBIXShbQ0gzXSlDKD1PKVtOSF1bQ0BIXShbQ0gyXVtDSF0oW0NIM10pW0NIM10pW0NASF0oW0NIMl0xKU9DKD1PKWMoYzEyKWMoW09IXSlbY0hdW2NIXVtjSF0y	J2VwaWtfcHl0aG9uJywgJy1waCcsICc3LjAwMDAwMCcsICctcGh0JywgJzIuMDAwMDAwJywgJy1tcycsICcxNicsICctdG4nLCAnOCcsICctbWEnLCAnMjAwJywgJy1pbWFlJywgJzxpbmZpbGUubWFlPicsICctb21hZScsICc8b3V0ZmlsZS5tYWU+Jw==	0.0102	0.0084	0.0018	0.0084	0.017	1	1	This compound has an ester and may undergo hydrolysis at high or low pH.	OPLS_2005	25.697	TRUE	vsw_1-LIGPREP-001-in.maegz:1729-1	vsw_1
	vsw_1-LIGPREP-001-in.maegz:10391	372	vsw_1.346	2025-02-05 09:54:02	2025-02-05 09:54:02	FALSE	0	C:\Users\user\Documents\Schrodinger\vsw_1	vsw_1-SP_OUT_1_pv.maegz		vsw_1-LIGPREP-001-in.maegz	10391	60134	0	Tz1DMVtDSDJdW0NASF0oW0NIM10pYyhjMTIpYzNjKGMoPU8pbzIpYyhbT0hdKVtjSF1jKFtjSF0zKVtPSF0=	J2VwaWtfcHl0aG9uJywgJy1waCcsICc3LjAwMDAwMCcsICctcGh0JywgJzIuMDAwMDAwJywgJy1tcycsICcxNicsICctdG4nLCAnOCcsICctbWEnLCAnMjAwJywgJy1pbWFlJywgJzxpbmZpbGUubWFlPicsICctb21hZScsICc8b3V0ZmlsZS5tYWU+Jw==	0.0892	0.0000	0.0892	0.0872	0.087	0	0		OPLS_2005	24.080	TRUE	vsw_1-LIGPREP-001-in.maegz:10391-1	vsw_1
	vsw_1-LIGPREP-001-in.maegz:7665	373	vsw_1.347	2025-02-05 09:54:02	2025-02-05 09:54:02	FALSE	0	C:\Users\user\Documents\Schrodinger\vsw_1	vsw_1-SP_OUT_1_pv.maegz		vsw_1-LIGPREP-001-in.maegz	7665	60134	0	W2NIXTFbY0hdW2NIXVtjSF1jKGMxMiljM2MoW25IXVtjSF1bY0hdMyljKG4yKS1jNFtjSF1bY0hdYyhbT0hdKVtjSF1bY0hdNA==	J2VwaWtfcHl0aG9uJywgJy1waCcsICc3LjAwMDAwMCcsICctcGh0JywgJzIuMDAwMDAwJywgJy1tcycsICcxNicsICctdG4nLCAnOCcsICctbWEnLCAnMjAwJywgJy1pbWFlJywgJzxpbmZpbGUubWFlPicsICctb21hZScsICc8b3V0ZmlsZS5tYWU+Jw==	0.4848	0.4828	0.0020	0.4651	0.948	1	1		OPLS_2005	28.056	TRUE	vsw_1-LIGPREP-001-in.maegz:7665-2	vsw_1
	vsw_1-LIGPREP-001-in.maegz:1001	374	vsw_1.348	2025-02-05 09:54:02	2025-02-05 09:54:02	FALSE	0	C:\Users\user\Documents\Schrodinger\vsw_1	vsw_1-SP_OUT_1_pv.maegz		vsw_1-LIGPREP-001-in.maegz	1001	60134	0	W2NIXTFbY0hdW2NIXVtjSF1bY0hdYzFbQ0gyXUMyPUMoQyg9TylPW0NAQEhdMltPSF0pYzNbY0hdW2NIXVtjSF1bY0hdW2NIXTM=	J2VwaWtfcHl0aG9uJywgJy1waCcsICc3LjAwMDAwMCcsICctcGh0JywgJzIuMDAwMDAwJywgJy1tcycsICcxNicsICctdG4nLCAnOCcsICctbWEnLCAnMjAwJywgJy1pbWFlJywgJzxpbmZpbGUubWFlPicsICctb21hZScsICc8b3V0ZmlsZS5tYWU+Jw==	0.0134	0.0000	0.0134	0.0134	0.013	0	0	This compound has an ester and may undergo hydrolysis at high or low pH. This compound contains an acetal/aminal-like group ( X-CH(R)-Y where X, Y are N, S, or O) that may be acid/base labile, releasing an aldehyde.	OPLS_2005	17.317	TRUE	vsw_1-LIGPREP-001-in.maegz:1001-1	vsw_1
	vsw_1-LIGPREP-001-in.maegz:4855	375	vsw_1.349	2025-02-05 09:54:02	2025-02-05 09:54:02	FALSE	0	C:\Users\user\Documents\Schrodinger\vsw_1	vsw_1-SP_OUT_1_pv.maegz		vsw_1-LIGPREP-001-in.maegz	4855	60134	0	Tz1DKFtDSDNdKVtDSDJdQyhDMT1PKT1DKFtDSDNdKUMoPU8pYyhjMTIpYyhbT0hdKVtjSF1jKFtjSF0yKVtPSF0=	J2VwaWtfcHl0aG9uJywgJy1waCcsICc3LjAwMDAwMCcsICctcGh0JywgJzIuMDAwMDAwJywgJy1tcycsICcxNicsICctdG4nLCAnOCcsICctbWEnLCAnMjAwJywgJy1pbWFlJywgJzxpbmZpbGUubWFlPicsICctb21hZScsICc8b3V0ZmlsZS5tYWU+Jw==	0.1367	0.1366	0.0002	0.1366	0.273	-1	1		OPLS_2005	2.958	TRUE	vsw_1-LIGPREP-001-in.maegz:4855-1	vsw_1
	vsw_1-LIGPREP-001-in.maegz:10208	376	vsw_1.350	2025-02-05 09:54:02	2025-02-05 09:54:02	FALSE	0	C:\Users\user\Documents\Schrodinger\vsw_1	vsw_1-SP_OUT_1_pv.maegz		vsw_1-LIGPREP-001-in.maegz	10208	60134	0	Tz1DKFtPSF0pW0NASF0oW0NIM10pW0NIMl1bQ0gyXU9jMVtjSF1bY0hdYyhbY0hdW2NIXTEpL1tDSF09QygvQyg9TylPW0NIM10pW05IXUMoPU8pL0MoW0NIM10pPU4vW09IXQ==	J2VwaWtfcHl0aG9uJywgJy1waCcsICc3LjAwMDAwMCcsICctcGh0JywgJzIuMDAwMDAwJywgJy1tcycsICcxNicsICctdG4nLCAnOCcsICctbWEnLCAnMjAwJywgJy1pbWFlJywgJzxpbmZpbGUubWFlPicsICctb21hZScsICc8b3V0ZmlsZS5tYWU+Jw==	0.0024	0.0015	0.0009	0.0000	0.001	-1	1	This compound has an ester and may undergo hydrolysis at high or low pH. This compound has an imine and may undergo hydrolysis.	OPLS_2005	24.261	TRUE	vsw_1-LIGPREP-001-in.maegz:10208-1	vsw_1
	vsw_1-LIGPREP-001-in.maegz:320	377	vsw_1.351	2025-02-05 09:54:02	2025-02-05 09:54:02	FALSE	0	C:\Users\user\Documents\Schrodinger\vsw_1	vsw_1-SP_OUT_1_pv.maegz		vsw_1-LIGPREP-001-in.maegz	320	60134	0	W2NIXTFbY0hdW2NIXVtjSF1jKGMxMiluYzNjKG8yKVtjSF1jKD1PKWMoW2NIXTMpW05IMl0=	J2VwaWtfcHl0aG9uJywgJy1waCcsICc3LjAwMDAwMCcsICctcGh0JywgJzIuMDAwMDAwJywgJy1tcycsICcxNicsICctdG4nLCAnOCcsICctbWEnLCAnMjAwJywgJy1pbWFlJywgJzxpbmZpbGUubWFlPicsICctb21hZScsICc8b3V0ZmlsZS5tYWU+Jw==	0.0000	0.0000	0.0000	0.0000	0.000	0	0		OPLS_2005	16.804	TRUE	vsw_1-LIGPREP-001-in.maegz:320-1	vsw_1
	vsw_1-LIGPREP-001-in.maegz:2712	378	vsw_1.352	2025-02-05 09:54:02	2025-02-05 09:54:02	FALSE	0	C:\Users\user\Documents\Schrodinger\vsw_1	vsw_1-SP_OUT_1_pv.maegz		vsw_1-LIGPREP-001-in.maegz	2712	60134	0	W2NIXTFjKFtPSF0pW2NIXWMoW0NIM10pYyhjMTIpYzNjKG8yKVtjSF1jKFtPSF0pYyhjM1tDSDNdKUMoPU8pW09IXQ==	J2VwaWtfcHl0aG9uJywgJy1waCcsICc3LjAwMDAwMCcsICctcGh0JywgJzIuMDAwMDAwJywgJy1tcycsICcxNicsICctdG4nLCAnOCcsICctbWEnLCAnMjAwJywgJy1pbWFlJywgJzxpbmZpbGUubWFlPicsICctb21hZScsICc8b3V0ZmlsZS5tYWU+Jw==	0.0040	0.0001	0.0040	0.0040	0.004	-1	1		OPLS_2005	39.773	TRUE	vsw_1-LIGPREP-001-in.maegz:2712-1	vsw_1
	vsw_1-LIGPREP-001-in.maegz:6412	379	vsw_1.353	2025-02-05 09:54:02	2025-02-05 09:54:02	FALSE	0	C:\Users\user\Documents\Schrodinger\vsw_1	vsw_1-SP_OUT_1_pv.maegz		vsw_1-LIGPREP-001-in.maegz	6412	60134	0	W0NIM11bQ0BIXShbT0hdKVtDQEBIXShbQ0hdPVtDSF0xKU9bQ0BASF0yW0NIMl1bQ0BAXShbQ0gzXSkoW09IXSlPYyhjMmMxMylbY0hdW2NIXVtjSF0z	J2VwaWtfcHl0aG9uJywgJy1waCcsICc3LjAwMDAwMCcsICctcGh0JywgJzIuMDAwMDAwJywgJy1tcycsICcxNicsICctdG4nLCAnOCcsICctbWEnLCAnMjAwJywgJy1pbWFlJywgJzxpbmZpbGUubWFlPicsICctb21hZScsICc8b3V0ZmlsZS5tYWU+Jw==	0.0000	0.0000	0.0000	0.0000	0.000	0	0		OPLS_2005	21.721	TRUE	vsw_1-LIGPREP-001-in.maegz:6412-2	vsw_1
	vsw_1-LIGPREP-001-in.maegz:147	380	vsw_1.354	2025-02-05 09:54:02	2025-02-05 09:54:02	FALSE	0	C:\Users\user\Documents\Schrodinger\vsw_1	vsw_1-SP_OUT_1_pv.maegz		vsw_1-LIGPREP-001-in.maegz	147	60134	0	W09IXWMxW2NIXWMoW09IXSlbY0hdW2NIXWMxLWMoYyhjMj1PKVtPSF0pb2MoYzIzKVtjSF1jKFtPSF0pW2NIXWMzW09IXQ==	J2VwaWtfcHl0aG9uJywgJy1waCcsICc3LjAwMDAwMCcsICctcGh0JywgJzIuMDAwMDAwJywgJy1tcycsICcxNicsICctdG4nLCAnOCcsICctbWEnLCAnMjAwJywgJy1pbWFlJywgJzxpbmZpbGUubWFlPicsICctb21hZScsICc8b3V0ZmlsZS5tYWU+Jw==	0.2835	0.0000	0.2835	0.2694	0.269	0	0		OPLS_2005	21.094	TRUE	vsw_1-LIGPREP-001-in.maegz:147-1	vsw_1
	vsw_1-LIGPREP-001-in.maegz:5285	381	vsw_1.355	2025-02-05 09:54:02	2025-02-05 09:54:02	FALSE	0	C:\Users\user\Documents\Schrodinger\vsw_1	vsw_1-SP_OUT_1_pv.maegz		vsw_1-LIGPREP-001-in.maegz	5285	60134	0	W0NIM11jMWMoW09IXSljKFtPSF0pYyhbT0hdKWMoQzI9TyljMVtDSDJdT1tDQF0yM2M0YyhbQ0gyXU8zKWMoW0NIM10pYyhbT0hdKWMoW09IXSljNFtPSF0=	J2VwaWtfcHl0aG9uJywgJy1waCcsICc3LjAwMDAwMCcsICctcGh0JywgJzIuMDAwMDAwJywgJy1tcycsICcxNicsICctdG4nLCAnOCcsICctbWEnLCAnMjAwJywgJy1pbWFlJywgJzxpbmZpbGUubWFlPicsICctb21hZScsICc8b3V0ZmlsZS5tYWU+Jw==	0.0929	0.0000	0.0929	0.0786	0.079	0	0		OPLS_2005	43.358	TRUE	vsw_1-LIGPREP-001-in.maegz:5285-1	vsw_1
	vsw_1-LIGPREP-001-in.maegz:2411	382	vsw_1.356	2025-02-05 09:54:02	2025-02-05 09:54:02	FALSE	0	C:\Users\user\Documents\Schrodinger\vsw_1	vsw_1-SP_OUT_1_pv.maegz		vsw_1-LIGPREP-001-in.maegz	2411	60134	0	W09IXVtDQEBIXTFbQ0gyXVtDSDJdW0NIMl1bQ0BIXShbQ0gzXSlPQyg9TylDMj1DKE9bQ0BIXShbQ0BIXTJbQ0BdMTNbT0hdKVtDSF09W0NIXUMzPU8pL1tDSF09W0NIXS9bQ0hdPVtDSF0vW0NIXT1bQ0hdL0MoPU8pW09IXQ==	J2VwaWtfcHl0aG9uJywgJy1waCcsICc3LjAwMDAwMCcsICctcGh0JywgJzIuMDAwMDAwJywgJy1tcycsICcxNicsICctdG4nLCAnOCcsICctbWEnLCAnMjAwJywgJy1pbWFlJywgJzxpbmZpbGUubWFlPicsICctb21hZScsICc8b3V0ZmlsZS5tYWU+Jw==	0.0025	0.0023	0.0001	0.0023	0.005	-1	1	This compound has an ester and may undergo hydrolysis at high or low pH.	OPLS_2005	36.416	TRUE	vsw_1-LIGPREP-001-in.maegz:2411-1	vsw_1
	vsw_1-LIGPREP-001-in.maegz:448	383	vsw_1.357	2025-02-05 09:54:02	2025-02-05 09:54:02	FALSE	0	C:\Users\user\Documents\Schrodinger\vsw_1	vsw_1-SP_OUT_1_pv.maegz		vsw_1-LIGPREP-001-in.maegz	448	60134	0	W0NIMl0xW0NIMl1OKFtDSDNdKVtDQEBIXTJbQ0gyXWMoW2NIXVtjSF1bY0hdW2NIXTMpYzNjKGMyYzE0KWMoT1tDSDNdKWMoW2NIXTQpT1tDSDNd	J2VwaWtfcHl0aG9uJywgJy1waCcsICc3LjAwMDAwMCcsICctcGh0JywgJzIuMDAwMDAwJywgJy1tcycsICcxNicsICctdG4nLCAnOCcsICctbWEnLCAnMjAwJywgJy1pbWFlJywgJzxpbmZpbGUubWFlPicsICctb21hZScsICc8b3V0ZmlsZS5tYWU+Jw==	0.0435	0.0435	0.0000	0.0435	0.087	1	1		OPLS_2005	46.180	TRUE	vsw_1-LIGPREP-001-in.maegz:448-1	vsw_1
	vsw_1-LIGPREP-001-in.maegz:289	384	vsw_1.358	2025-02-05 09:54:02	2025-02-05 09:54:02	FALSE	0	C:\Users\user\Documents\Schrodinger\vsw_1	vsw_1-SP_OUT_1_pv.maegz		vsw_1-LIGPREP-001-in.maegz	289	60134	0	W0NIM11PYzFjKE9bQ0gzXSlbY0hdYyhbY0hdW2NIXTEpW0NIMl1bQ0BIXTJbQ0gyXU9DKD1PKVtDQEBIXTJbQ0gyXWMzW2NIXWMoT1tDSDNdKWMoW09IXSlbY0hdW2NIXTM=	J2VwaWtfcHl0aG9uJywgJy1waCcsICc3LjAwMDAwMCcsICctcGh0JywgJzIuMDAwMDAwJywgJy1tcycsICcxNicsICctdG4nLCAnOCcsICctbWEnLCAnMjAwJywgJy1pbWFlJywgJzxpbmZpbGUubWFlPicsICctb21hZScsICc8b3V0ZmlsZS5tYWU+Jw==	0.0006	0.0000	0.0006	0.0006	0.001	0	0	This compound has an ester and may undergo hydrolysis at high or low pH.	OPLS_2005	32.825	TRUE	vsw_1-LIGPREP-001-in.maegz:289-1	vsw_1
	vsw_1-LIGPREP-001-in.maegz:1777	385	vsw_1.359	2025-02-05 09:54:02	2025-02-05 09:54:02	FALSE	0	C:\Users\user\Documents\Schrodinger\vsw_1	vsw_1-SP_OUT_1_pv.maegz		vsw_1-LIGPREP-001-in.maegz	1777	60134	0	W0NIM11bQ0BAXShbQ0gyXTEpKFtPSF0pT1tDSDJdQyg9QzEyKUMoPU8pYzNjKEMyPU8pW2NIXWMoT1tDSDNdKVtjSF1jM1tPSF0=	J2VwaWtfcHl0aG9uJywgJy1waCcsICc3LjAwMDAwMCcsICctcGh0JywgJzIuMDAwMDAwJywgJy1tcycsICcxNicsICctdG4nLCAnOCcsICctbWEnLCAnMjAwJywgJy1pbWFlJywgJzxpbmZpbGUubWFlPicsICctb21hZScsICc8b3V0ZmlsZS5tYWU+Jw==	0.0170	0.0000	0.0170	0.0170	0.017	0	0		OPLS_2005	9.811	TRUE	vsw_1-LIGPREP-001-in.maegz:1777-1	vsw_1
	vsw_1-LIGPREP-001-in.maegz:3981	386	vsw_1.360	2025-02-05 09:54:02	2025-02-05 09:54:02	FALSE	0	C:\Users\user\Documents\Schrodinger\vsw_1	vsw_1-SP_OUT_1_pv.maegz		vsw_1-LIGPREP-001-in.maegz	3981	60134	0	W09IXWMxW2NIXVtjSF1jKFtjSF1bY0hdMSkvW0NIXT1bQ0hdL2MyYyhbQ0hdPU8pYyhbT0hdKVtjSF1jKFtjSF0yKVtPSF0=	J2VwaWtfcHl0aG9uJywgJy1waCcsICc3LjAwMDAwMCcsICctcGh0JywgJzIuMDAwMDAwJywgJy1tcycsICcxNicsICctdG4nLCAnOCcsICctbWEnLCAnMjAwJywgJy1pbWFlJywgJzxpbmZpbGUubWFlPicsICctb21hZScsICc8b3V0ZmlsZS5tYWU+Jw==	0.4365	0.0000	0.4365	0.3807	0.381	0	0		OPLS_2005	21.242	TRUE	vsw_1-LIGPREP-001-in.maegz:3981-1	vsw_1
	vsw_1-LIGPREP-001-in.maegz:4569	387	vsw_1.361	2025-02-05 09:54:02	2025-02-05 09:54:02	FALSE	0	C:\Users\user\Documents\Schrodinger\vsw_1	vsw_1-SP_OUT_1_pv.maegz		vsw_1-LIGPREP-001-in.maegz	4569	60134	0	W0NIM11DKD1PKVtOSF1jMVtjSF1bY0hdYyhbY0hdW2NIXTEpW0NAQEhdKFtDQEBIXShbQ0gyXVtPSF0pW05IXUMoPU8pW0NIXShDbClDbCljKFtjSF1bbkhdMiljKGMyMylbY0hdW2NIXVtjSF1bY0hdMw==	J2VwaWtfcHl0aG9uJywgJy1waCcsICc3LjAwMDAwMCcsICctcGh0JywgJzIuMDAwMDAwJywgJy1tcycsICcxNicsICctdG4nLCAnOCcsICctbWEnLCAnMjAwJywgJy1pbWFlJywgJzxpbmZpbGUubWFlPicsICctb21hZScsICc8b3V0ZmlsZS5tYWU+Jw==	0.0000	0.0000	0.0000	0.0000	0.000	0	0		OPLS_2005	20.984	TRUE	vsw_1-LIGPREP-001-in.maegz:4569-3	vsw_1
	vsw_1-LIGPREP-001-in.maegz:4690	388	vsw_1.362	2025-02-05 09:54:02	2025-02-05 09:54:02	FALSE	0	C:\Users\user\Documents\Schrodinger\vsw_1	vsw_1-SP_OUT_1_pv.maegz		vsw_1-LIGPREP-001-in.maegz	4690	60134	0	Tz1DKFtOSDJdKVtDSDJdW0NAXShbQ0gzXSkoW09IXSlbQ0gyXWMoW2NIXWMxW09IXSljKFtPSF0pYyhjMTIpQyg9TyljM2MoQzI9TyljKFtPSF0pW2NIXVtjSF1bY0hdMw==	J2VwaWtfcHl0aG9uJywgJy1waCcsICc3LjAwMDAwMCcsICctcGh0JywgJzIuMDAwMDAwJywgJy1tcycsICcxNicsICctdG4nLCAnOCcsICctbWEnLCAnMjAwJywgJy1pbWFlJywgJzxpbmZpbGUubWFlPicsICctb21hZScsICc8b3V0ZmlsZS5tYWU+Jw==	0.0015	0.0000	0.0015	0.0012	0.001	0	0		OPLS_2005	28.834	TRUE	vsw_1-LIGPREP-001-in.maegz:4690-1	vsw_1
	vsw_1-LIGPREP-001-in.maegz:5292	389	vsw_1.363	2025-02-05 09:54:02	2025-02-05 09:54:02	FALSE	0	C:\Users\user\Documents\Schrodinger\vsw_1	vsw_1-SP_OUT_1_pv.maegz		vsw_1-LIGPREP-001-in.maegz	5292	60134	0	W09IXVtDQEBIXTFbQ0gyXUMoW0NAXTEyW0NIM10pPUMoW0NIMl1bT0hdKUMoPU8pW0NASF0zW0NAQEhdMltDSDJdQyhbQ0gyXTMpKFtDSDNdKVtDSDNd	J2VwaWtfcHl0aG9uJywgJy1waCcsICc3LjAwMDAwMCcsICctcGh0JywgJzIuMDAwMDAwJywgJy1tcycsICcxNicsICctdG4nLCAnOCcsICctbWEnLCAnMjAwJywgJy1pbWFlJywgJzxpbmZpbGUubWFlPicsICctb21hZScsICc8b3V0ZmlsZS5tYWU+Jw==	0.0000	0.0000	0.0000	0.0000	0.000	0	0		OPLS_2005	44.680	TRUE	vsw_1-LIGPREP-001-in.maegz:5292-1	vsw_1
	vsw_1-LIGPREP-001-in.maegz:5983	390	vsw_1.364	2025-02-05 09:54:02	2025-02-05 09:54:02	FALSE	0	C:\Users\user\Documents\Schrodinger\vsw_1	vsw_1-SP_OUT_1_pv.maegz		vsw_1-LIGPREP-001-in.maegz	5983	60134	0	W09IXWMxYyhbQ0gzXSlbY0hdW2NIXWMoYzEyKVtDQEBdKFtDSDNdKShbT0hdKWMzYyhDMj1PKWMoW0NIM10pbmMoW2NIXTMpW0NIM10=	J2VwaWtfcHl0aG9uJywgJy1waCcsICc3LjAwMDAwMCcsICctcGh0JywgJzIuMDAwMDAwJywgJy1tcycsICcxNicsICctdG4nLCAnOCcsICctbWEnLCAnMjAwJywgJy1pbWFlJywgJzxpbmZpbGUubWFlPicsICctb21hZScsICc8b3V0ZmlsZS5tYWU+Jw==	0.0066	0.0000	0.0066	0.0062	0.006	0	0		OPLS_2005	20.320	TRUE	vsw_1-LIGPREP-001-in.maegz:5983-1	vsw_1
	vsw_1-LIGPREP-001-in.maegz:9655	391	vsw_1.365	2025-02-05 09:54:02	2025-02-05 09:54:02	FALSE	0	C:\Users\user\Documents\Schrodinger\vsw_1	vsw_1-SP_OUT_1_pv.maegz		vsw_1-LIGPREP-001-in.maegz	9655	60134	0	Tz1DMU4oW0NIM10pW0NAQF0oW0NIMl1bT0hdKShPW0NIM10pQyg9TyluKGMxMiljM2MoW2NIXTIpW2NIXVtjSF1bY0hdW2NIXTM=	J2VwaWtfcHl0aG9uJywgJy1waCcsICc3LjAwMDAwMCcsICctcGh0JywgJzIuMDAwMDAwJywgJy1tcycsICcxNicsICctdG4nLCAnOCcsICctbWEnLCAnMjAwJywgJy1pbWFlJywgJzxpbmZpbGUubWFlPicsICctb21hZScsICc8b3V0ZmlsZS5tYWU+Jw==	0.0000	0.0000	0.0000	0.0000	0.000	0	0		OPLS_2005	26.386	TRUE	vsw_1-LIGPREP-001-in.maegz:9655-2	vsw_1
	vsw_1-LIGPREP-001-in.maegz:1914	392	vsw_1.366	2025-02-05 09:54:02	2025-02-05 09:54:02	FALSE	0	C:\Users\user\Documents\Schrodinger\vsw_1	vsw_1-SP_OUT_1_pv.maegz		vsw_1-LIGPREP-001-in.maegz	1914	60134	0	W0NIMl0xW0NAQF0oW0NIM10pKFtPSF0pW0NASF0oW09IXSlbQ0gyXVtDQEhdKFtDQEBIXTFbQ0BIXShPMilbQ0BdMjNbQ0gzXSlbQ0BASF0oW0NAQEhdM0MoXFtDSDNdKT1bQ0hdXFtDSDNdKS9bQ0hdPVtDSF0vW0NIXT1DKFxbQ0gzXSlbQ0BASF0oW09IXSlbQ0BASF0oW0NIM10pW0NIMl1bT0hd	J2VwaWtfcHl0aG9uJywgJy1waCcsICc3LjAwMDAwMCcsICctcGh0JywgJzIuMDAwMDAwJywgJy1tcycsICcxNicsICctdG4nLCAnOCcsICctbWEnLCAnMjAwJywgJy1pbWFlJywgJzxpbmZpbGUubWFlPicsICctb21hZScsICc8b3V0ZmlsZS5tYWU+Jw==	0.0000	0.0000	0.0000	0.0000	0.000	0	0		OPLS_2005	51.599	TRUE	vsw_1-LIGPREP-001-in.maegz:1914-1	vsw_1
	vsw_1-LIGPREP-001-in.maegz:9977	393	vsw_1.367	2025-02-05 09:54:02	2025-02-05 09:54:02	FALSE	0	C:\Users\user\Documents\Schrodinger\vsw_1	vsw_1-SP_OUT_1_pv.maegz		vsw_1-LIGPREP-001-in.maegz	9977	60134	0	W0NIM11bQ0BASF0oW0NIMl0xKU9DKD1PKWMoYzEyKWMzYyhjKFtjSF0yKVtPSF0pW2NIXWMoW09IXSljKFtjSF0zKVtPSF0=	J2VwaWtfcHl0aG9uJywgJy1waCcsICc3LjAwMDAwMCcsICctcGh0JywgJzIuMDAwMDAwJywgJy1tcycsICcxNicsICctdG4nLCAnOCcsICctbWEnLCAnMjAwJywgJy1pbWFlJywgJzxpbmZpbGUubWFlPicsICctb21hZScsICc8b3V0ZmlsZS5tYWU+Jw==	0.2369	0.0000	0.2369	0.2276	0.228	0	0	This compound has an ester and may undergo hydrolysis at high or low pH.	OPLS_2005	21.602	TRUE	vsw_1-LIGPREP-001-in.maegz:9977-1	vsw_1
	vsw_1-LIGPREP-001-in.maegz:6412	394	vsw_1.368	2025-02-05 09:54:02	2025-02-05 09:54:02	FALSE	0	C:\Users\user\Documents\Schrodinger\vsw_1	vsw_1-SP_OUT_1_pv.maegz		vsw_1-LIGPREP-001-in.maegz	6412	60134	0	W0NIM11bQ0BIXShbT0hdKVtDQEBIXShbQ0hdPVtDSF0xKU9bQ0BASF0yW0NIMl1bQ0BdKFtDSDNdKShbT0hdKU9jKGMyYzEzKVtjSF1bY0hdW2NIXTM=	J2VwaWtfcHl0aG9uJywgJy1waCcsICc3LjAwMDAwMCcsICctcGh0JywgJzIuMDAwMDAwJywgJy1tcycsICcxNicsICctdG4nLCAnOCcsICctbWEnLCAnMjAwJywgJy1pbWFlJywgJzxpbmZpbGUubWFlPicsICctb21hZScsICc8b3V0ZmlsZS5tYWU+Jw==	0.0000	0.0000	0.0000	0.0000	0.000	0	0		OPLS_2005	22.683	TRUE	vsw_1-LIGPREP-001-in.maegz:6412-3	vsw_1
	vsw_1-LIGPREP-001-in.maegz:8134	395	vsw_1.369	2025-02-05 09:54:02	2025-02-05 09:54:02	FALSE	0	C:\Users\user\Documents\Schrodinger\vsw_1	vsw_1-SP_OUT_1_pv.maegz		vsw_1-LIGPREP-001-in.maegz	8134	60134	0	Tz1DKFtPSF0pW0NASF0oW0NIM10pW0NIMl1bQ0gyXVtDSDJdL0MoW0NIM10pPVtDSF1cW0NAQEhdKFtDSDJdMSlPW0NAQEhdKFtDQEBdMTJbQ0gzXSlbQ0gyXUMzPUMoTzIpW0NIMl1bQ0gyXVtDQEhdKEMzPU8pW09IXQ==	J2VwaWtfcHl0aG9uJywgJy1waCcsICc3LjAwMDAwMCcsICctcGh0JywgJzIuMDAwMDAwJywgJy1tcycsICcxNicsICctdG4nLCAnOCcsICctbWEnLCAnMjAwJywgJy1pbWFlJywgJzxpbmZpbGUubWFlPicsICctb21hZScsICc8b3V0ZmlsZS5tYWU+Jw==	0.0120	0.0025	0.0095	0.0095	0.012	-1	1		OPLS_2005	20.788	TRUE	vsw_1-LIGPREP-001-in.maegz:8134-1	vsw_1
	vsw_1-LIGPREP-001-in.maegz:228	396	vsw_1.370	2025-02-05 09:54:02	2025-02-05 09:54:02	FALSE	0	C:\Users\user\Documents\Schrodinger\vsw_1	vsw_1-SP_OUT_1_pv.maegz		vsw_1-LIGPREP-001-in.maegz	228	60134	0	W0NIM11PYyhjKFtjSF0xKVtPSF0pW2NIXWMoYzEyKWMoPU8pYyhbY0hdbzIpLWMzW2NIXVtjSF1jKFtPSF0pW2NIXVtjSF0z	J2VwaWtfcHl0aG9uJywgJy1waCcsICc3LjAwMDAwMCcsICctcGh0JywgJzIuMDAwMDAwJywgJy1tcycsICcxNicsICctdG4nLCAnOCcsICctbWEnLCAnMjAwJywgJy1pbWFlJywgJzxpbmZpbGUubWFlPicsICctb21hZScsICc8b3V0ZmlsZS5tYWU+Jw==	0.0119	0.0000	0.0119	0.0110	0.011	0	0		OPLS_2005	18.374	TRUE	vsw_1-LIGPREP-001-in.maegz:228-1	vsw_1
	vsw_1-LIGPREP-001-in.maegz:3956	397	vsw_1.371	2025-02-05 09:54:02	2025-02-05 09:54:02	FALSE	0	C:\Users\user\Documents\Schrodinger\vsw_1	vsw_1-SP_OUT_1_pv.maegz		vsw_1-LIGPREP-001-in.maegz	3956	60134	0	W2NIXTFbY0hdW2NIXVtjSF1jKGMxMiljKFtjSF1bbkhdMilDKD1PKWMzbmMoW2NIXXMzKUMoPU8pW05IXVtDSDJdQyg9TylbT0hd	J2VwaWtfcHl0aG9uJywgJy1waCcsICc3LjAwMDAwMCcsICctcGh0JywgJzIuMDAwMDAwJywgJy1tcycsICcxNicsICctdG4nLCAnOCcsICctbWEnLCAnMjAwJywgJy1pbWFlJywgJzxpbmZpbGUubWFlPicsICctb21hZScsICc8b3V0ZmlsZS5tYWU+Jw==	0.0002	0.0002	0.0000	0.0000	0.000	-1	1		OPLS_2005	10.146	TRUE	vsw_1-LIGPREP-001-in.maegz:3956-1	vsw_1
	vsw_1-LIGPREP-001-in.maegz:5172	398	vsw_1.372	2025-02-05 09:54:02	2025-02-05 09:54:02	FALSE	0	C:\Users\user\Documents\Schrodinger\vsw_1	vsw_1-SP_OUT_1_pv.maegz		vsw_1-LIGPREP-001-in.maegz	5172	60134	0	W0NIMl0xW0NIMl1bQ0BIXShbQ0gzXSlbQ0gyXVtDQEBIXShbQ0BIXTFbQ0BdMjNbQ0gzXSlbQ0BASF0oW09IXSlbQ0BIXShbT0hdKVtDQEBIXTJbQ0gyXU9DMz1P	J2VwaWtfcHl0aG9uJywgJy1waCcsICc3LjAwMDAwMCcsICctcGh0JywgJzIuMDAwMDAwJywgJy1tcycsICcxNicsICctdG4nLCAnOCcsICctbWEnLCAnMjAwJywgJy1pbWFlJywgJzxpbmZpbGUubWFlPicsICctb21hZScsICc8b3V0ZmlsZS5tYWU+Jw==	0.0000	0.0000	0.0000	0.0000	0.000	0	0	This compound has an ester and may undergo hydrolysis at high or low pH.	OPLS_2005	38.218	TRUE	vsw_1-LIGPREP-001-in.maegz:5172-1	vsw_1
	vsw_1-LIGPREP-001-in.maegz:7062	399	vsw_1.373	2025-02-05 09:54:02	2025-02-05 09:54:02	FALSE	0	C:\Users\user\Documents\Schrodinger\vsw_1	vsw_1-SP_OUT_1_pv.maegz		vsw_1-LIGPREP-001-in.maegz	7062	60134	0	W0NIM11bQ0gyXVtDQEBIXShbT0hdKVtDSDJdW0NIMl1bQ0BASF0oW0NIMl0xKU9DKD1PKWMoYzEyKWMoW09IXSljKFtDSDNdKWMoW09IXSljMltDSDNd	J2VwaWtfcHl0aG9uJywgJy1waCcsICc3LjAwMDAwMCcsICctcGh0JywgJzIuMDAwMDAwJywgJy1tcycsICcxNicsICctdG4nLCAnOCcsICctbWEnLCAnMjAwJywgJy1pbWFlJywgJzxpbmZpbGUubWFlPicsICctb21hZScsICc8b3V0ZmlsZS5tYWU+Jw==	0.0073	0.0000	0.0073	0.0064	0.006	0	0	This compound has an ester and may undergo hydrolysis at high or low pH.	OPLS_2005	18.393	TRUE	vsw_1-LIGPREP-001-in.maegz:7062-1	vsw_1
	vsw_1-LIGPREP-001-in.maegz:2666	400	vsw_1.374	2025-02-05 09:54:02	2025-02-05 09:54:02	FALSE	0	C:\Users\user\Documents\Schrodinger\vsw_1	vsw_1-SP_OUT_1_pv.maegz		vsw_1-LIGPREP-001-in.maegz	2666	60134	0	W2NIXTFbY0hdW2NIXVtjSF1jKGMxMiljKFtPSF0pYyhjKD1PKW4yW0NIM10pW0NASF0oYzNbY0hdW2NIXWMoW09IXSlbY0hdW2NIXTMpYyhjNFtDSDJdW0NIMl1bT0hdKVtuSF1jKGM0NSlbY0hdW2NIXVtjSF1bY0hdNQ==	J2VwaWtfcHl0aG9uJywgJy1waCcsICc3LjAwMDAwMCcsICctcGh0JywgJzIuMDAwMDAwJywgJy1tcycsICcxNicsICctdG4nLCAnOCcsICctbWEnLCAnMjAwJywgJy1pbWFlJywgJzxpbmZpbGUubWFlPicsICctb21hZScsICc8b3V0ZmlsZS5tYWU+Jw==	0.0017	0.0010	0.0007	0.0000	0.001	-1	1		OPLS_2005	21.958	TRUE	vsw_1-LIGPREP-001-in.maegz:2666-1	vsw_1
	vsw_1-LIGPREP-001-in.maegz:86	401	vsw_1.375	2025-02-05 09:54:02	2025-02-05 09:54:02	FALSE	0	C:\Users\user\Documents\Schrodinger\vsw_1	vsw_1-SP_OUT_1_pv.maegz		vsw_1-LIGPREP-001-in.maegz	86	60134	0	W09IXWMxW2NIXVtjSF1jKFtjSF1jMVtPSF0pLWMoW2NIXWMyPU8pb2MoYzIzKVtjSF1jKFtPSF0pW2NIXWMzW09IXQ==	J2VwaWtfcHl0aG9uJywgJy1waCcsICc3LjAwMDAwMCcsICctcGh0JywgJzIuMDAwMDAwJywgJy1tcycsICcxNicsICctdG4nLCAnOCcsICctbWEnLCAnMjAwJywgJy1pbWFlJywgJzxpbmZpbGUubWFlPicsICctb21hZScsICc8b3V0ZmlsZS5tYWU+Jw==	0.0508	0.0000	0.0508	0.0479	0.048	0	0		OPLS_2005	16.662	TRUE	vsw_1-LIGPREP-001-in.maegz:86-1	vsw_1
	vsw_1-LIGPREP-001-in.maegz:10454	402	vsw_1.376	2025-02-05 09:54:02	2025-02-05 09:54:02	FALSE	0	C:\Users\user\Documents\Schrodinger\vsw_1	vsw_1-SP_OUT_1_pv.maegz		vsw_1-LIGPREP-001-in.maegz	10454	60134	0	W2NIXTFbY0hdW2NIXVtjSF1bY0hdYzEtYzJjKD1PKW9jKGMyMylbY0hdYzRjKG8zKVtjSF1jKFtPSF0pYyhbY0hdNClbT0hd	J2VwaWtfcHl0aG9uJywgJy1waCcsICc3LjAwMDAwMCcsICctcGh0JywgJzIuMDAwMDAwJywgJy1tcycsICcxNicsICctdG4nLCAnOCcsICctbWEnLCAnMjAwJywgJy1pbWFlJywgJzxpbmZpbGUubWFlPicsICctb21hZScsICc8b3V0ZmlsZS5tYWU+Jw==	0.1400	0.0000	0.1400	0.1381	0.138	0	0		OPLS_2005	24.913	TRUE	vsw_1-LIGPREP-001-in.maegz:10454-1	vsw_1
	vsw_1-LIGPREP-001-in.maegz:2028	403	vsw_1.377	2025-02-05 09:54:02	2025-02-05 09:54:02	FALSE	0	C:\Users\user\Documents\Schrodinger\vsw_1	vsw_1-SP_OUT_1_pv.maegz		vsw_1-LIGPREP-001-in.maegz	2028	60134	0	W2NIXTFbY0hdYyhbT0hdKVtjSF1bY0hdYzFDKFtDQEBdMihbT0hdKUMoPU8pT1tDSDJdW0NIM10pPUMoQyg9TylPMilbQ0gyXWMoW2NIXTMpW2NIXVtjSF1jKGMzNClPQyhbQ0gzXSkoW0NIM10pW0NIMl1bQ0gyXTQ=	J2VwaWtfcHl0aG9uJywgJy1waCcsICc3LjAwMDAwMCcsICctcGh0JywgJzIuMDAwMDAwJywgJy1tcycsICcxNicsICctdG4nLCAnOCcsICctbWEnLCAnMjAwJywgJy1pbWFlJywgJzxpbmZpbGUubWFlPicsICctb21hZScsICc8b3V0ZmlsZS5tYWU+Jw==	0.0992	0.0094	0.0899	0.0681	0.078	-1	1	This compound has an ester and may undergo hydrolysis at high or low pH.	OPLS_2005	30.283	TRUE	vsw_1-LIGPREP-001-in.maegz:2028-1	vsw_1
	vsw_1-LIGPREP-001-in.maegz:9648	404	vsw_1.378	2025-02-05 09:54:02	2025-02-05 09:54:02	FALSE	0	C:\Users\user\Documents\Schrodinger\vsw_1	vsw_1-SP_OUT_1_pv.maegz		vsw_1-LIGPREP-001-in.maegz	9648	60134	0	Tz1DMVtDQEBdKFtDSDNdKShPW0NIM10pTihbQ0gzXSlDKD1PKWMyW2NIXWMoYzNuMTIpW2NIXVtjSF1bY0hdW2NIXTM=	J2VwaWtfcHl0aG9uJywgJy1waCcsICc3LjAwMDAwMCcsICctcGh0JywgJzIuMDAwMDAwJywgJy1tcycsICcxNicsICctdG4nLCAnOCcsICctbWEnLCAnMjAwJywgJy1pbWFlJywgJzxpbmZpbGUubWFlPicsICctb21hZScsICc8b3V0ZmlsZS5tYWU+Jw==	0.0000	0.0000	0.0000	0.0000	0.000	0	0		OPLS_2005	22.983	TRUE	vsw_1-LIGPREP-001-in.maegz:9648-1	vsw_1
	vsw_1-LIGPREP-001-in.maegz:4860	405	vsw_1.379	2025-02-05 09:54:02	2025-02-05 09:54:02	FALSE	0	C:\Users\user\Documents\Schrodinger\vsw_1	vsw_1-SP_OUT_1_pv.maegz		vsw_1-LIGPREP-001-in.maegz	4860	60134	0	W0NIM11bQ0BASF0xW0NAQF0oW0NIM10pKFtPSF0pT0MoPU8pYyhjMTIpYyhbT0hdKVtjSF1jKGMyW0NIM10pT1tDSDNd	J2VwaWtfcHl0aG9uJywgJy1waCcsICc3LjAwMDAwMCcsICctcGh0JywgJzIuMDAwMDAwJywgJy1tcycsICcxNicsICctdG4nLCAnOCcsICctbWEnLCAnMjAwJywgJy1pbWFlJywgJzxpbmZpbGUubWFlPicsICctb21hZScsICc8b3V0ZmlsZS5tYWU+Jw==	0.0011	0.0000	0.0011	0.0000	0.000	0	0	This compound has an ester and may undergo hydrolysis at high or low pH.	OPLS_2005	20.980	TRUE	vsw_1-LIGPREP-001-in.maegz:4860-1	vsw_1
	vsw_1-LIGPREP-001-in.maegz:9608	406	vsw_1.380	2025-02-05 09:54:02	2025-02-05 09:54:02	FALSE	0	C:\Users\user\Documents\Schrodinger\vsw_1	vsw_1-SP_OUT_1_pv.maegz		vsw_1-LIGPREP-001-in.maegz	9608	60134	0	W0NIM11PYzFjKFtTQEBdKD1PKVtDSDNdKVtjSF1jKE9bQ0gzXSljKGMxMilbY0hdW2NIXVtjSF1bY0hdMg==	J2VwaWtfcHl0aG9uJywgJy1waCcsICc3LjAwMDAwMCcsICctcGh0JywgJzIuMDAwMDAwJywgJy1tcycsICcxNicsICctdG4nLCAnOCcsICctbWEnLCAnMjAwJywgJy1pbWFlJywgJzxpbmZpbGUubWFlPicsICctb21hZScsICc8b3V0ZmlsZS5tYWU+Jw==	0.0000	0.0000	0.0000	0.0000	0.000	0	0		OPLS_2005	20.669	TRUE	vsw_1-LIGPREP-001-in.maegz:9608-2	vsw_1
	vsw_1-LIGPREP-001-in.maegz:8264	407	vsw_1.381	2025-02-05 09:54:02	2025-02-05 09:54:02	FALSE	0	C:\Users\user\Documents\Schrodinger\vsw_1	vsw_1-SP_OUT_1_pv.maegz		vsw_1-LIGPREP-001-in.maegz	8264	60134	0	Tz1DMVtDSDJdW0NASF0oW0NIM10pT0MoPUMxMiljM2MoT1tDSDJdMilbY0hdYyhbT0hdKWMoW2NIXTMpT1tDSDNd	J2VwaWtfcHl0aG9uJywgJy1waCcsICc3LjAwMDAwMCcsICctcGh0JywgJzIuMDAwMDAwJywgJy1tcycsICcxNicsICctdG4nLCAnOCcsICctbWEnLCAnMjAwJywgJy1pbWFlJywgJzxpbmZpbGUubWFlPicsICctb21hZScsICc8b3V0ZmlsZS5tYWU+Jw==	0.0004	0.0000	0.0004	0.0004	0.000	0	0		OPLS_2005	12.050	TRUE	vsw_1-LIGPREP-001-in.maegz:8264-1	vsw_1
	vsw_1-LIGPREP-001-in.maegz:7710	408	vsw_1.382	2025-02-05 09:54:02	2025-02-05 09:54:02	FALSE	0	C:\Users\user\Documents\Schrodinger\vsw_1	vsw_1-SP_OUT_1_pv.maegz		vsw_1-LIGPREP-001-in.maegz	7710	60134	0	Tz1DKFtOSDJdKVtDSDJdW0NIMl1bQ0BIXShDKD1PKVtPSF0pW05IXUMoPU8pW0NAQEhdKFtDSDNdKVtDSDJdW0NIMl1bQ0gyXVtDQF0oW0NIM10pKEMoPU8pW0NIXT1bQ0hdMSlbQ0BASF0oW0NAXTEyMylbQ0gyXVtDQEhdKEMoW0NIMl0zKT1bQ0gyXSlbQ0gyXVtDQEhdMltPSF0=	J2VwaWtfcHl0aG9uJywgJy1waCcsICc3LjAwMDAwMCcsICctcGh0JywgJzIuMDAwMDAwJywgJy1tcycsICcxNicsICctdG4nLCAnOCcsICctbWEnLCAnMjAwJywgJy1pbWFlJywgJzxpbmZpbGUubWFlPicsICctb21hZScsICc8b3V0ZmlsZS5tYWU+Jw==	0.0002	0.0002	0.0000	0.0000	0.000	-1	1		OPLS_2005	37.849	TRUE	vsw_1-LIGPREP-001-in.maegz:7710-3	vsw_1
	vsw_1-LIGPREP-001-in.maegz:476	409	vsw_1.383	2025-02-05 09:54:02	2025-02-05 09:54:02	FALSE	0	C:\Users\user\Documents\Schrodinger\vsw_1	vsw_1-SP_OUT_1_pv.maegz		vsw_1-LIGPREP-001-in.maegz	476	60134	0	W2NIXTFbY0hdYyhbT0hdKVtjSF1jKGMxMilvYyhjKGMyPU8pW09IXSktYzNbY0hdYyhbT0hdKWMoW09IXSljKFtjSF0zKVtPSF0=	J2VwaWtfcHl0aG9uJywgJy1waCcsICc3LjAwMDAwMCcsICctcGh0JywgJzIuMDAwMDAwJywgJy1tcycsICcxNicsICctdG4nLCAnOCcsICctbWEnLCAnMjAwJywgJy1pbWFlJywgJzxpbmZpbGUubWFlPicsICctb21hZScsICc8b3V0ZmlsZS5tYWU+Jw==	0.0468	0.0000	0.0468	0.0446	0.045	0	0		OPLS_2005	15.955	TRUE	vsw_1-LIGPREP-001-in.maegz:476-1	vsw_1
	vsw_1-LIGPREP-001-in.maegz:9225	410	vsw_1.384	2025-02-05 09:54:02	2025-02-05 09:54:02	FALSE	0	C:\Users\user\Documents\Schrodinger\vsw_1	vsw_1-SP_OUT_1_pv.maegz		vsw_1-LIGPREP-001-in.maegz	9225	60134	0	W09IXWMxW2NIXWMoW0NIM10pYyhbT0hdKWMoYzEyKWMoPU8pYzNjKG8yKWMoW09IXSlbY0hdW2NIXVtjSF0z	J2VwaWtfcHl0aG9uJywgJy1waCcsICc3LjAwMDAwMCcsICctcGh0JywgJzIuMDAwMDAwJywgJy1tcycsICcxNicsICctdG4nLCAnOCcsICctbWEnLCAnMjAwJywgJy1pbWFlJywgJzxpbmZpbGUubWFlPicsICctb21hZScsICc8b3V0ZmlsZS5tYWU+Jw==	0.0131	0.0000	0.0131	0.0112	0.011	0	0		OPLS_2005	17.442	TRUE	vsw_1-LIGPREP-001-in.maegz:9225-1	vsw_1
	vsw_1-LIGPREP-001-in.maegz:9662	411	vsw_1.385	2025-02-05 09:54:02	2025-02-05 09:54:02	FALSE	0	C:\Users\user\Documents\Schrodinger\vsw_1	vsw_1-SP_OUT_1_pv.maegz		vsw_1-LIGPREP-001-in.maegz	9662	60134	0	W0NIM11DKD1bQ0hdMSlPW0NASF0oT1tDSDNdKWMoYzEyKWMoT1tDSDNdKWMoW0NIXT1PKWMoW2NIXTIpW09IXQ==	J2VwaWtfcHl0aG9uJywgJy1waCcsICc3LjAwMDAwMCcsICctcGh0JywgJzIuMDAwMDAwJywgJy1tcycsICcxNicsICctdG4nLCAnOCcsICctbWEnLCAnMjAwJywgJy1pbWFlJywgJzxpbmZpbGUubWFlPicsICctb21hZScsICc8b3V0ZmlsZS5tYWU+Jw==	0.1343	0.0000	0.1343	0.1343	0.134	0	0	This compound contains an acetal/aminal-like group ( X-CH(R)-Y where X, Y are N, S, or O) that may be acid/base labile, releasing an aldehyde.	OPLS_2005	23.623	TRUE	vsw_1-LIGPREP-001-in.maegz:9662-1	vsw_1
	vsw_1-LIGPREP-001-in.maegz:4323	412	vsw_1.386	2025-02-05 09:54:02	2025-02-05 09:54:02	FALSE	0	C:\Users\user\Documents\Schrodinger\vsw_1	vsw_1-SP_OUT_1_pv.maegz		vsw_1-LIGPREP-001-in.maegz	4323	60134	0	W0NIM11bQ0gyXWMxbmMoQyg9TylbT0hdKVtjSF1jKGMxMiljM2MoW25IXTIpW2NIXVtjSF1bY0hdW2NIXTM=	J2VwaWtfcHl0aG9uJywgJy1waCcsICc3LjAwMDAwMCcsICctcGh0JywgJzIuMDAwMDAwJywgJy1tcycsICcxNicsICctdG4nLCAnOCcsICctbWEnLCAnMjAwJywgJy1pbWFlJywgJzxpbmZpbGUubWFlPicsICctb21hZScsICc8b3V0ZmlsZS5tYWU+Jw==	0.0453	0.0453	0.0000	0.0453	0.091	0	2		OPLS_2005	7.086	TRUE	vsw_1-LIGPREP-001-in.maegz:4323-1	vsw_1
	vsw_1-LIGPREP-001-in.maegz:1580	413	vsw_1.387	2025-02-05 09:54:02	2025-02-05 09:54:02	FALSE	0	C:\Users\user\Documents\Schrodinger\vsw_1	vsw_1-SP_OUT_1_pv.maegz		vsw_1-LIGPREP-001-in.maegz	1580	60134	0	Tz1DMVtDSDJdW0NASF0oW0NIM10pT2MoYzEyKVtjSF1jM2MoYzJbT0hdKWMoT1tDSDNdKVtjSF1jKFtjSF0zKU9bQ0gzXQ==	J2VwaWtfcHl0aG9uJywgJy1waCcsICc3LjAwMDAwMCcsICctcGh0JywgJzIuMDAwMDAwJywgJy1tcycsICcxNicsICctdG4nLCAnOCcsICctbWEnLCAnMjAwJywgJy1pbWFlJywgJzxpbmZpbGUubWFlPicsICctb21hZScsICc8b3V0ZmlsZS5tYWU+Jw==	0.0361	0.0000	0.0361	0.0361	0.036	0	0		OPLS_2005	32.556	TRUE	vsw_1-LIGPREP-001-in.maegz:1580-1	vsw_1
	vsw_1-LIGPREP-001-in.maegz:204	414	vsw_1.388	2025-02-05 09:54:02	2025-02-05 09:54:02	FALSE	0	C:\Users\user\Documents\Schrodinger\vsw_1	vsw_1-SP_OUT_1_pv.maegz		vsw_1-LIGPREP-001-in.maegz	204	60134	0	W2NIXTFbY0hdW2NIXVtjSF1jKGMxMilDKD1PKWMzYyhDMj1PKWMoW09IXSljKFtPSF0pW2NIXWMzW09IXQ==	J2VwaWtfcHl0aG9uJywgJy1waCcsICc3LjAwMDAwMCcsICctcGh0JywgJzIuMDAwMDAwJywgJy1tcycsICcxNicsICctdG4nLCAnOCcsICctbWEnLCAnMjAwJywgJy1pbWFlJywgJzxpbmZpbGUubWFlPicsICctb21hZScsICc8b3V0ZmlsZS5tYWU+Jw==	0.1245	0.0000	0.1245	0.1226	0.123	0	0		OPLS_2005	25.481	TRUE	vsw_1-LIGPREP-001-in.maegz:204-1	vsw_1
	vsw_1-LIGPREP-001-in.maegz:10127	415	vsw_1.389	2025-02-05 09:54:02	2025-02-05 09:54:02	FALSE	0	C:\Users\user\Documents\Schrodinger\vsw_1	vsw_1-SP_OUT_1_pv.maegz		vsw_1-LIGPREP-001-in.maegz	10127	60134	0	W0NIM11bQ0hdKFtDSDNdKVtDQEBdKEMxPU8pKFtPSF0pT2MoYzEyKWMzYyhbY0hdW2NIXTIpW0NIMl1bQ0BdKFtDSDNdKShbT0hdKU9bQ0gyXTM=	J2VwaWtfcHl0aG9uJywgJy1waCcsICc3LjAwMDAwMCcsICctcGh0JywgJzIuMDAwMDAwJywgJy1tcycsICcxNicsICctdG4nLCAnOCcsICctbWEnLCAnMjAwJywgJy1pbWFlJywgJzxpbmZpbGUubWFlPicsICctb21hZScsICc8b3V0ZmlsZS5tYWU+Jw==	0.0000	0.0000	0.0000	0.0000	0.000	0	0		OPLS_2005	30.633	TRUE	vsw_1-LIGPREP-001-in.maegz:10127-1	vsw_1
	vsw_1-LIGPREP-001-in.maegz:3596	416	vsw_1.390	2025-02-05 09:54:02	2025-02-05 09:54:02	FALSE	0	C:\Users\user\Documents\Schrodinger\vsw_1	vsw_1-SP_OUT_1_pv.maegz		vsw_1-LIGPREP-001-in.maegz	3596	60134	0	W0NIM11DKFtDSDNdKShbT0hdKVtDQEhdKFtPSF0pW0NIMl1jMWMoW09IXSlbY0hdW2NIXWMoW2NIXTEpW0NIMl1bQ0BdMihDKD1PKU9bQ0gzXSlDKD1DKEMoPU8pTzIpT1tDSDNdKWMzW2NIXVtjSF1jKFtPSF0pW2NIXVtjSF0z	J2VwaWtfcHl0aG9uJywgJy1waCcsICc3LjAwMDAwMCcsICctcGh0JywgJzIuMDAwMDAwJywgJy1tcycsICcxNicsICctdG4nLCAnOCcsICctbWEnLCAnMjAwJywgJy1pbWFlJywgJzxpbmZpbGUubWFlPicsICctb21hZScsICc8b3V0ZmlsZS5tYWU+Jw==	0.0027	0.0000	0.0027	0.0025	0.003	0	0	This compound has an ester and may undergo hydrolysis at high or low pH.	OPLS_2005	30.405	TRUE	vsw_1-LIGPREP-001-in.maegz:3596-1	vsw_1
	vsw_1-LIGPREP-001-in.maegz:7295	417	vsw_1.391	2025-02-05 09:54:02	2025-02-05 09:54:02	FALSE	0	C:\Users\user\Documents\Schrodinger\vsw_1	vsw_1-SP_OUT_1_pv.maegz		vsw_1-LIGPREP-001-in.maegz	7295	60134	0	W0NIM11DKD1PKVtOSF1bQ0gyXVtDSDJdYyhjKGMxMilbY0hdW2NIXVtjSF1bY0hdMiljKFtuSF0xKVtDQEBIXShbQ0BIXShbT0hdKVtDSDJdW09IXSljKFtjSF1bbkhdMyljKGMzNClbY0hdW2NIXVtjSF1bY0hdNA==	J2VwaWtfcHl0aG9uJywgJy1waCcsICc3LjAwMDAwMCcsICctcGh0JywgJzIuMDAwMDAwJywgJy1tcycsICcxNicsICctdG4nLCAnOCcsICctbWEnLCAnMjAwJywgJy1pbWFlJywgJzxpbmZpbGUubWFlPicsICctb21hZScsICc8b3V0ZmlsZS5tYWU+Jw==	0.0000	0.0000	0.0000	0.0000	0.000	0	0		OPLS_2005	13.542	TRUE	vsw_1-LIGPREP-001-in.maegz:7295-1	vsw_1
	vsw_1-LIGPREP-001-in.maegz:2713	418	vsw_1.392	2025-02-05 09:54:02	2025-02-05 09:54:02	FALSE	0	C:\Users\user\Documents\Schrodinger\vsw_1	vsw_1-SP_OUT_1_pv.maegz		vsw_1-LIGPREP-001-in.maegz	2713	60134	0	W2NIXTFbY0hdW2NIXVtjSF1jKGMxMiljKFtDSF09TylbY0hdYyg9TyluMltTSF0=	J2VwaWtfcHl0aG9uJywgJy1waCcsICc3LjAwMDAwMCcsICctcGh0JywgJzIuMDAwMDAwJywgJy1tcycsICcxNicsICctdG4nLCAnOCcsICctbWEnLCAnMjAwJywgJy1pbWFlJywgJzxpbmZpbGUubWFlPicsICctb21hZScsICc8b3V0ZmlsZS5tYWU+Jw==	0.1341	0.0000	0.1341	0.1341	0.134	0	0		OPLS_2005	21.819	TRUE	vsw_1-LIGPREP-001-in.maegz:2713-1	vsw_1
	vsw_1-LIGPREP-001-in.maegz:4893	419	vsw_1.393	2025-02-05 09:54:02	2025-02-05 09:54:02	FALSE	0	C:\Users\user\Documents\Schrodinger\vsw_1	vsw_1-SP_OUT_1_pv.maegz		vsw_1-LIGPREP-001-in.maegz	4893	60134	0	W0NIM11DKD1PKWMxYyhbT0hdKWMoQyg9TylbQ0gzXSljKFtPSF0pYyhjMVtPSF0pW0NAQEhdMltDSDJdW0NIMl1bQ0gyXVtOSF0y	J2VwaWtfcHl0aG9uJywgJy1waCcsICc3LjAwMDAwMCcsICctcGh0JywgJzIuMDAwMDAwJywgJy1tcycsICcxNicsICctdG4nLCAnOCcsICctbWEnLCAnMjAwJywgJy1pbWFlJywgJzxpbmZpbGUubWFlPicsICctb21hZScsICc8b3V0ZmlsZS5tYWU+Jw==	0.0851	0.0490	0.0362	0.1703	0.219	-1	3		OPLS_2005	56.345	TRUE	vsw_1-LIGPREP-001-in.maegz:4893-1	vsw_1
	vsw_1-LIGPREP-001-in.maegz:3270	420	vsw_1.394	2025-02-05 09:54:02	2025-02-05 09:54:02	FALSE	0	C:\Users\user\Documents\Schrodinger\vsw_1	vsw_1-SP_OUT_1_pv.maegz		vsw_1-LIGPREP-001-in.maegz	3270	60134	0	W09IXWMxW2NIXVtjSF1jKGMyYzEzKWM0YyhjMltjSF1bY0hdYzNbT0hdKVtjSF1jKFtPSF0pYzVjNFtDQEBIXTZbQ0BASF0oTzYpQyg9TylbQ0BIXTVbT0hd	J2VwaWtfcHl0aG9uJywgJy1waCcsICc3LjAwMDAwMCcsICctcGh0JywgJzIuMDAwMDAwJywgJy1tcycsICcxNicsICctdG4nLCAnOCcsICctbWEnLCAnMjAwJywgJy1pbWFlJywgJzxpbmZpbGUubWFlPicsICctb21hZScsICc8b3V0ZmlsZS5tYWU+Jw==	0.0630	0.0000	0.0630	0.0616	0.062	0	0		OPLS_2005	74.497	TRUE	vsw_1-LIGPREP-001-in.maegz:3270-1	vsw_1
	vsw_1-LIGPREP-001-in.maegz:2569	421	vsw_1.395	2025-02-05 09:54:02	2025-02-05 09:54:02	FALSE	0	C:\Users\user\Documents\Schrodinger\vsw_1	vsw_1-SP_OUT_1_pv.maegz		vsw_1-LIGPREP-001-in.maegz	2569	60134	0	W0NIM11jMWMoW09IXSlbY0hdYyhbT0hdKWMoYzEyKWMoPU8pYyhbY0hdbzIpLWMzW2NIXWMoW09IXSljKFtPSF0pW2NIXVtjSF0z	J2VwaWtfcHl0aG9uJywgJy1waCcsICc3LjAwMDAwMCcsICctcGh0JywgJzIuMDAwMDAwJywgJy1tcycsICcxNicsICctdG4nLCAnOCcsICctbWEnLCAnMjAwJywgJy1pbWFlJywgJzxpbmZpbGUubWFlPicsICctb21hZScsICc8b3V0ZmlsZS5tYWU+Jw==	0.0162	0.0000	0.0162	0.0111	0.011	0	0		OPLS_2005	20.142	TRUE	vsw_1-LIGPREP-001-in.maegz:2569-1	vsw_1
	vsw_1-LIGPREP-001-in.maegz:424	422	vsw_1.396	2025-02-05 09:54:02	2025-02-05 09:54:02	FALSE	0	C:\Users\user\Documents\Schrodinger\vsw_1	vsw_1-SP_OUT_1_pv.maegz		vsw_1-LIGPREP-001-in.maegz	424	60134	0	W2NIXTFjKFtPSF0pW2NIXWMoW09IXSljKGMxMiljKD1PKWMoT1tDSDNdKWMobzIpLWMzW2NIXWMoW09IXSljKFtPSF0pW2NIXVtjSF0z	J2VwaWtfcHl0aG9uJywgJy1waCcsICc3LjAwMDAwMCcsICctcGh0JywgJzIuMDAwMDAwJywgJy1tcycsICcxNicsICctdG4nLCAnOCcsICctbWEnLCAnMjAwJywgJy1pbWFlJywgJzxpbmZpbGUubWFlPicsICctb21hZScsICc8b3V0ZmlsZS5tYWU+Jw==	0.0440	0.0000	0.0440	0.0412	0.041	0	0		OPLS_2005	22.561	TRUE	vsw_1-LIGPREP-001-in.maegz:424-1	vsw_1
	vsw_1-LIGPREP-001-in.maegz:6682	423	vsw_1.397	2025-02-05 09:54:02	2025-02-05 09:54:02	FALSE	0	C:\Users\user\Documents\Schrodinger\vsw_1	vsw_1-SP_OUT_1_pv.maegz		vsw_1-LIGPREP-001-in.maegz	6682	60134	0	W0NIM11bQ0BIXShbT0hdKVtDSDJdW0NAQEhdKFtPSF0pW0NIMl1bQ0BASF0oW09IXSlbQ0gyXVtDQEhdKFtDSDJdMSlPQyg9TyljKGMxMiljKFtPSF0pYzNjKFtjSF0yKVtjSF1jKE9bQ0gzXSlbY0hdYzNbT0hd	J2VwaWtfcHl0aG9uJywgJy1waCcsICc3LjAwMDAwMCcsICctcGh0JywgJzIuMDAwMDAwJywgJy1tcycsICcxNicsICctdG4nLCAnOCcsICctbWEnLCAnMjAwJywgJy1pbWFlJywgJzxpbmZpbGUubWFlPicsICctb21hZScsICc8b3V0ZmlsZS5tYWU+Jw==	0.0857	0.0000	0.0857	0.0834	0.083	0	0	This compound has an ester and may undergo hydrolysis at high or low pH.	OPLS_2005	34.079	TRUE	vsw_1-LIGPREP-001-in.maegz:6682-1	vsw_1
	vsw_1-LIGPREP-001-in.maegz:1430	424	vsw_1.398	2025-02-05 09:54:02	2025-02-05 09:54:02	FALSE	0	C:\Users\user\Documents\Schrodinger\vsw_1	vsw_1-SP_OUT_1_pv.maegz		vsw_1-LIGPREP-001-in.maegz	1430	60134	0	W0NIM11jKFtjSF0xKW5bY0hdYyhjMTIpQyg9TyljM2MoQzI9TylbY0hdYyhbT0hdKVtjSF1jM09bQ0gzXQ==	J2VwaWtfcHl0aG9uJywgJy1waCcsICc3LjAwMDAwMCcsICctcGh0JywgJzIuMDAwMDAwJywgJy1tcycsICcxNicsICctdG4nLCAnOCcsICctbWEnLCAnMjAwJywgJy1pbWFlJywgJzxpbmZpbGUubWFlPicsICctb21hZScsICc8b3V0ZmlsZS5tYWU+Jw==	0.2447	0.2447	0.0000	0.2447	0.489	-1	1		OPLS_2005	20.558	TRUE	vsw_1-LIGPREP-001-in.maegz:1430-1	vsw_1
	vsw_1-LIGPREP-001-in.maegz:3029	425	vsw_1.399	2025-02-05 09:54:02	2025-02-05 09:54:02	FALSE	0	C:\Users\user\Documents\Schrodinger\vsw_1	vsw_1-SP_OUT_1_pv.maegz		vsw_1-LIGPREP-001-in.maegz	3029	60134	0	W0NIM11DKD1PKWMxb1tjSF1jKGMxMilDKD1PKWMzYyhDMj1PKWMoW09IXSlbY0hdW2NIXVtjSF0z	J2VwaWtfcHl0aG9uJywgJy1waCcsICc3LjAwMDAwMCcsICctcGh0JywgJzIuMDAwMDAwJywgJy1tcycsICcxNicsICctdG4nLCAnOCcsICctbWEnLCAnMjAwJywgJy1pbWFlJywgJzxpbmZpbGUubWFlPicsICctb21hZScsICc8b3V0ZmlsZS5tYWU+Jw==	0.0024	0.0000	0.0024	0.0024	0.002	0	0		OPLS_2005	20.742	TRUE	vsw_1-LIGPREP-001-in.maegz:3029-1	vsw_1
	vsw_1-LIGPREP-001-in.maegz:8456	426	vsw_1.400	2025-02-05 09:54:02	2025-02-05 09:54:02	FALSE	0	C:\Users\user\Documents\Schrodinger\vsw_1	vsw_1-SP_OUT_1_pv.maegz		vsw_1-LIGPREP-001-in.maegz	8456	60134	0	W0NIM11bQ0gyXU9bQ0BASF0oW0NIMl0xKVtDQEBIXShbT0hdKUMyPUMoW0NAQEhdM2MoYzJjMTQpW2NIXVtjSF1jNFtPSF0pYzVjKEMoPU8pW0NIMl0zKWMoW09IXSlbY0hdW2NIXVtjSF01	J2VwaWtfcHl0aG9uJywgJy1waCcsICc3LjAwMDAwMCcsICctcGh0JywgJzIuMDAwMDAwJywgJy1tcycsICcxNicsICctdG4nLCAnOCcsICctbWEnLCAnMjAwJywgJy1pbWFlJywgJzxpbmZpbGUubWFlPicsICctb21hZScsICc8b3V0ZmlsZS5tYWU+Jw==	0.0067	0.0000	0.0067	0.0065	0.006	0	0		OPLS_2005	56.109	TRUE	vsw_1-LIGPREP-001-in.maegz:8456-3	vsw_1
	vsw_1-LIGPREP-001-in.maegz:528	427	vsw_1.401	2025-02-05 09:54:02	2025-02-05 09:54:02	FALSE	0	C:\Users\user\Documents\Schrodinger\vsw_1	vsw_1-SP_OUT_1_pv.maegz		vsw_1-LIGPREP-001-in.maegz	528	60134	0	W09IXWMxW2NIXWMoW0NIMl1bT0hdKVtjSF1jKGMxMilDKD1PKWMzYyhDMj1PKWMoW09IXSlbY0hdYyhbY0hdMylbT0hd	J2VwaWtfcHl0aG9uJywgJy1waCcsICc3LjAwMDAwMCcsICctcGh0JywgJzIuMDAwMDAwJywgJy1tcycsICcxNicsICctdG4nLCAnOCcsICctbWEnLCAnMjAwJywgJy1pbWFlJywgJzxpbmZpbGUubWFlPicsICctb21hZScsICc8b3V0ZmlsZS5tYWU+Jw==	0.1086	0.0000	0.1086	0.1035	0.104	0	0		OPLS_2005	26.830	TRUE	vsw_1-LIGPREP-001-in.maegz:528-1	vsw_1
	vsw_1-LIGPREP-001-in.maegz:2239	428	vsw_1.402	2025-02-05 09:54:02	2025-02-05 09:54:02	FALSE	0	C:\Users\user\Documents\Schrodinger\vsw_1	vsw_1-SP_OUT_1_pv.maegz		vsw_1-LIGPREP-001-in.maegz	2239	60134	0	W0NIM11DKFtDSDNdKT1bQ0hdW0NIMl1jMWMoW09IXSljKE9bQ0gzXSlbY0hdYyhbY0hdMSlbQ0gyXVtDQF0yKEMoPU8pT1tDSDNdKUMoPUMoQyg9TylPMilbT0hdKWMzW2NIXVtjSF1jKFtPSF0pW2NIXVtjSF0z	J2VwaWtfcHl0aG9uJywgJy1waCcsICc3LjAwMDAwMCcsICctcGh0JywgJzIuMDAwMDAwJywgJy1tcycsICcxNicsICctdG4nLCAnOCcsICctbWEnLCAnMjAwJywgJy1pbWFlJywgJzxpbmZpbGUubWFlPicsICctb21hZScsICc8b3V0ZmlsZS5tYWU+Jw==	0.0076	0.0045	0.0031	0.0000	0.004	-1	1	This compound has an ester and may undergo hydrolysis at high or low pH.	OPLS_2005	25.068	TRUE	vsw_1-LIGPREP-001-in.maegz:2239-1	vsw_1
	vsw_1-LIGPREP-001-in.maegz:9237	429	vsw_1.403	2025-02-05 09:54:02	2025-02-05 09:54:02	FALSE	0	C:\Users\user\Documents\Schrodinger\vsw_1	vsw_1-SP_OUT_1_pv.maegz		vsw_1-LIGPREP-001-in.maegz	9237	60134	0	W2NIXTFbY0hdW2NIXVtjSF1jKGMxMiljKD1PKW4oQyg9TylbQ0gzXSljKG4yKVtDSDJdYzNbY0hdW2NIXWMoW09IXSlbY0hdW2NIXTM=	J2VwaWtfcHl0aG9uJywgJy1waCcsICc3LjAwMDAwMCcsICctcGh0JywgJzIuMDAwMDAwJywgJy1tcycsICcxNicsICctdG4nLCAnOCcsICctbWEnLCAnMjAwJywgJy1pbWFlJywgJzxpbmZpbGUubWFlPicsICctb21hZScsICc8b3V0ZmlsZS5tYWU+Jw==	0.0005	0.0000	0.0005	0.0005	0.000	0	0		OPLS_2005	40.564	TRUE	vsw_1-LIGPREP-001-in.maegz:9237-1	vsw_1
	vsw_1-LIGPREP-001-in.maegz:6952	430	vsw_1.404	2025-02-05 09:54:02	2025-02-05 09:54:02	FALSE	0	C:\Users\user\Documents\Schrodinger\vsw_1	vsw_1-SP_OUT_1_pv.maegz		vsw_1-LIGPREP-001-in.maegz	6952	60134	0	W0NIM11bQ0gyXVtDSDJdW0NIMl1bQ0gyXS9bQ0hdPVtDSF0vQyhbQ0BIXShbQ0BIXTFPMilPQyg9TylbQ0gzXSk9QyhbQ0gyXVtPSF0pW0NASF0oW0NAQF0xMjMpT0MoW0NIM10pKFtDSDNdKVtDQEBIXShbQ0gyXTMpW09IXQ==	J2VwaWtfcHl0aG9uJywgJy1waCcsICc3LjAwMDAwMCcsICctcGh0JywgJzIuMDAwMDAwJywgJy1tcycsICcxNicsICctdG4nLCAnOCcsICctbWEnLCAnMjAwJywgJy1pbWFlJywgJzxpbmZpbGUubWFlPicsICctb21hZScsICc8b3V0ZmlsZS5tYWU+Jw==	0.0000	0.0000	0.0000	0.0000	0.000	0	0	This compound has an ester and may undergo hydrolysis at high or low pH.	OPLS_2005	34.164	TRUE	vsw_1-LIGPREP-001-in.maegz:6952-1	vsw_1
	vsw_1-LIGPREP-001-in.maegz:8606	431	vsw_1.405	2025-02-05 09:54:02	2025-02-05 09:54:02	FALSE	0	C:\Users\user\Documents\Schrodinger\vsw_1	vsw_1-SP_OUT_1_pv.maegz		vsw_1-LIGPREP-001-in.maegz	8606	60134	0	Tz1DKFtPSF0pW0NAQEhdMVtDSDJdW0NIMl1bQ0gyXU4xQyg9TylbQ0gyXVtDSDJdYzJuYyhDKD1PKVtPSF0pW2NIXWMoYzIzKWM0YyhbbkhdMylbY0hdW2NIXWMoW2NIXTQpW09IXQ==	J2VwaWtfcHl0aG9uJywgJy1waCcsICc3LjAwMDAwMCcsICctcGh0JywgJzIuMDAwMDAwJywgJy1tcycsICcxNicsICctdG4nLCAnOCcsICctbWEnLCAnMjAwJywgJy1pbWFlJywgJzxpbmZpbGUubWFlPicsICctb21hZScsICc8b3V0ZmlsZS5tYWU+Jw==	0.1118	0.0987	0.0131	0.1094	0.208	-1	3		OPLS_2005	7.840	TRUE	vsw_1-LIGPREP-001-in.maegz:8606-1	vsw_1
	vsw_1-LIGPREP-001-in.maegz:391	432	vsw_1.406	2025-02-05 09:54:02	2025-02-05 09:54:02	FALSE	0	C:\Users\user\Documents\Schrodinger\vsw_1	vsw_1-SP_OUT_1_pv.maegz		vsw_1-LIGPREP-001-in.maegz	391	60134	0	W2NIXTFjKFtPSF0pW2NIXVtjSF1jKGMxMilbQ0gyXVtDQEBIXShbQ0gyXU8yKWMzW2NIXVtjSF1jKFtPSF0pW2NIXVtjSF0z	J2VwaWtfcHl0aG9uJywgJy1waCcsICc3LjAwMDAwMCcsICctcGh0JywgJzIuMDAwMDAwJywgJy1tcycsICcxNicsICctdG4nLCAnOCcsICctbWEnLCAnMjAwJywgJy1pbWFlJywgJzxpbmZpbGUubWFlPicsICctb21hZScsICc8b3V0ZmlsZS5tYWU+Jw==	0.0011	0.0000	0.0011	0.0000	0.000	0	0		OPLS_2005	13.824	TRUE	vsw_1-LIGPREP-001-in.maegz:391-2	vsw_1
	vsw_1-LIGPREP-001-in.maegz:691	433	vsw_1.407	2025-02-05 09:54:02	2025-02-05 09:54:02	FALSE	0	C:\Users\user\Documents\Schrodinger\vsw_1	vsw_1-SP_OUT_1_pv.maegz		vsw_1-LIGPREP-001-in.maegz	691	60134	0	W2NIXTFbY0hdW2NIXVtjSF1jKGMxMiluYzNjKG4yKWMoQyg9TylbTkgyXSlbY0hdW2NIXVtjSF0z	J2VwaWtfcHl0aG9uJywgJy1waCcsICc3LjAwMDAwMCcsICctcGh0JywgJzIuMDAwMDAwJywgJy1tcycsICcxNicsICctdG4nLCAnOCcsICctbWEnLCAnMjAwJywgJy1pbWFlJywgJzxpbmZpbGUubWFlPicsICctb21hZScsICc8b3V0ZmlsZS5tYWU+Jw==	0.0000	0.0000	0.0000	0.0000	0.000	0	0		OPLS_2005	24.048	TRUE	vsw_1-LIGPREP-001-in.maegz:691-1	vsw_1
	vsw_1-LIGPREP-001-in.maegz:2760	434	vsw_1.408	2025-02-05 09:54:02	2025-02-05 09:54:02	FALSE	0	C:\Users\user\Documents\Schrodinger\vsw_1	vsw_1-SP_OUT_1_pv.maegz		vsw_1-LIGPREP-001-in.maegz	2760	60134	0	W0NIM11DKD1PKVtDSDJdYyhbY0hdMSljKD1PKW9jKGMxMiljKE9bQ0gzXSlbY0hdYyhbY0hdMilPW0NIM10=	J2VwaWtfcHl0aG9uJywgJy1waCcsICc3LjAwMDAwMCcsICctcGh0JywgJzIuMDAwMDAwJywgJy1tcycsICcxNicsICctdG4nLCAnOCcsICctbWEnLCAnMjAwJywgJy1pbWFlJywgJzxpbmZpbGUubWFlPicsICctb21hZScsICc8b3V0ZmlsZS5tYWU+Jw==	0.0000	0.0000	0.0000	0.0000	0.000	0	0		OPLS_2005	14.977	TRUE	vsw_1-LIGPREP-001-in.maegz:2760-1	vsw_1
	vsw_1-LIGPREP-001-in.maegz:4311	435	vsw_1.409	2025-02-05 09:54:02	2025-02-05 09:54:02	FALSE	0	C:\Users\user\Documents\Schrodinger\vsw_1	vsw_1-SP_OUT_1_pv.maegz		vsw_1-LIGPREP-001-in.maegz	4311	60134	0	W0NIM11jMW9jKFtDQEBIXShbQ0gzXSlbT0hdKWMoYzEyKUMoPU8pYzNjKEMyPU8pYyhbT0hdKVtjSF1bY0hdW2NIXTM=	J2VwaWtfcHl0aG9uJywgJy1waCcsICc3LjAwMDAwMCcsICctcGh0JywgJzIuMDAwMDAwJywgJy1tcycsICcxNicsICctdG4nLCAnOCcsICctbWEnLCAnMjAwJywgJy1pbWFlJywgJzxpbmZpbGUubWFlPicsICctb21hZScsICc8b3V0ZmlsZS5tYWU+Jw==	0.0024	0.0000	0.0024	0.0024	0.002	0	0		OPLS_2005	18.677	TRUE	vsw_1-LIGPREP-001-in.maegz:4311-2	vsw_1
	vsw_1-LIGPREP-001-in.maegz:4408	436	vsw_1.410	2025-02-05 09:54:02	2025-02-05 09:54:02	FALSE	0	C:\Users\user\Documents\Schrodinger\vsw_1	vsw_1-SP_OUT_1_pv.maegz		vsw_1-LIGPREP-001-in.maegz	4408	60134	0	W0NIM11PW0NASF0xT2MyYyhbT0hdKVtjSF1bY0hdYyhjMmMzYzE0KWMoPU8pb2MzYyhbT0hdKVtjSF1bY0hdNA==	J2VwaWtfcHl0aG9uJywgJy1waCcsICc3LjAwMDAwMCcsICctcGh0JywgJzIuMDAwMDAwJywgJy1tcycsICcxNicsICctdG4nLCAnOCcsICctbWEnLCAnMjAwJywgJy1pbWFlJywgJzxpbmZpbGUubWFlPicsICctb21hZScsICc8b3V0ZmlsZS5tYWU+Jw==	0.0325	0.0000	0.0325	0.0322	0.032	0	0	This compound contains an acetal/aminal-like group ( X-CH(R)-Y where X, Y are N, S, or O) that may be acid/base labile, releasing an aldehyde.	OPLS_2005	27.788	TRUE	vsw_1-LIGPREP-001-in.maegz:4408-1	vsw_1
	vsw_1-LIGPREP-001-in.maegz:6726	437	vsw_1.411	2025-02-05 09:54:02	2025-02-05 09:54:02	FALSE	0	C:\Users\user\Documents\Schrodinger\vsw_1	vsw_1-SP_OUT_1_pv.maegz		vsw_1-LIGPREP-001-in.maegz	6726	60134	0	W09IXVtDQEBIXTFbQ0gyXVtDQEhdKEMoPU8pW0NIM10pW0NAXShbQ0gzXSkoW0NAQF0xMltDSDNdKVtDSDJdW0NIMl1DMz1DMltDSDJdW0NIMl1bQ0BdNChbT0hdKUMoPVtDSF0zKVtDSF09W0NIXUMoPU8pT0M0KFtDSDNdKVtDSDNd	J2VwaWtfcHl0aG9uJywgJy1waCcsICc3LjAwMDAwMCcsICctcGh0JywgJzIuMDAwMDAwJywgJy1tcycsICcxNicsICctdG4nLCAnOCcsICctbWEnLCAnMjAwJywgJy1pbWFlJywgJzxpbmZpbGUubWFlPicsICctb21hZScsICc8b3V0ZmlsZS5tYWU+Jw==	0.0000	0.0000	0.0000	0.0000	0.000	0	0	This compound has an ester and may undergo hydrolysis at high or low pH.	OPLS_2005	91.540	TRUE	vsw_1-LIGPREP-001-in.maegz:6726-1	vsw_1
	vsw_1-LIGPREP-001-in.maegz:688	438	vsw_1.412	2025-02-05 09:54:02	2025-02-05 09:54:02	FALSE	0	C:\Users\user\Documents\Schrodinger\vsw_1	vsw_1-SP_OUT_1_pv.maegz		vsw_1-LIGPREP-001-in.maegz	688	60134	0	W09IXVtDQEBIXTFbQ0BASF0oW09IXSlbQ0gyXVtDQEhdKFtDQEBdMTJbQ0gzXSlbQ0BIXTNbQ0BIXShbQ0gyXVtDSDJdMiljNGMoW0NIMl1bQ0gyXTMpW2NIXWMoW09IXSlbY0hdW2NIXTQ=	J2VwaWtfcHl0aG9uJywgJy1waCcsICc3LjAwMDAwMCcsICctcGh0JywgJzIuMDAwMDAwJywgJy1tcycsICcxNicsICctdG4nLCAnOCcsICctbWEnLCAnMjAwJywgJy1pbWFlJywgJzxpbmZpbGUubWFlPicsICctb21hZScsICc8b3V0ZmlsZS5tYWU+Jw==	0.0001	0.0000	0.0001	0.0000	0.000	0	0		OPLS_2005	50.477	TRUE	vsw_1-LIGPREP-001-in.maegz:688-2	vsw_1
	vsw_1-LIGPREP-001-in.maegz:3765	439	vsw_1.413	2025-02-05 09:54:02	2025-02-05 09:54:02	FALSE	0	C:\Users\user\Documents\Schrodinger\vsw_1	vsw_1-SP_OUT_1_pv.maegz		vsw_1-LIGPREP-001-in.maegz	3765	60134	0	W0NIM11PYyhbY0hdMSljKFtDSDJdW0NIM10pYyhbT0hdKWMoYzEyKUMoPU8pW0NASF0oW0NIM10pW0NAQEhdKFtDSDNdKVtDQEBIXTJbT0hd	J2VwaWtfcHl0aG9uJywgJy1waCcsICc3LjAwMDAwMCcsICctcGh0JywgJzIuMDAwMDAwJywgJy1tcycsICcxNicsICctdG4nLCAnOCcsICctbWEnLCAnMjAwJywgJy1pbWFlJywgJzxpbmZpbGUubWFlPicsICctb21hZScsICc8b3V0ZmlsZS5tYWU+Jw==	0.0033	0.0000	0.0033	0.0033	0.003	0	0		OPLS_2005	24.827	TRUE	vsw_1-LIGPREP-001-in.maegz:3765-1	vsw_1
	vsw_1-LIGPREP-001-in.maegz:5772	440	vsw_1.414	2025-02-05 09:54:02	2025-02-05 09:54:02	FALSE	0	C:\Users\user\Documents\Schrodinger\vsw_1	vsw_1-SP_OUT_1_pv.maegz		vsw_1-LIGPREP-001-in.maegz	5772	60134	0	W0NIM11jKFtjSF0xKW9jKD1PKWMoYzEyKVtjSF1jKFtPSF0pYyhPW0NIM10pYzJbQ0gyXVtDSF09QyhbQ0gzXSlbQ0gzXQ==	J2VwaWtfcHl0aG9uJywgJy1waCcsICc3LjAwMDAwMCcsICctcGh0JywgJzIuMDAwMDAwJywgJy1tcycsICcxNicsICctdG4nLCAnOCcsICctbWEnLCAnMjAwJywgJy1pbWFlJywgJzxpbmZpbGUubWFlPicsICctb21hZScsICc8b3V0ZmlsZS5tYWU+Jw==	0.0011	0.0000	0.0011	0.0011	0.001	0	0		OPLS_2005	21.050	TRUE	vsw_1-LIGPREP-001-in.maegz:5772-1	vsw_1
	vsw_1-LIGPREP-001-in.maegz:1752	441	vsw_1.415	2025-02-05 09:54:02	2025-02-05 09:54:02	FALSE	0	C:\Users\user\Documents\Schrodinger\vsw_1	vsw_1-SP_OUT_1_pv.maegz		vsw_1-LIGPREP-001-in.maegz	1752	60134	0	W2NIXTFbY0hdYyhDbClbY0hdYyhjMTIpW25IXWMzYzJbY0hdYyhzMylDKD1PKVtOSDJd	J2VwaWtfcHl0aG9uJywgJy1waCcsICc3LjAwMDAwMCcsICctcGh0JywgJzIuMDAwMDAwJywgJy1tcycsICcxNicsICctdG4nLCAnOCcsICctbWEnLCAnMjAwJywgJy1pbWFlJywgJzxpbmZpbGUubWFlPicsICctb21hZScsICc8b3V0ZmlsZS5tYWU+Jw==	0.0000	0.0000	0.0000	0.0000	0.000	0	0		OPLS_2005	45.005	TRUE	vsw_1-LIGPREP-001-in.maegz:1752-1	vsw_1
	vsw_1-LIGPREP-001-in.maegz:9524	442	vsw_1.416	2025-02-05 09:54:02	2025-02-05 09:54:02	FALSE	0	C:\Users\user\Documents\Schrodinger\vsw_1	vsw_1-SP_OUT_1_pv.maegz		vsw_1-LIGPREP-001-in.maegz	9524	60134	0	W0NIM11bQ0BASF0oW0NIMl0xKVtDQEhdKFtPSF0pW0NAQEhdKFtDSDNdKWMoYzEyKWMoPU8pYzNjKG8yKVtjSF1jKE9bQ0gzXSlbY0hdYzNbT0hd	J2VwaWtfcHl0aG9uJywgJy1waCcsICc3LjAwMDAwMCcsICctcGh0JywgJzIuMDAwMDAwJywgJy1tcycsICcxNicsICctdG4nLCAnOCcsICctbWEnLCAnMjAwJywgJy1pbWFlJywgJzxpbmZpbGUubWFlPicsICctb21hZScsICc8b3V0ZmlsZS5tYWU+Jw==	0.0015	0.0000	0.0015	0.0015	0.002	0	0		OPLS_2005	21.957	TRUE	vsw_1-LIGPREP-001-in.maegz:9524-1	vsw_1
	vsw_1-LIGPREP-001-in.maegz:6378	443	vsw_1.417	2025-02-05 09:54:02	2025-02-05 09:54:02	FALSE	0	C:\Users\user\Documents\Schrodinger\vsw_1	vsw_1-SP_OUT_1_pv.maegz		vsw_1-LIGPREP-001-in.maegz	6378	60134	0	W0NIM11DKD1bQ0hdMSlbQ0BIXShbT0hdKVtDQEhdKEMoPU8pW09IXSljKGMxMiljKD1PKWMzYyhvMilbY0hdW2NIXVtjSF1jM1tPSF0=	J2VwaWtfcHl0aG9uJywgJy1waCcsICc3LjAwMDAwMCcsICctcGh0JywgJzIuMDAwMDAwJywgJy1tcycsICcxNicsICctdG4nLCAnOCcsICctbWEnLCAnMjAwJywgJy1pbWFlJywgJzxpbmZpbGUubWFlPicsICctb21hZScsICc8b3V0ZmlsZS5tYWU+Jw==	0.0018	0.0005	0.0013	0.0000	0.001	-1	1		OPLS_2005	9.871	TRUE	vsw_1-LIGPREP-001-in.maegz:6378-1	vsw_1
	vsw_1-LIGPREP-001-in.maegz:8280	444	vsw_1.418	2025-02-05 09:54:02	2025-02-05 09:54:02	FALSE	0	C:\Users\user\Documents\Schrodinger\vsw_1	vsw_1-SP_OUT_1_pv.maegz		vsw_1-LIGPREP-001-in.maegz	8280	60134	0	W0NIM11bQ0gyXVtDSDJdW0NIMl1bQ0gyXWMxYyhjKFtPSF0pW2NIXVtjSF1bY0hdMSlDMj1OW0NASF0oW0NIMl1TMilbQ0BASF0zTihbQ0gzXSlbQ0BASF0oW0NIMl1TMylbQ0BASF0oW09IXSlDKFtDSDNdKShbQ0gzXSlDKD1PKVtPSF0=	J2VwaWtfcHl0aG9uJywgJy1waCcsICc3LjAwMDAwMCcsICctcGh0JywgJzIuMDAwMDAwJywgJy1tcycsICcxNicsICctdG4nLCAnOCcsICctbWEnLCAnMjAwJywgJy1pbWFlJywgJzxpbmZpbGUubWFlPicsICctb21hZScsICc8b3V0ZmlsZS5tYWU+Jw==	0.0333	0.0030	0.0304	0.0275	0.030	-1	1	This compound has an imine and may undergo hydrolysis. This compound contains an acetal/aminal-like group ( X-CH(R)-Y where X, Y are N, S, or O) that may be acid/base labile, releasing an aldehyde.	OPLS_2005	62.366	TRUE	vsw_1-LIGPREP-001-in.maegz:8280-1	vsw_1
	vsw_1-LIGPREP-001-in.maegz:2988	445	vsw_1.419	2025-02-05 09:54:02	2025-02-05 09:54:02	FALSE	0	C:\Users\user\Documents\Schrodinger\vsw_1	vsw_1-SP_OUT_1_pv.maegz		vsw_1-LIGPREP-001-in.maegz	2988	60134	0	Tz1DMU9bQ0gyXVtDQEhdKFtPSF0pYyhjMltDSDNdKWMxW2NIXWMoYzIzKUMoPU8pQyhbQ0gyXTMpKFtDSDNdKVtDSDNd	J2VwaWtfcHl0aG9uJywgJy1waCcsICc3LjAwMDAwMCcsICctcGh0JywgJzIuMDAwMDAwJywgJy1tcycsICcxNicsICctdG4nLCAnOCcsICctbWEnLCAnMjAwJywgJy1pbWFlJywgJzxpbmZpbGUubWFlPicsICctb21hZScsICc8b3V0ZmlsZS5tYWU+Jw==	0.0000	0.0000	0.0000	0.0000	0.000	0	0	This compound has an ester and may undergo hydrolysis at high or low pH.	OPLS_2005	33.123	TRUE	vsw_1-LIGPREP-001-in.maegz:2988-1	vsw_1
	vsw_1-LIGPREP-001-in.maegz:4468	446	vsw_1.420	2025-02-05 09:54:02	2025-02-05 09:54:02	FALSE	0	C:\Users\user\Documents\Schrodinger\vsw_1	vsw_1-SP_OUT_1_pv.maegz		vsw_1-LIGPREP-001-in.maegz	4468	60134	0	W0NIM11bQ0BAXShbQ0BAXTEyMykoW0NIMl0xKVtDQEBIXTRbQ0BAXShbT0hdKShbQ0gyXUMoW0NIMl00KShbQ0gzXSlbQ0gzXSlbQ0hdPUMyW0NIMl1PQzM9Tw==	J2VwaWtfcHl0aG9uJywgJy1waCcsICc3LjAwMDAwMCcsICctcGh0JywgJzIuMDAwMDAwJywgJy1tcycsICcxNicsICctdG4nLCAnOCcsICctbWEnLCAnMjAwJywgJy1pbWFlJywgJzxpbmZpbGUubWFlPicsICctb21hZScsICc8b3V0ZmlsZS5tYWU+Jw==	0.0000	0.0000	0.0000	0.0000	0.000	0	0	This compound has an ester and may undergo hydrolysis at high or low pH.	OPLS_2005	51.140	TRUE	vsw_1-LIGPREP-001-in.maegz:4468-1	vsw_1
	vsw_1-LIGPREP-001-in.maegz:872	447	vsw_1.421	2025-02-05 09:54:02	2025-02-05 09:54:02	FALSE	0	C:\Users\user\Documents\Schrodinger\vsw_1	vsw_1-SP_OUT_1_pv.maegz		vsw_1-LIGPREP-001-in.maegz	872	60134	0	W0NIM11PYyhbY0hdMSlbY0hdYyhbT0hdKWMoYzEyKWMoPU8pb2MzYzJbY0hdYyhbT0hdKWMoW2NIXTMpW09IXQ==	J2VwaWtfcHl0aG9uJywgJy1waCcsICc3LjAwMDAwMCcsICctcGh0JywgJzIuMDAwMDAwJywgJy1tcycsICcxNicsICctdG4nLCAnOCcsICctbWEnLCAnMjAwJywgJy1pbWFlJywgJzxpbmZpbGUubWFlPicsICctb21hZScsICc8b3V0ZmlsZS5tYWU+Jw==	0.0231	0.0000	0.0231	0.0199	0.020	0	0		OPLS_2005	25.690	TRUE	vsw_1-LIGPREP-001-in.maegz:872-1	vsw_1
	vsw_1-LIGPREP-001-in.maegz:7664	448	vsw_1.422	2025-02-05 09:54:02	2025-02-05 09:54:02	FALSE	0	C:\Users\user\Documents\Schrodinger\vsw_1	vsw_1-SP_OUT_1_pv.maegz		vsw_1-LIGPREP-001-in.maegz	7664	60134	0	W0NIMl09QzFPQyg9TyljKGMxMiljKG9jKD1PKVtjSF0yKS9bQ0hdPVtDSF0vYzNbY0hdYyhbT0hdKWMoW09IXSlbY0hdYzNbT0hd	J2VwaWtfcHl0aG9uJywgJy1waCcsICc3LjAwMDAwMCcsICctcGh0JywgJzIuMDAwMDAwJywgJy1tcycsICcxNicsICctdG4nLCAnOCcsICctbWEnLCAnMjAwJywgJy1pbWFlJywgJzxpbmZpbGUubWFlPicsICctb21hZScsICc8b3V0ZmlsZS5tYWU+Jw==	0.0037	0.0000	0.0037	0.0000	0.000	0	0		OPLS_2005	28.237	TRUE	vsw_1-LIGPREP-001-in.maegz:7664-1	vsw_1
	vsw_1-LIGPREP-001-in.maegz:2379	449	vsw_1.423	2025-02-05 09:54:02	2025-02-05 09:54:02	FALSE	0	C:\Users\user\Documents\Schrodinger\vsw_1	vsw_1-SP_OUT_1_pv.maegz		vsw_1-LIGPREP-001-in.maegz	2379	60134	0	W09IXWMxW2NIXVtjSF1jKFtPSF0pYyhDKD1PKVtDSDJdW0NASF0yW09IXSljMVtDQF0yM09jNGM1YyhjKFtPSF0pW2NIXVtjSF00KVtjSF1bY0hdW2NIXWM1TzM=	J2VwaWtfcHl0aG9uJywgJy1waCcsICc3LjAwMDAwMCcsICctcGh0JywgJzIuMDAwMDAwJywgJy1tcycsICcxNicsICctdG4nLCAnOCcsICctbWEnLCAnMjAwJywgJy1pbWFlJywgJzxpbmZpbGUubWFlPicsICctb21hZScsICc8b3V0ZmlsZS5tYWU+Jw==	0.0107	0.0000	0.0107	0.0000	0.000	0	0		OPLS_2005	46.961	TRUE	vsw_1-LIGPREP-001-in.maegz:2379-1	vsw_1
	vsw_1-LIGPREP-001-in.maegz:4439	450	vsw_1.424	2025-02-05 09:54:02	2025-02-05 09:54:02	FALSE	0	C:\Users\user\Documents\Schrodinger\vsw_1	vsw_1-SP_OUT_1_pv.maegz		vsw_1-LIGPREP-001-in.maegz	4439	60134	0	W2NIXTFbY0hdW2NIXVtjSF1bY0hdYzFDMj1DKEMoPU8pT1tDSDJdMilbQ0BASF0oW09IXSljM1tjSF1bY0hdW2NIXVtjSF1bY0hdMw==	J2VwaWtfcHl0aG9uJywgJy1waCcsICc3LjAwMDAwMCcsICctcGh0JywgJzIuMDAwMDAwJywgJy1tcycsICcxNicsICctdG4nLCAnOCcsICctbWEnLCAnMjAwJywgJy1pbWFlJywgJzxpbmZpbGUubWFlPicsICctb21hZScsICc8b3V0ZmlsZS5tYWU+Jw==	0.0032	0.0000	0.0032	0.0032	0.003	0	0	This compound has an ester and may undergo hydrolysis at high or low pH.	OPLS_2005	22.953	TRUE	vsw_1-LIGPREP-001-in.maegz:4439-1	vsw_1
	vsw_1-LIGPREP-001-in.maegz:1207	451	vsw_1.425	2025-02-05 09:54:02	2025-02-05 09:54:02	FALSE	0	C:\Users\user\Documents\Schrodinger\vsw_1	vsw_1-SP_OUT_1_pv.maegz		vsw_1-LIGPREP-001-in.maegz	1207	60134	0	W0NIMl0xQyhbQ0gzXSkoW0NIM10pW0NIMl1bQ0BASF0oW0NAQEhdMTIpW0NAQEhdKFtDSDNdKVtDSF09QyhbQ0hdPU8pQyg9W0NIXTIpW0NIMl1bT0hd	J2VwaWtfcHl0aG9uJywgJy1waCcsICc3LjAwMDAwMCcsICctcGh0JywgJzIuMDAwMDAwJywgJy1tcycsICcxNicsICctdG4nLCAnOCcsICctbWEnLCAnMjAwJywgJy1pbWFlJywgJzxpbmZpbGUubWFlPicsICctb21hZScsICc8b3V0ZmlsZS5tYWU+Jw==	0.0000	0.0000	0.0000	0.0000	0.000	0	0		OPLS_2005	34.854	TRUE	vsw_1-LIGPREP-001-in.maegz:1207-1	vsw_1
	vsw_1-LIGPREP-001-in.maegz:2546	452	vsw_1.426	2025-02-05 09:54:02	2025-02-05 09:54:02	FALSE	0	C:\Users\user\Documents\Schrodinger\vsw_1	vsw_1-SP_OUT_1_pv.maegz		vsw_1-LIGPREP-001-in.maegz	2546	60134	0	W0NIMl0xW0NIMl1bQ0gyXU4oW0NAQEhdMTIpQyg9TylDKFtPSF0pPUMyYzNbY0hdW2NIXWMoW09IXSlbY0hdW2NIXTM=	J2VwaWtfcHl0aG9uJywgJy1waCcsICc3LjAwMDAwMCcsICctcGh0JywgJzIuMDAwMDAwJywgJy1tcycsICcxNicsICctdG4nLCAnOCcsICctbWEnLCAnMjAwJywgJy1pbWFlJywgJzxpbmZpbGUubWFlPicsICctb21hZScsICc8b3V0ZmlsZS5tYWU+Jw==	0.0017	0.0000	0.0017	0.0297	0.030	0	0		OPLS_2005	42.125	TRUE	vsw_1-LIGPREP-001-in.maegz:2546-1	vsw_1
	vsw_1-LIGPREP-001-in.maegz:2487	453	vsw_1.427	2025-02-05 09:54:02	2025-02-05 09:54:02	FALSE	0	C:\Users\user\Documents\Schrodinger\vsw_1	vsw_1-SP_OUT_1_pv.maegz		vsw_1-LIGPREP-001-in.maegz	2487	60134	0	W0NIM11bQ0BASF0oW09IXSlbQ0BASF0oW09IXSljKFtjSF0xKVtjSF1jKFtPSF0pYyhjMTIpQyg9TyljM2MoQzI9TylbY0hdYyhbT0hdKVtjSF1jM1tPSF0=	J2VwaWtfcHl0aG9uJywgJy1waCcsICc3LjAwMDAwMCcsICctcGh0JywgJzIuMDAwMDAwJywgJy1tcycsICcxNicsICctdG4nLCAnOCcsICctbWEnLCAnMjAwJywgJy1pbWFlJywgJzxpbmZpbGUubWFlPicsICctb21hZScsICc8b3V0ZmlsZS5tYWU+Jw==	0.1096	0.0000	0.1096	0.1035	0.104	0	0		OPLS_2005	27.997	TRUE	vsw_1-LIGPREP-001-in.maegz:2487-1	vsw_1
	vsw_1-LIGPREP-001-in.maegz:8401	454	vsw_1.428	2025-02-05 09:54:02	2025-02-05 09:54:02	FALSE	0	C:\Users\user\Documents\Schrodinger\vsw_1	vsw_1-SP_OUT_1_pv.maegz		vsw_1-LIGPREP-001-in.maegz	8401	60134	0	W0NIMl09W0NIXVtDSDJdW0NAXShbQ0gzXSkoW09IXSljKFtjSF1jMT1PKW9jKGMxMiljM2MoW2NIXWMyW0NIMl1bT0hdKUMoPU8pYzRjKEMzPU8pYyhbT0hdKVtjSF1bY0hdW2NIXTQ=	J2VwaWtfcHl0aG9uJywgJy1waCcsICc3LjAwMDAwMCcsICctcGh0JywgJzIuMDAwMDAwJywgJy1tcycsICcxNicsICctdG4nLCAnOCcsICctbWEnLCAnMjAwJywgJy1pbWFlJywgJzxpbmZpbGUubWFlPicsICctb21hZScsICc8b3V0ZmlsZS5tYWU+Jw==	0.0012	0.0000	0.0012	0.0012	0.001	0	0		OPLS_2005	26.209	TRUE	vsw_1-LIGPREP-001-in.maegz:8401-1	vsw_1
	vsw_1-LIGPREP-001-in.maegz:5709	455	vsw_1.429	2025-02-05 09:54:02	2025-02-05 09:54:02	FALSE	0	C:\Users\user\Documents\Schrodinger\vsw_1	vsw_1-SP_OUT_1_pv.maegz		vsw_1-LIGPREP-001-in.maegz	5709	60134	0	W0NIM11bQ0BASF0xW0NIMl1DKD1PKUMoW05IMl0pPUMoW0NAXTEyW0NIM10pQyg9TylDKD1PKVtDQEBIXTNbQ0BASF0yQzMoW0NIM10pW0NIM10=	J2VwaWtfcHl0aG9uJywgJy1waCcsICc3LjAwMDAwMCcsICctcGh0JywgJzIuMDAwMDAwJywgJy1tcycsICcxNicsICctdG4nLCAnOCcsICctbWEnLCAnMjAwJywgJy1pbWFlJywgJzxpbmZpbGUubWFlPicsICctb21hZScsICc8b3V0ZmlsZS5tYWU+Jw==	0.0000	0.0000	0.0000	0.0000	0.000	0	0		OPLS_2005	65.891	TRUE	vsw_1-LIGPREP-001-in.maegz:5709-1	vsw_1
	vsw_1-LIGPREP-001-in.maegz:5230	456	vsw_1.430	2025-02-05 09:54:02	2025-02-05 09:54:02	FALSE	0	C:\Users\user\Documents\Schrodinger\vsw_1	vsw_1-SP_OUT_1_pv.maegz		vsw_1-LIGPREP-001-in.maegz	5230	60134	0	Tz1DKFtPSF0pW0NAXShbQ0gyXTEpKFtDSDNdKVtDQEhdKFtPSF0pW0NAQEhdKFtDQEhdKFtDSDNdKVtDSDJdMilbQ0BIXTFbQ0gyXUMoPUMyMylbQ0gyXU9DMz1P	J2VwaWtfcHl0aG9uJywgJy1waCcsICc3LjAwMDAwMCcsICctcGh0JywgJzIuMDAwMDAwJywgJy1tcycsICcxNicsICctdG4nLCAnOCcsICctbWEnLCAnMjAwJywgJy1pbWFlJywgJzxpbmZpbGUubWFlPicsICctb21hZScsICc8b3V0ZmlsZS5tYWU+Jw==	0.0033	0.0033	0.0000	0.0033	0.007	-1	1	This compound has an ester and may undergo hydrolysis at high or low pH.	OPLS_2005	28.631	TRUE	vsw_1-LIGPREP-001-in.maegz:5230-1	vsw_1
	vsw_1-LIGPREP-001-in.maegz:2547	457	vsw_1.431	2025-02-05 09:54:02	2025-02-05 09:54:02	FALSE	0	C:\Users\user\Documents\Schrodinger\vsw_1	vsw_1-SP_OUT_1_pv.maegz		vsw_1-LIGPREP-001-in.maegz	2547	60134	0	W0NIM11bQ0BAXTEoW09IXSlbQ0gyXVtDSDJdW0NASF0oW0NIXShbQ0gzXSlbQ0gzXSlbQ0BASF0oW0NAQEhdMTIpW0NIXT1DKEMoPU8pW0NIMl0yKVtDSDJdW09IXQ==	J2VwaWtfcHl0aG9uJywgJy1waCcsICc3LjAwMDAwMCcsICctcGh0JywgJzIuMDAwMDAwJywgJy1tcycsICcxNicsICctdG4nLCAnOCcsICctbWEnLCAnMjAwJywgJy1pbWFlJywgJzxpbmZpbGUubWFlPicsICctb21hZScsICc8b3V0ZmlsZS5tYWU+Jw==	0.0000	0.0000	0.0000	0.0000	0.000	0	0		OPLS_2005	22.033	TRUE	vsw_1-LIGPREP-001-in.maegz:2547-1	vsw_1
	vsw_1-LIGPREP-001-in.maegz:495	458	vsw_1.432	2025-02-05 09:54:02	2025-02-05 09:54:02	FALSE	0	C:\Users\user\Documents\Schrodinger\vsw_1	vsw_1-SP_OUT_1_pv.maegz		vsw_1-LIGPREP-001-in.maegz	495	60134	0	W2NIXTFbY0hdW2NIXWMoW09IXSljKGMxMilDKD1PKWMzYyhDMj1PKWMoW09IXSlbY0hdW2NIXVtjSF0z	J2VwaWtfcHl0aG9uJywgJy1waCcsICc3LjAwMDAwMCcsICctcGh0JywgJzIuMDAwMDAwJywgJy1tcycsICcxNicsICctdG4nLCAnOCcsICctbWEnLCAnMjAwJywgJy1pbWFlJywgJzxpbmZpbGUubWFlPicsICctb21hZScsICc8b3V0ZmlsZS5tYWU+Jw==	0.0024	0.0000	0.0024	0.0000	0.000	0	0		OPLS_2005	24.689	TRUE	vsw_1-LIGPREP-001-in.maegz:495-1	vsw_1
	vsw_1-LIGPREP-001-in.maegz:10472	459	vsw_1.433	2025-02-05 09:54:02	2025-02-05 09:54:02	FALSE	0	C:\Users\user\Documents\Schrodinger\vsw_1	vsw_1-SP_OUT_1_pv.maegz		vsw_1-LIGPREP-001-in.maegz	10472	60134	0	W0NIM11DKFtDSDNdKT1bQ0hdW0NIMl1jKFtjSF0xKVtjSF1bY0hdYyhjMTIpW25IXVtjSF1jMkMoPU8pT1tDQEhdM1tDQEhdKFtPSF0pW0NAQEhdKFtPSF0pW0NIXT1DKE8zKUMoPU8pW09IXQ==	J2VwaWtfcHl0aG9uJywgJy1waCcsICc3LjAwMDAwMCcsICctcGh0JywgJzIuMDAwMDAwJywgJy1tcycsICcxNicsICctdG4nLCAnOCcsICctbWEnLCAnMjAwJywgJy1pbWFlJywgJzxpbmZpbGUubWFlPicsICctb21hZScsICc8b3V0ZmlsZS5tYWU+Jw==	0.0004	0.0002	0.0002	0.0000	0.000	-1	1	This compound has an ester and may undergo hydrolysis at high or low pH. This compound contains an acetal/aminal-like group ( X-CH(R)-Y where X, Y are N, S, or O) that may be acid/base labile, releasing an aldehyde.	OPLS_2005	15.350	TRUE	vsw_1-LIGPREP-001-in.maegz:10472-1	vsw_1
	vsw_1-LIGPREP-001-in.maegz:565	460	vsw_1.434	2025-02-05 09:54:02	2025-02-05 09:54:02	FALSE	0	C:\Users\user\Documents\Schrodinger\vsw_1	vsw_1-SP_OUT_1_pv.maegz		vsw_1-LIGPREP-001-in.maegz	565	60134	0	W09IXWMxW2NIXWMoT1tDSDNdKVtjSF1jKGMxMilvYzNjKGMyPU8pYyhbT0hdKVtjSF1bY0hdYzNbT0hd	J2VwaWtfcHl0aG9uJywgJy1waCcsICc3LjAwMDAwMCcsICctcGh0JywgJzIuMDAwMDAwJywgJy1tcycsICcxNicsICctdG4nLCAnOCcsICctbWEnLCAnMjAwJywgJy1pbWFlJywgJzxpbmZpbGUubWFlPicsICctb21hZScsICc8b3V0ZmlsZS5tYWU+Jw==	0.0250	0.0000	0.0250	0.0213	0.021	0	0		OPLS_2005	25.147	TRUE	vsw_1-LIGPREP-001-in.maegz:565-1	vsw_1
	vsw_1-LIGPREP-001-in.maegz:10153	461	vsw_1.435	2025-02-05 09:54:02	2025-02-05 09:54:02	FALSE	0	C:\Users\user\Documents\Schrodinger\vsw_1	vsw_1-SP_OUT_1_pv.maegz		vsw_1-LIGPREP-001-in.maegz	10153	60134	0	W0NIM11bQ0BIXTFDKD1PKS9DKEMoPU8pTjFbQ0gzXSk9QyhbT0hdKVxDKFtDSDNdKT1bQ0hdXFtDSDJdW0NIMl1bQ0BIXShbQ0gzXSlbQ0gyXS9bQ0hdPVtDSF0vQyhbQ0gzXSk9W0NIXS9bQ0BASF0oW0NIM10pW0NAQEhdKFtPSF0pQyg9TylbT0hd	J2VwaWtfcHl0aG9uJywgJy1waCcsICc3LjAwMDAwMCcsICctcGh0JywgJzIuMDAwMDAwJywgJy1tcycsICcxNicsICctdG4nLCAnOCcsICctbWEnLCAnMjAwJywgJy1pbWFlJywgJzxpbmZpbGUubWFlPicsICctb21hZScsICc8b3V0ZmlsZS5tYWU+Jw==	0.0005	0.0005	0.0000	0.0003	0.001	-2	2		OPLS_2005	29.493	TRUE	vsw_1-LIGPREP-001-in.maegz:10153-4	vsw_1
	vsw_1-LIGPREP-001-in.maegz:9283	462	vsw_1.436	2025-02-05 09:54:02	2025-02-05 09:54:02	FALSE	0	C:\Users\user\Documents\Schrodinger\vsw_1	vsw_1-SP_OUT_1_pv.maegz		vsw_1-LIGPREP-001-in.maegz	9283	60134	0	W0NIM11jKFtjSF0xKWMoW0NIM10pYyhbT0hdKWMoYzEyKUMoPU8pW0NIMl1bQ0BIXShbQ0gyXTIpW09IXQ==	J2VwaWtfcHl0aG9uJywgJy1waCcsICc3LjAwMDAwMCcsICctcGh0JywgJzIuMDAwMDAwJywgJy1tcycsICcxNicsICctdG4nLCAnOCcsICctbWEnLCAnMjAwJywgJy1pbWFlJywgJzxpbmZpbGUubWFlPicsICctb21hZScsICc8b3V0ZmlsZS5tYWU+Jw==	0.0007	0.0000	0.0007	0.0007	0.001	0	0		OPLS_2005	18.077	TRUE	vsw_1-LIGPREP-001-in.maegz:9283-1	vsw_1
	vsw_1-LIGPREP-001-in.maegz:5315	463	vsw_1.437	2025-02-05 09:54:02	2025-02-05 09:54:02	FALSE	0	C:\Users\user\Documents\Schrodinger\vsw_1	vsw_1-SP_OUT_1_pv.maegz		vsw_1-LIGPREP-001-in.maegz	5315	60134	0	W0NIM11DKD1PKVtDSDJdW0NAXShbQ0gyXTEpKFtPSF0pQyg9TyljKGMoW09IXSlbY0hdW2NIXVtjSF0yKWMyQzEzT2M0YzVjKFtjSF1bY0hdW2NIXTQpW2NIXVtjSF1bY0hdYzVPMw==	J2VwaWtfcHl0aG9uJywgJy1waCcsICc3LjAwMDAwMCcsICctcGh0JywgJzIuMDAwMDAwJywgJy1tcycsICcxNicsICctdG4nLCAnOCcsICctbWEnLCAnMjAwJywgJy1pbWFlJywgJzxpbmZpbGUubWFlPicsICctb21hZScsICc8b3V0ZmlsZS5tYWU+Jw==	0.0066	0.0000	0.0066	0.0066	0.007	0	0		OPLS_2005	53.366	TRUE	vsw_1-LIGPREP-001-in.maegz:5315-1	vsw_1
	vsw_1-LIGPREP-001-in.maegz:10437	464	vsw_1.438	2025-02-05 09:54:02	2025-02-05 09:54:02	FALSE	0	C:\Users\user\Documents\Schrodinger\vsw_1	vsw_1-SP_OUT_1_pv.maegz		vsw_1-LIGPREP-001-in.maegz	10437	60134	0	W09IXWMxW2NIXWMoW0NIM10pYyhDbCljKGMxMilvYyhbY0hdYzI9TylbQ0gyXVtDQEhdKFtDSDNdKVtPSF0=	J2VwaWtfcHl0aG9uJywgJy1waCcsICc3LjAwMDAwMCcsICctcGh0JywgJzIuMDAwMDAwJywgJy1tcycsICcxNicsICctdG4nLCAnOCcsICctbWEnLCAnMjAwJywgJy1pbWFlJywgJzxpbmZpbGUubWFlPicsICctb21hZScsICc8b3V0ZmlsZS5tYWU+Jw==	0.0056	0.0000	0.0056	0.0056	0.006	0	0		OPLS_2005	11.072	TRUE	vsw_1-LIGPREP-001-in.maegz:10437-1	vsw_1
	vsw_1-LIGPREP-001-in.maegz:2435	465	vsw_1.439	2025-02-05 09:54:02	2025-02-05 09:54:02	FALSE	0	C:\Users\user\Documents\Schrodinger\vsw_1	vsw_1-SP_OUT_1_pv.maegz		vsw_1-LIGPREP-001-in.maegz	2435	60134	0	W0NIM11jMW9bY0hdYyhjMTIpQyg9TyljM2MoQzI9TyljKFtPSF0pYyhjKFtjSF0zKVtPSF0pT1tDSDNd	J2VwaWtfcHl0aG9uJywgJy1waCcsICc3LjAwMDAwMCcsICctcGh0JywgJzIuMDAwMDAwJywgJy1tcycsICcxNicsICctdG4nLCAnOCcsICctbWEnLCAnMjAwJywgJy1pbWFlJywgJzxpbmZpbGUubWFlPicsICctb21hZScsICc8b3V0ZmlsZS5tYWU+Jw==	0.1953	0.1953	0.0001	0.1953	0.391	-1	1		OPLS_2005	25.292	TRUE	vsw_1-LIGPREP-001-in.maegz:2435-1	vsw_1
	vsw_1-LIGPREP-001-in.maegz:1780	466	vsw_1.440	2025-02-05 09:54:02	2025-02-05 09:54:02	FALSE	0	C:\Users\user\Documents\Schrodinger\vsw_1	vsw_1-SP_OUT_1_pv.maegz		vsw_1-LIGPREP-001-in.maegz	1780	60134	0	W0NIMl0xQyhbQ0gzXSkoW0NIM10pW0NIMl1bQ0BASF0oW0NAQEhdMTIpW0NAQEhdKFtDSDNdKVtDSF09QyhbQ0hdPU8pQyg9W0NIXTIpW0NIXT1P	J2VwaWtfcHl0aG9uJywgJy1waCcsICc3LjAwMDAwMCcsICctcGh0JywgJzIuMDAwMDAwJywgJy1tcycsICcxNicsICctdG4nLCAnOCcsICctbWEnLCAnMjAwJywgJy1pbWFlJywgJzxpbmZpbGUubWFlPicsICctb21hZScsICc8b3V0ZmlsZS5tYWU+Jw==	0.0000	0.0000	0.0000	0.0000	0.000	0	0		OPLS_2005	33.216	TRUE	vsw_1-LIGPREP-001-in.maegz:1780-1	vsw_1
	vsw_1-LIGPREP-001-in.maegz:359	467	vsw_1.441	2025-02-05 09:54:02	2025-02-05 09:54:02	FALSE	0	C:\Users\user\Documents\Schrodinger\vsw_1	vsw_1-SP_OUT_1_pv.maegz		vsw_1-LIGPREP-001-in.maegz	359	60134	0	W2NIXTFbY0hdYyhbT0hdKVtjSF1jKGMxMilPW0NIMl1bQ0BIXShDMj1PKWMzW2NIXVtjSF1jKFtPSF0pW2NIXVtjSF0z	J2VwaWtfcHl0aG9uJywgJy1waCcsICc3LjAwMDAwMCcsICctcGh0JywgJzIuMDAwMDAwJywgJy1tcycsICcxNicsICctdG4nLCAnOCcsICctbWEnLCAnMjAwJywgJy1pbWFlJywgJzxpbmZpbGUubWFlPicsICctb21hZScsICc8b3V0ZmlsZS5tYWU+Jw==	0.0155	0.0000	0.0155	0.0146	0.015	0	0		OPLS_2005	18.710	TRUE	vsw_1-LIGPREP-001-in.maegz:359-1	vsw_1
	vsw_1-LIGPREP-001-in.maegz:3942	468	vsw_1.442	2025-02-05 09:54:02	2025-02-05 09:54:02	FALSE	0	C:\Users\user\Documents\Schrodinger\vsw_1	vsw_1-SP_OUT_1_pv.maegz		vsw_1-LIGPREP-001-in.maegz	3942	60134	0	Tz1DMVtDSDJdW0NAQEhdKFtDSDNdKVtDQEBIXShbT0hdKWMoYzEyKVtjSF1jKE9bQ0gzXSlbY0hdYzJbT0hd	J2VwaWtfcHl0aG9uJywgJy1waCcsICc3LjAwMDAwMCcsICctcGh0JywgJzIuMDAwMDAwJywgJy1tcycsICcxNicsICctdG4nLCAnOCcsICctbWEnLCAnMjAwJywgJy1pbWFlJywgJzxpbmZpbGUubWFlPicsICctb21hZScsICc8b3V0ZmlsZS5tYWU+Jw==	0.0081	0.0000	0.0081	0.0081	0.008	0	0		OPLS_2005	22.000	TRUE	vsw_1-LIGPREP-001-in.maegz:3942-1	vsw_1
	vsw_1-LIGPREP-001-in.maegz:3104	469	vsw_1.443	2025-02-05 09:54:02	2025-02-05 09:54:02	FALSE	0	C:\Users\user\Documents\Schrodinger\vsw_1	vsw_1-SP_OUT_1_pv.maegz		vsw_1-LIGPREP-001-in.maegz	3104	60134	0	W0NIM11bQ0gyXVtDQF0xKFtDSDNdKU9DKD1PKWMoYzEyKWMoW09IXSljKFtDSDNdKWMoW2NIXTIpT0MoPU8pYzNjKFtPSF0pW2NIXWMoW09IXSlbY0hdYzNbQ0gzXQ==	J2VwaWtfcHl0aG9uJywgJy1waCcsICc3LjAwMDAwMCcsICctcGh0JywgJzIuMDAwMDAwJywgJy1tcycsICcxNicsICctdG4nLCAnOCcsICctbWEnLCAnMjAwJywgJy1pbWFlJywgJzxpbmZpbGUubWFlPicsICctb21hZScsICc8b3V0ZmlsZS5tYWU+Jw==	0.0813	0.0000	0.0813	0.0746	0.075	0	0	This compound has an ester and may undergo hydrolysis at high or low pH.	OPLS_2005	38.600	TRUE	vsw_1-LIGPREP-001-in.maegz:3104-1	vsw_1
	vsw_1-LIGPREP-001-in.maegz:5078	470	vsw_1.444	2025-02-05 09:54:02	2025-02-05 09:54:02	FALSE	0	C:\Users\user\Documents\Schrodinger\vsw_1	vsw_1-SP_OUT_1_pv.maegz		vsw_1-LIGPREP-001-in.maegz	5078	60134	0	W2NIXTFbY0hdW2NIXWMoW09IXSljKEMoPU8pW0NIMl0yKWMxQzM9QzRbQ0hdPVtDSF1DKD1PKWMoYyhbT0hdKVtjSF1bY0hdNSljNGM1YzZbY0hdW2NIXWMoW09IXSljKEMoPU8pW0NIMl03KWM2W0NAQEhdM1tDQEBIXTI3	J2VwaWtfcHl0aG9uJywgJy1waCcsICc3LjAwMDAwMCcsICctcGh0JywgJzIuMDAwMDAwJywgJy1tcycsICcxNicsICctdG4nLCAnOCcsICctbWEnLCAnMjAwJywgJy1pbWFlJywgJzxpbmZpbGUubWFlPicsICctb21hZScsICc8b3V0ZmlsZS5tYWU+Jw==	0.0781	0.0000	0.0781	0.0738	0.074	0	0		OPLS_2005	80.646	TRUE	vsw_1-LIGPREP-001-in.maegz:5078-4	vsw_1
	vsw_1-LIGPREP-001-in.maegz:4275	471	vsw_1.445	2025-02-05 09:54:02	2025-02-05 09:54:02	FALSE	0	C:\Users\user\Documents\Schrodinger\vsw_1	vsw_1-SP_OUT_1_pv.maegz		vsw_1-LIGPREP-001-in.maegz	4275	60134	0	W09IXVtDSDJdW0NASF0xW0NIMl1bQ0gyXVtDQEhdKFtDSF0oW0NIM10pW0NIM10pYyhjMTIpW2NIXWMoQyg9TylbT0hdKVtjSF1jMltPSF0=	J2VwaWtfcHl0aG9uJywgJy1waCcsICc3LjAwMDAwMCcsICctcGh0JywgJzIuMDAwMDAwJywgJy1tcycsICcxNicsICctdG4nLCAnOCcsICctbWEnLCAnMjAwJywgJy1pbWFlJywgJzxpbmZpbGUubWFlPicsICctb21hZScsICc8b3V0ZmlsZS5tYWU+Jw==	0.0019	0.0016	0.0002	0.0000	0.002	-1	1		OPLS_2005	20.269	TRUE	vsw_1-LIGPREP-001-in.maegz:4275-1	vsw_1
	vsw_1-LIGPREP-001-in.maegz:2798	472	vsw_1.446	2025-02-05 09:54:02	2025-02-05 09:54:02	FALSE	0	C:\Users\user\Documents\Schrodinger\vsw_1	vsw_1-SP_OUT_1_pv.maegz		vsw_1-LIGPREP-001-in.maegz	2798	60134	0	W0NIM11bQ0gyXUMoPU8pW0NIMl1bQ0BAXShbT0hdKShbQ0gyXUMxPU8pT2MoYzEyKVtjSF1jKFtPSF0pW2NIXWMyW0NIM10=	J2VwaWtfcHl0aG9uJywgJy1waCcsICc3LjAwMDAwMCcsICctcGh0JywgJzIuMDAwMDAwJywgJy1tcycsICcxNicsICctdG4nLCAnOCcsICctbWEnLCAnMjAwJywgJy1pbWFlJywgJzxpbmZpbGUubWFlPicsICctb21hZScsICc8b3V0ZmlsZS5tYWU+Jw==	0.0076	0.0000	0.0076	0.0072	0.007	0	0		OPLS_2005	13.853	TRUE	vsw_1-LIGPREP-001-in.maegz:2798-2	vsw_1
	vsw_1-LIGPREP-001-in.maegz:10533	473	vsw_1.447	2025-02-05 09:54:02	2025-02-05 09:54:02	FALSE	0	C:\Users\user\Documents\Schrodinger\vsw_1	vsw_1-SP_OUT_1_pv.maegz		vsw_1-LIGPREP-001-in.maegz	10533	60134	0	W0NIM11DKFtDSDNdKT1bQ0hdQyg9TylbQ0gyXVtDQEBdKFtDSDNdKShbQ0gyXVtDSDJdMSlPYyhjMTIpYzNjKFtjSF1jMk9bQ0gzXSlDKD1PKU4oW0NIMl0zKVtDSDJdW0NIMl1bQ0gyXUMoPU8pW09IXQ==	J2VwaWtfcHl0aG9uJywgJy1waCcsICc3LjAwMDAwMCcsICctcGh0JywgJzIuMDAwMDAwJywgJy1tcycsICcxNicsICctdG4nLCAnOCcsICctbWEnLCAnMjAwJywgJy1pbWFlJywgJzxpbmZpbGUubWFlPicsICctb21hZScsICc8b3V0ZmlsZS5tYWU+Jw==	0.0030	0.0030	0.0000	0.0030	0.006	-1	1		OPLS_2005	36.349	TRUE	vsw_1-LIGPREP-001-in.maegz:10533-1	vsw_1
	vsw_1-LIGPREP-001-in.maegz:1146	474	vsw_1.448	2025-02-05 09:54:02	2025-02-05 09:54:02	FALSE	0	C:\Users\user\Documents\Schrodinger\vsw_1	vsw_1-SP_OUT_1_pv.maegz		vsw_1-LIGPREP-001-in.maegz	1146	60134	0	W0NIM11bQ0BIXShbT0hdKVtDSDJdYyhbY0hdMSlbY0hdYyhbT0hdKWMoYzEyKUMoPU8pYzNjKEMyPU8pW2NIXWMoW09IXSlbY0hdYzNbT0hd	J2VwaWtfcHl0aG9uJywgJy1waCcsICc3LjAwMDAwMCcsICctcGh0JywgJzIuMDAwMDAwJywgJy1tcycsICcxNicsICctdG4nLCAnOCcsICctbWEnLCAnMjAwJywgJy1pbWFlJywgJzxpbmZpbGUubWFlPicsICctb21hZScsICc8b3V0ZmlsZS5tYWU+Jw==	0.1082	0.0000	0.1082	0.1035	0.104	0	0		OPLS_2005	26.873	TRUE	vsw_1-LIGPREP-001-in.maegz:1146-1	vsw_1
	vsw_1-LIGPREP-001-in.maegz:1633	475	vsw_1.449	2025-02-05 09:54:02	2025-02-05 09:54:02	FALSE	0	C:\Users\user\Documents\Schrodinger\vsw_1	vsw_1-SP_OUT_1_pv.maegz		vsw_1-LIGPREP-001-in.maegz	1633	60134	0	W2NIXTFbY0hdW2NIXVtjSF1jKGMxMiljKD1PKVtuSF1jKG4yKUMoPU8pYzNbY0hdW2NIXWMoW09IXSlbY0hdW2NIXTM=	J2VwaWtfcHl0aG9uJywgJy1waCcsICc3LjAwMDAwMCcsICctcGh0JywgJzIuMDAwMDAwJywgJy1tcycsICcxNicsICctdG4nLCAnOCcsICctbWEnLCAnMjAwJywgJy1pbWFlJywgJzxpbmZpbGUubWFlPicsICctb21hZScsICc8b3V0ZmlsZS5tYWU+Jw==	0.0623	0.0000	0.0623	0.0760	0.076	-1	1		OPLS_2005	18.432	TRUE	vsw_1-LIGPREP-001-in.maegz:1633-1	vsw_1
	vsw_1-LIGPREP-001-in.maegz:8460	476	vsw_1.450	2025-02-05 09:54:02	2025-02-05 09:54:02	FALSE	0	C:\Users\user\Documents\Schrodinger\vsw_1	vsw_1-SP_OUT_1_pv.maegz		vsw_1-LIGPREP-001-in.maegz	8460	60134	0	W0NIM10vW0NIXT1bQ0hdXFtDQEhdMVtDQEhdKEMoW0NIM10pPVtDSF1DMj1PKUMoPU8pYyhjM1tDQEBdMTJDKD1PKVtPSF0pYyhbT0hdKWMoW0NIM10pYyhbT0hdKWMzW0NIM10=	J2VwaWtfcHl0aG9uJywgJy1waCcsICc3LjAwMDAwMCcsICctcGh0JywgJzIuMDAwMDAwJywgJy1tcycsICcxNicsICctdG4nLCAnOCcsICctbWEnLCAnMjAwJywgJy1pbWFlJywgJzxpbmZpbGUubWFlPicsICctb21hZScsICc8b3V0ZmlsZS5tYWU+Jw==	0.0065	0.0000	0.0065	0.0065	0.006	-1	1		OPLS_2005	47.861	TRUE	vsw_1-LIGPREP-001-in.maegz:8460-2	vsw_1
	vsw_1-LIGPREP-001-in.maegz:3164	477	vsw_1.451	2025-02-05 09:54:02	2025-02-05 09:54:02	FALSE	0	C:\Users\user\Documents\Schrodinger\vsw_1	vsw_1-SP_OUT_1_pv.maegz		vsw_1-LIGPREP-001-in.maegz	3164	60134	0	W0NIMl0xW0NIMl1bQ0BIXShbQ0gzXSlbQ0gyXVtDQEBIXShbQ0BIXTFbQ0BdMjNbQ0gzXSlbQ0BASF0oW09IXSlbQ0hdPUMyW0NIMl1PQzM9Tw==	J2VwaWtfcHl0aG9uJywgJy1waCcsICc3LjAwMDAwMCcsICctcGh0JywgJzIuMDAwMDAwJywgJy1tcycsICcxNicsICctdG4nLCAnOCcsICctbWEnLCAnMjAwJywgJy1pbWFlJywgJzxpbmZpbGUubWFlPicsICctb21hZScsICc8b3V0ZmlsZS5tYWU+Jw==	0.0000	0.0000	0.0000	0.0000	0.000	0	0	This compound has an ester and may undergo hydrolysis at high or low pH.	OPLS_2005	25.735	TRUE	vsw_1-LIGPREP-001-in.maegz:3164-1	vsw_1
	vsw_1-LIGPREP-001-in.maegz:4949	478	vsw_1.452	2025-02-05 09:54:02	2025-02-05 09:54:02	FALSE	0	C:\Users\user\Documents\Schrodinger\vsw_1	vsw_1-SP_OUT_1_pv.maegz		vsw_1-LIGPREP-001-in.maegz	4949	60134	0	W0NASF0xMi9bQ0hdPVtDSF1cW0NIMl1bQ0gyXVtDSDJdW0NASF0oW0NIM10pT0MoPU8pW0NIMl1bQ0BIXShPMilbQ0BASF0oW09IXSlbQ0hdPVtDSF0x	J2VwaWtfcHl0aG9uJywgJy1waCcsICc3LjAwMDAwMCcsICctcGh0JywgJzIuMDAwMDAwJywgJy1tcycsICcxNicsICctdG4nLCAnOCcsICctbWEnLCAnMjAwJywgJy1pbWFlJywgJzxpbmZpbGUubWFlPicsICctb21hZScsICc8b3V0ZmlsZS5tYWU+Jw==	0.0000	0.0000	0.0000	0.0000	0.000	0	0	This compound has an ester and may undergo hydrolysis at high or low pH.	OPLS_2005	8.837	TRUE	vsw_1-LIGPREP-001-in.maegz:4949-1	vsw_1
	vsw_1-LIGPREP-001-in.maegz:10139	479	vsw_1.453	2025-02-05 09:54:02	2025-02-05 09:54:02	FALSE	0	C:\Users\user\Documents\Schrodinger\vsw_1	vsw_1-SP_OUT_1_pv.maegz		vsw_1-LIGPREP-001-in.maegz	10139	60134	0	W2NIXTFbY0hdYyhbT0hdKWMoW09IXSlbY0hdYzFbQ0gyXVtDQEBIXTJbQ0gyXU9DKD1PKVtDQEhdMmMzW2NIXVtjSF1bY0hdW2NIXVtjSF0z	J2VwaWtfcHl0aG9uJywgJy1waCcsICc3LjAwMDAwMCcsICctcGh0JywgJzIuMDAwMDAwJywgJy1tcycsICcxNicsICctdG4nLCAnOCcsICctbWEnLCAnMjAwJywgJy1pbWFlJywgJzxpbmZpbGUubWFlPicsICctb21hZScsICc8b3V0ZmlsZS5tYWU+Jw==	0.0016	0.0000	0.0016	0.0016	0.002	0	0	This compound has an ester and may undergo hydrolysis at high or low pH.	OPLS_2005	18.762	TRUE	vsw_1-LIGPREP-001-in.maegz:10139-1	vsw_1
	vsw_1-LIGPREP-001-in.maegz:2756	480	vsw_1.454	2025-02-05 09:54:02	2025-02-05 09:54:02	FALSE	0	C:\Users\user\Documents\Schrodinger\vsw_1	vsw_1-SP_OUT_1_pv.maegz		vsw_1-LIGPREP-001-in.maegz	2756	60134	0	W0NIM11jKFtjSF0xKVtjSF1jKFtPSF0pYyhjMTIpb2MoPU8pYyhbT0hdKWMyLWMzW2NIXVtjSF1jKFtPSF0pW2NIXVtjSF0z	J2VwaWtfcHl0aG9uJywgJy1waCcsICc3LjAwMDAwMCcsICctcGh0JywgJzIuMDAwMDAwJywgJy1tcycsICcxNicsICctdG4nLCAnOCcsICctbWEnLCAnMjAwJywgJy1pbWFlJywgJzxpbmZpbGUubWFlPicsICctb21hZScsICc8b3V0ZmlsZS5tYWU+Jw==	0.0119	0.0000	0.0119	0.0090	0.009	0	0		OPLS_2005	19.916	TRUE	vsw_1-LIGPREP-001-in.maegz:2756-1	vsw_1
	vsw_1-LIGPREP-001-in.maegz:7107	481	vsw_1.455	2025-02-05 09:54:02	2025-02-05 09:54:02	FALSE	0	C:\Users\user\Documents\Schrodinger\vsw_1	vsw_1-SP_OUT_1_pv.maegz		vsw_1-LIGPREP-001-in.maegz	7107	60134	0	Tz1DMVtDQEhdKFtDSDNdKVtDQEBdKFtDSDNdKShbT0hdKWMoYzEyKVtjSF1jKFtPSF0pYyhbQ0gzXSljMltPSF0=	J2VwaWtfcHl0aG9uJywgJy1waCcsICc3LjAwMDAwMCcsICctcGh0JywgJzIuMDAwMDAwJywgJy1tcycsICcxNicsICctdG4nLCAnOCcsICctbWEnLCAnMjAwJywgJy1pbWFlJywgJzxpbmZpbGUubWFlPicsICctb21hZScsICc8b3V0ZmlsZS5tYWU+Jw==	0.0173	0.0000	0.0173	0.0172	0.017	0	0		OPLS_2005	26.574	TRUE	vsw_1-LIGPREP-001-in.maegz:7107-1	vsw_1
	vsw_1-LIGPREP-001-in.maegz:3237	482	vsw_1.456	2025-02-05 09:54:02	2025-02-05 09:54:02	FALSE	0	C:\Users\user\Documents\Schrodinger\vsw_1	vsw_1-SP_OUT_1_pv.maegz		vsw_1-LIGPREP-001-in.maegz	3237	60134	0	W0NIM11bQ0BASF0xW0NAQEhdKFtPSF0pW0NASF0oW09IXSlbQ0gyXVtDQEBIXShPMSlPYyhbY0hdMilbY0hdYyhbQ0gzXSljKGMyMylDKD1PKWM0YyhDMz1PKVtjSF1bY0hdW2NIXWM0W09IXQ==	J2VwaWtfcHl0aG9uJywgJy1waCcsICc3LjAwMDAwMCcsICctcGh0JywgJzIuMDAwMDAwJywgJy1tcycsICcxNicsICctdG4nLCAnOCcsICctbWEnLCAnMjAwJywgJy1pbWFlJywgJzxpbmZpbGUubWFlPicsICctb21hZScsICc8b3V0ZmlsZS5tYWU+Jw==	0.0012	0.0000	0.0012	0.0012	0.001	0	0	This compound contains an acetal/aminal-like group ( X-CH(R)-Y where X, Y are N, S, or O) that may be acid/base labile, releasing an aldehyde.	OPLS_2005	47.247	TRUE	vsw_1-LIGPREP-001-in.maegz:3237-1	vsw_1
	vsw_1-LIGPREP-001-in.maegz:8460	483	vsw_1.457	2025-02-05 09:54:02	2025-02-05 09:54:02	FALSE	0	C:\Users\user\Documents\Schrodinger\vsw_1	vsw_1-SP_OUT_1_pv.maegz		vsw_1-LIGPREP-001-in.maegz	8460	60134	0	W0NIM10vW0NIXT1bQ0hdL1tDQEhdMVtDQEhdKEMoW0NIM10pPVtDSF1DMj1PKUMoPU8pYyhjM1tDQEBdMTJDKD1PKVtPSF0pYyhbT0hdKWMoW0NIM10pYyhbT0hdKWMzW0NIM10=	J2VwaWtfcHl0aG9uJywgJy1waCcsICc3LjAwMDAwMCcsICctcGh0JywgJzIuMDAwMDAwJywgJy1tcycsICcxNicsICctdG4nLCAnOCcsICctbWEnLCAnMjAwJywgJy1pbWFlJywgJzxpbmZpbGUubWFlPicsICctb21hZScsICc8b3V0ZmlsZS5tYWU+Jw==	0.0065	0.0000	0.0065	0.0065	0.006	-1	1		OPLS_2005	46.386	TRUE	vsw_1-LIGPREP-001-in.maegz:8460-1	vsw_1
	vsw_1-LIGPREP-001-in.maegz:7136	484	vsw_1.458	2025-02-05 09:54:02	2025-02-05 09:54:02	FALSE	0	C:\Users\user\Documents\Schrodinger\vsw_1	vsw_1-SP_OUT_1_pv.maegz		vsw_1-LIGPREP-001-in.maegz	7136	60134	0	W09IXVtDSDJdQz0xW0NIMl1bQ0gyXVtDQEhdKFtDSF0oW0NIM10pW0NIM10pW0NASF0oQzEyKVtDSF09QyhbQ0gyXVtDSDJdMilbQ0gyXVtPSF0=	J2VwaWtfcHl0aG9uJywgJy1waCcsICc3LjAwMDAwMCcsICctcGh0JywgJzIuMDAwMDAwJywgJy1tcycsICcxNicsICctdG4nLCAnOCcsICctbWEnLCAnMjAwJywgJy1pbWFlJywgJzxpbmZpbGUubWFlPicsICctb21hZScsICc8b3V0ZmlsZS5tYWU+Jw==	0.0000	0.0000	0.0000	0.0000	0.000	0	0		OPLS_2005	16.519	TRUE	vsw_1-LIGPREP-001-in.maegz:7136-1	vsw_1
	vsw_1-LIGPREP-001-in.maegz:6682	485	vsw_1.459	2025-02-05 09:54:02	2025-02-05 09:54:02	FALSE	0	C:\Users\user\Documents\Schrodinger\vsw_1	vsw_1-SP_OUT_1_pv.maegz		vsw_1-LIGPREP-001-in.maegz	6682	60134	0	W0NIM11bQ0BASF0oW09IXSlbQ0gyXVtDQEBIXShbT0hdKVtDSDJdW0NAQEhdKFtPSF0pW0NIMl1bQ0BIXShbQ0gyXTEpT0MoPU8pYyhjMTIpYyhbT0hdKWMzYyhbY0hdMilbY0hdYyhPW0NIM10pW2NIXWMzW09IXQ==	J2VwaWtfcHl0aG9uJywgJy1waCcsICc3LjAwMDAwMCcsICctcGh0JywgJzIuMDAwMDAwJywgJy1tcycsICcxNicsICctdG4nLCAnOCcsICctbWEnLCAnMjAwJywgJy1pbWFlJywgJzxpbmZpbGUubWFlPicsICctb21hZScsICc8b3V0ZmlsZS5tYWU+Jw==	0.0857	0.0000	0.0857	0.0834	0.083	0	0	This compound has an ester and may undergo hydrolysis at high or low pH.	OPLS_2005	35.777	TRUE	vsw_1-LIGPREP-001-in.maegz:6682-4	vsw_1
	vsw_1-LIGPREP-001-in.maegz:776	486	vsw_1.460	2025-02-05 09:54:02	2025-02-05 09:54:02	FALSE	0	C:\Users\user\Documents\Schrodinger\vsw_1	vsw_1-SP_OUT_1_pv.maegz		vsw_1-LIGPREP-001-in.maegz	776	60134	0	W0NIM11PYzFbY0hdYyhPW0NIM10pW2NIXWMoW2NIXTEpL1tDSF09W0NIXS9jMltjSF1jKFtPSF0pYyhbT0hdKVtjSF1bY0hdMg==	J2VwaWtfcHl0aG9uJywgJy1waCcsICc3LjAwMDAwMCcsICctcGh0JywgJzIuMDAwMDAwJywgJy1tcycsICcxNicsICctdG4nLCAnOCcsICctbWEnLCAnMjAwJywgJy1pbWFlJywgJzxpbmZpbGUubWFlPicsICctb21hZScsICc8b3V0ZmlsZS5tYWU+Jw==	0.0020	0.0000	0.0020	0.0020	0.002	0	0		OPLS_2005	20.580	TRUE	vsw_1-LIGPREP-001-in.maegz:776-1	vsw_1
	vsw_1-LIGPREP-001-in.maegz:5459	487	vsw_1.461	2025-02-05 09:54:02	2025-02-05 09:54:02	FALSE	0	C:\Users\user\Documents\Schrodinger\vsw_1	vsw_1-SP_OUT_1_pv.maegz		vsw_1-LIGPREP-001-in.maegz	5459	60134	0	W09IXVtDQEBIXTFbQ0gyXVtDQEhdKFtDQEBIXShbQ0gzXSlbT0hdKU9bQ0gyXWMoYzEyKWMoW09IXSlbY0hdW2NIXWMyW0NIMl1bQ0hdPUMoW0NIM10pW0NIM10=	J2VwaWtfcHl0aG9uJywgJy1waCcsICc3LjAwMDAwMCcsICctcGh0JywgJzIuMDAwMDAwJywgJy1tcycsICcxNicsICctdG4nLCAnOCcsICctbWEnLCAnMjAwJywgJy1pbWFlJywgJzxpbmZpbGUubWFlPicsICctb21hZScsICc8b3V0ZmlsZS5tYWU+Jw==	0.0012	0.0000	0.0012	0.0012	0.001	0	0		OPLS_2005	28.966	TRUE	vsw_1-LIGPREP-001-in.maegz:5459-1	vsw_1
	vsw_1-LIGPREP-001-in.maegz:8913	488	vsw_1.462	2025-02-05 09:54:02	2025-02-05 09:54:02	FALSE	0	C:\Users\user\Documents\Schrodinger\vsw_1	vsw_1-SP_OUT_1_pv.maegz		vsw_1-LIGPREP-001-in.maegz	8913	60134	0	W0NIM11PW0NIMl1jMWMoW0NIM10pYyhPW0NIM10pYyhbT0hdKWMoYzEyKWMzYyhbbkhdMilbY0hdW2NIXVtjSF1bY0hdMw==	J2VwaWtfcHl0aG9uJywgJy1waCcsICc3LjAwMDAwMCcsICctcGh0JywgJzIuMDAwMDAwJywgJy1tcycsICcxNicsICctdG4nLCAnOCcsICctbWEnLCAnMjAwJywgJy1pbWFlJywgJzxpbmZpbGUubWFlPicsICctb21hZScsICc8b3V0ZmlsZS5tYWU+Jw==	0.0011	0.0000	0.0011	0.0011	0.001	0	0		OPLS_2005	24.361	TRUE	vsw_1-LIGPREP-001-in.maegz:8913-1	vsw_1
	vsw_1-LIGPREP-001-in.maegz:385	489	vsw_1.463	2025-02-05 09:54:02	2025-02-05 09:54:02	FALSE	0	C:\Users\user\Documents\Schrodinger\vsw_1	vsw_1-SP_OUT_1_pv.maegz		vsw_1-LIGPREP-001-in.maegz	385	60134	0	W09IXWMxW2NIXVtjSF1jKFtjSF1bY0hdMSktYyhjKGMyPU8pW09IXSlvYyhjMjMpYyhbT0hdKWMoW09IXSlbY0hdYzNbT0hd	J2VwaWtfcHl0aG9uJywgJy1waCcsICc3LjAwMDAwMCcsICctcGh0JywgJzIuMDAwMDAwJywgJy1tcycsICcxNicsICctdG4nLCAnOCcsICctbWEnLCAnMjAwJywgJy1pbWFlJywgJzxpbmZpbGUubWFlPicsICctb21hZScsICc8b3V0ZmlsZS5tYWU+Jw==	0.0439	0.0000	0.0439	0.0380	0.038	0	0		OPLS_2005	18.822	TRUE	vsw_1-LIGPREP-001-in.maegz:385-1	vsw_1
	vsw_1-LIGPREP-001-in.maegz:3100	490	vsw_1.464	2025-02-05 09:54:02	2025-02-05 09:54:02	FALSE	0	C:\Users\user\Documents\Schrodinger\vsw_1	vsw_1-SP_OUT_1_pv.maegz		vsw_1-LIGPREP-001-in.maegz	3100	60134	0	W2NIXTFbY0hdW2NIXVtjSF1jKGMxMilbY0hdW2NIXWMoW0NIM10pYzJbQ0gyXVtDSDJdW0NAQEhdM1tDSDJdW0NAQEhdKFtPSF0pW0NIMl1DKD1PKU8z	J2VwaWtfcHl0aG9uJywgJy1waCcsICc3LjAwMDAwMCcsICctcGh0JywgJzIuMDAwMDAwJywgJy1tcycsICcxNicsICctdG4nLCAnOCcsICctbWEnLCAnMjAwJywgJy1pbWFlJywgJzxpbmZpbGUubWFlPicsICctb21hZScsICc8b3V0ZmlsZS5tYWU+Jw==	0.0000	0.0000	0.0000	0.0000	0.000	0	0	This compound has an ester and may undergo hydrolysis at high or low pH.	OPLS_2005	23.594	TRUE	vsw_1-LIGPREP-001-in.maegz:3100-1	vsw_1
	vsw_1-LIGPREP-001-in.maegz:9680	491	vsw_1.465	2025-02-05 09:54:02	2025-02-05 09:54:02	FALSE	0	C:\Users\user\Documents\Schrodinger\vsw_1	vsw_1-SP_OUT_1_pv.maegz		vsw_1-LIGPREP-001-in.maegz	9680	60134	0	W09IXWMxYyhbT0hdKWMoW0NIM10pYzJjKE9bQ0gzXSlbY0hdYyhbT0hdKWMoYzJjMTMpW0NAQEhdKFtPSF0pT0MzPU8=	J2VwaWtfcHl0aG9uJywgJy1waCcsICc3LjAwMDAwMCcsICctcGh0JywgJzIuMDAwMDAwJywgJy1tcycsICcxNicsICctdG4nLCAnOCcsICctbWEnLCAnMjAwJywgJy1pbWFlJywgJzxpbmZpbGUubWFlPicsICctb21hZScsICc8b3V0ZmlsZS5tYWU+Jw==	0.8406	0.0000	0.8406	0.8279	0.828	0	0	This compound has an ester and may undergo hydrolysis at high or low pH. This compound contains an acetal/aminal-like group ( X-CH(R)-Y where X, Y are N, S, or O) that may be acid/base labile, releasing an aldehyde.	OPLS_2005	44.457	TRUE	vsw_1-LIGPREP-001-in.maegz:9680-3	vsw_1
	vsw_1-LIGPREP-001-in.maegz:3497	492	vsw_1.466	2025-02-05 09:54:02	2025-02-05 09:54:02	FALSE	0	C:\Users\user\Documents\Schrodinger\vsw_1	vsw_1-SP_OUT_1_pv.maegz		vsw_1-LIGPREP-001-in.maegz	3497	60134	0	W0NIM11bQ0BIXTFDKD1PKVtDSDJdW0NAQEhdKFtDQEBdMTJbQ0gzXSlDKD1PKUMzPUMyW0NIMl1DKEMzPU8pKFtDSDNdKVtDSDNd	J2VwaWtfcHl0aG9uJywgJy1waCcsICc3LjAwMDAwMCcsICctcGh0JywgJzIuMDAwMDAwJywgJy1tcycsICcxNicsICctdG4nLCAnOCcsICctbWEnLCAnMjAwJywgJy1pbWFlJywgJzxpbmZpbGUubWFlPicsICctb21hZScsICc8b3V0ZmlsZS5tYWU+Jw==	0.0000	0.0000	0.0000	0.0000	0.000	0	0		OPLS_2005	50.177	TRUE	vsw_1-LIGPREP-001-in.maegz:3497-1	vsw_1
	vsw_1-LIGPREP-001-in.maegz:2677	493	vsw_1.467	2025-02-05 09:54:02	2025-02-05 09:54:02	FALSE	0	C:\Users\user\Documents\Schrodinger\vsw_1	vsw_1-SP_OUT_1_pv.maegz		vsw_1-LIGPREP-001-in.maegz	2677	60134	0	W09IXWMxW2NIXWMoT1tDSDNdKWMoW0NIM10pYyhjMTIpW0NASF0oQyg9TylbQ0gzXSlbQ0gyXU9DMj1P	J2VwaWtfcHl0aG9uJywgJy1waCcsICc3LjAwMDAwMCcsICctcGh0JywgJzIuMDAwMDAwJywgJy1tcycsICcxNicsICctdG4nLCAnOCcsICctbWEnLCAnMjAwJywgJy1pbWFlJywgJzxpbmZpbGUubWFlPicsICctb21hZScsICc8b3V0ZmlsZS5tYWU+Jw==	0.0012	0.0000	0.0012	0.0000	0.000	0	0	This compound has an ester and may undergo hydrolysis at high or low pH.	OPLS_2005	20.959	TRUE	vsw_1-LIGPREP-001-in.maegz:2677-2	vsw_1
	vsw_1-LIGPREP-001-in.maegz:2714	494	vsw_1.468	2025-02-05 09:54:02	2025-02-05 09:54:02	FALSE	0	C:\Users\user\Documents\Schrodinger\vsw_1	vsw_1-SP_OUT_1_pv.maegz		vsw_1-LIGPREP-001-in.maegz	2714	60134	0	W09IXWMxW2NIXWMoW0NIM10pW2NIXWMoYzEyKW9jM2MoYzI9TylDKD1PKVtDSDJdW0NIMl0z	J2VwaWtfcHl0aG9uJywgJy1waCcsICc3LjAwMDAwMCcsICctcGh0JywgJzIuMDAwMDAwJywgJy1tcycsICcxNicsICctdG4nLCAnOCcsICctbWEnLCAnMjAwJywgJy1pbWFlJywgJzxpbmZpbGUubWFlPicsICctb21hZScsICc8b3V0ZmlsZS5tYWU+Jw==	0.0071	0.0000	0.0071	0.0071	0.007	0	0		OPLS_2005	24.978	TRUE	vsw_1-LIGPREP-001-in.maegz:2714-1	vsw_1
	vsw_1-LIGPREP-001-in.maegz:7663	495	vsw_1.469	2025-02-05 09:54:02	2025-02-05 09:54:02	FALSE	0	C:\Users\user\Documents\Schrodinger\vsw_1	vsw_1-SP_OUT_1_pv.maegz		vsw_1-LIGPREP-001-in.maegz	7663	60134	0	W0NIMl09QzFPQyg9TyljKGMxMiljKG9jKD1PKVtjSF0yKS9bQ0hdPVtDSF0vYzNbY0hdYyhbT0hdKWMoW09IXSljKFtjSF0zKVtPSF0=	J2VwaWtfcHl0aG9uJywgJy1waCcsICc3LjAwMDAwMCcsICctcGh0JywgJzIuMDAwMDAwJywgJy1tcycsICcxNicsICctdG4nLCAnOCcsICctbWEnLCAnMjAwJywgJy1pbWFlJywgJzxpbmZpbGUubWFlPicsICctb21hZScsICc8b3V0ZmlsZS5tYWU+Jw==	0.0106	0.0000	0.0106	0.0097	0.010	0	0		OPLS_2005	28.559	TRUE	vsw_1-LIGPREP-001-in.maegz:7663-1	vsw_1
	vsw_1-LIGPREP-001-in.maegz:8095	496	vsw_1.470	2025-02-05 09:54:02	2025-02-05 09:54:02	FALSE	0	C:\Users\user\Documents\Schrodinger\vsw_1	vsw_1-SP_OUT_1_pv.maegz		vsw_1-LIGPREP-001-in.maegz	8095	60134	0	W0NIM11bQ0gyXWMoYzFbT0hdKWMoW09IXSlbY0hdYyhjMTIpT1tDQEhdKFtDSDNdKVtDSDJdQzI9Tw==	J2VwaWtfcHl0aG9uJywgJy1waCcsICc3LjAwMDAwMCcsICctcGh0JywgJzIuMDAwMDAwJywgJy1tcycsICcxNicsICctdG4nLCAnOCcsICctbWEnLCAnMjAwJywgJy1pbWFlJywgJzxpbmZpbGUubWFlPicsICctb21hZScsICc8b3V0ZmlsZS5tYWU+Jw==	0.0180	0.0000	0.0180	0.0178	0.018	0	0		OPLS_2005	17.156	TRUE	vsw_1-LIGPREP-001-in.maegz:8095-1	vsw_1
	vsw_1-LIGPREP-001-in.maegz:4839	497	vsw_1.471	2025-02-05 09:54:02	2025-02-05 09:54:02	FALSE	0	C:\Users\user\Documents\Schrodinger\vsw_1	vsw_1-SP_OUT_1_pv.maegz		vsw_1-LIGPREP-001-in.maegz	4839	60134	0	Tz1bQ0hdYzFjKFtPSF0pW2NIXWMoW0NIXShbQ0gzXSlbQ0gzXSljKGMxMilbY0hdYyhbY0hdW2NIXTIpQyg9TylbT0hd	J2VwaWtfcHl0aG9uJywgJy1waCcsICc3LjAwMDAwMCcsICctcGh0JywgJzIuMDAwMDAwJywgJy1tcycsICcxNicsICctdG4nLCAnOCcsICctbWEnLCAnMjAwJywgJy1pbWFlJywgJzxpbmZpbGUubWFlPicsICctb21hZScsICc8b3V0ZmlsZS5tYWU+Jw==	0.0725	0.0008	0.0717	0.0918	0.093	-1	1		OPLS_2005	24.740	TRUE	vsw_1-LIGPREP-001-in.maegz:4839-1	vsw_1
	vsw_1-LIGPREP-001-in.maegz:4878	498	vsw_1.472	2025-02-05 09:54:02	2025-02-05 09:54:02	FALSE	0	C:\Users\user\Documents\Schrodinger\vsw_1	vsw_1-SP_OUT_1_pv.maegz		vsw_1-LIGPREP-001-in.maegz	4878	60134	0	W0NIM11PYzFbY0hdYyg9TylvYyhbY0hdMSlbQ0BIXShbQ0gyXWMyW2NIXVtjSF1bY0hdW2NIXVtjSF0yKVtOSF1DKD1bQ0hdQzM9TylDKD1PKWMoYzM0KVtjSF1jKFtPSF0pW2NIXWM0W09IXQ==	J2VwaWtfcHl0aG9uJywgJy1waCcsICc3LjAwMDAwMCcsICctcGh0JywgJzIuMDAwMDAwJywgJy1tcycsICcxNicsICctdG4nLCAnOCcsICctbWEnLCAnMjAwJywgJy1pbWFlJywgJzxpbmZpbGUubWFlPicsICctb21hZScsICc8b3V0ZmlsZS5tYWU+Jw==	5.3096	0.0000	5.3096	0.2963	0.296	0	0	This compound has an imine and may undergo hydrolysis.	OPLS_2005	23.049	TRUE	vsw_1-LIGPREP-001-in.maegz:4878-1	vsw_1
	vsw_1-LIGPREP-001-in.maegz:3235	499	vsw_1.473	2025-02-05 09:54:02	2025-02-05 09:54:02	FALSE	0	C:\Users\user\Documents\Schrodinger\vsw_1	vsw_1-SP_OUT_1_pv.maegz		vsw_1-LIGPREP-001-in.maegz	3235	60134	0	TzFbQ0BIXShbQ0gzXSlbQ0BASF0oW09IXSlbQ0BIXShbT0hdKVtDSDJdW0NAQEhdMU9jKFtjSF1jMltDSDJdW0NIM10pW2NIXWMoYzIzKUMoPU8pYzRjKEMzPU8pYyhbT0hdKVtjSF1bY0hdW2NIXTQ=	J2VwaWtfcHl0aG9uJywgJy1waCcsICc3LjAwMDAwMCcsICctcGh0JywgJzIuMDAwMDAwJywgJy1tcycsICcxNicsICctdG4nLCAnOCcsICctbWEnLCAnMjAwJywgJy1pbWFlJywgJzxpbmZpbGUubWFlPicsICctb21hZScsICc8b3V0ZmlsZS5tYWU+Jw==	0.0012	0.0000	0.0012	0.0012	0.001	0	0	This compound contains an acetal/aminal-like group ( X-CH(R)-Y where X, Y are N, S, or O) that may be acid/base labile, releasing an aldehyde.	OPLS_2005	49.569	TRUE	vsw_1-LIGPREP-001-in.maegz:3235-1	vsw_1
	vsw_1-LIGPREP-001-in.maegz:8075	500	vsw_1.474	2025-02-05 09:54:02	2025-02-05 09:54:02	FALSE	0	C:\Users\user\Documents\Schrodinger\vsw_1	vsw_1-SP_OUT_1_pv.maegz		vsw_1-LIGPREP-001-in.maegz	8075	60134	0	W0NIM11DKD1PKWMoW2NIXTEpb2MoPU8pYyhjMTIpYyhbT0hdKWMoW09IXSljKFtjSF0yKVtDSDJdW0NIMl1jKFtjSF0zKW9jKGMzNClDKD1PKWM1YyhDND1PKVtjSF1bY0hdW2NIXVtjSF01	J2VwaWtfcHl0aG9uJywgJy1waCcsICc3LjAwMDAwMCcsICctcGh0JywgJzIuMDAwMDAwJywgJy1tcycsICcxNicsICctdG4nLCAnOCcsICctbWEnLCAnMjAwJywgJy1pbWFlJywgJzxpbmZpbGUubWFlPicsICctb21hZScsICc8b3V0ZmlsZS5tYWU+Jw==	0.0125	0.0000	0.0125	0.0124	0.012	0	0		OPLS_2005	24.293	TRUE	vsw_1-LIGPREP-001-in.maegz:8075-1	vsw_1
	vsw_1-LIGPREP-001-in.maegz:3858	501	vsw_1.475	2025-02-05 09:54:02	2025-02-05 09:54:02	FALSE	0	C:\Users\user\Documents\Schrodinger\vsw_1	vsw_1-SP_OUT_1_pv.maegz		vsw_1-LIGPREP-001-in.maegz	3858	60134	0	W0NIM11DKFtDSDNdKShbT0hdKVtDQEhdKFtDSDJdMSlPYyhjMTIpW2NIXVtjSF1jKFtjSF0yKVtDSDJdW0NAQEhdM0MoPUMoQyg9TylPMylbT0hdKWM0W2NIXVtjSF1jKFtPSF0pW2NIXVtjSF00	J2VwaWtfcHl0aG9uJywgJy1waCcsICc3LjAwMDAwMCcsICctcGh0JywgJzIuMDAwMDAwJywgJy1tcycsICcxNicsICctdG4nLCAnOCcsICctbWEnLCAnMjAwJywgJy1pbWFlJywgJzxpbmZpbGUubWFlPicsICctb21hZScsICc8b3V0ZmlsZS5tYWU+Jw==	0.0941	0.0931	0.0010	0.0931	0.186	-1	1	This compound has an ester and may undergo hydrolysis at high or low pH.	OPLS_2005	30.814	TRUE	vsw_1-LIGPREP-001-in.maegz:3858-1	vsw_1
	vsw_1-LIGPREP-001-in.maegz:1610	502	vsw_1.476	2025-02-05 09:54:02	2025-02-05 09:54:02	FALSE	0	C:\Users\user\Documents\Schrodinger\vsw_1	vsw_1-SP_OUT_1_pv.maegz		vsw_1-LIGPREP-001-in.maegz	1610	60134	0	W09IXWMxYyhbT0hdKVtjSF1bY0hdW2NIXWMxQyg9TylbTkhdW0NASF0yW0NASF0oT0MyPU8pW0NIMl1jM1tjSF1bY0hdYyhbTitdKD1PKVtPLV0pW2NIXVtjSF0z	J2VwaWtfcHl0aG9uJywgJy1waCcsICc3LjAwMDAwMCcsICctcGh0JywgJzIuMDAwMDAwJywgJy1tcycsICcxNicsICctdG4nLCAnOCcsICctbWEnLCAnMjAwJywgJy1pbWFlJywgJzxpbmZpbGUubWFlPicsICctb21hZScsICc8b3V0ZmlsZS5tYWU+Jw==	0.0448	0.0000	0.0448	0.0444	0.044	0	2	This compound has an ester and may undergo hydrolysis at high or low pH.	OPLS_2005	20.274	TRUE	vsw_1-LIGPREP-001-in.maegz:1610-1	vsw_1
	vsw_1-LIGPREP-001-in.maegz:3944	503	vsw_1.477	2025-02-05 09:54:02	2025-02-05 09:54:02	FALSE	0	C:\Users\user\Documents\Schrodinger\vsw_1	vsw_1-SP_OUT_1_pv.maegz		vsw_1-LIGPREP-001-in.maegz	3944	60134	0	W09IXWMxW2NIXWMoT1tDSDNdKVtjSF1jKGMxMilbY0hdYyhvYzI9TylbQ0gyXVtDQEhdKFtDSDJdQ2wpW09IXQ==	J2VwaWtfcHl0aG9uJywgJy1waCcsICc3LjAwMDAwMCcsICctcGh0JywgJzIuMDAwMDAwJywgJy1tcycsICcxNicsICctdG4nLCAnOCcsICctbWEnLCAnMjAwJywgJy1pbWFlJywgJzxpbmZpbGUubWFlPicsICctb21hZScsICc8b3V0ZmlsZS5tYWU+Jw==	0.0029	0.0000	0.0029	0.0029	0.003	0	0		OPLS_2005	19.786	TRUE	vsw_1-LIGPREP-001-in.maegz:3944-1	vsw_1
	vsw_1-LIGPREP-001-in.maegz:862	504	vsw_1.478	2025-02-05 09:54:02	2025-02-05 09:54:02	FALSE	0	C:\Users\user\Documents\Schrodinger\vsw_1	vsw_1-SP_OUT_1_pv.maegz		vsw_1-LIGPREP-001-in.maegz	862	60134	0	W2NIXTFbY0hdbmMoQyg9TylbQ0gzXSljKGMxMilbbkhdYzNjMltjSF1bY0hdW2NIXVtjSF0z	J2VwaWtfcHl0aG9uJywgJy1waCcsICc3LjAwMDAwMCcsICctcGh0JywgJzIuMDAwMDAwJywgJy1tcycsICcxNicsICctdG4nLCAnOCcsICctbWEnLCAnMjAwJywgJy1pbWFlJywgJzxpbmZpbGUubWFlPicsICctb21hZScsICc8b3V0ZmlsZS5tYWU+Jw==	0.0872	0.0000	0.0872	0.0872	0.087	0	0		OPLS_2005	13.959	TRUE	vsw_1-LIGPREP-001-in.maegz:862-1	vsw_1
	vsw_1-LIGPREP-001-in.maegz:5681	505	vsw_1.479	2025-02-05 09:54:02	2025-02-05 09:54:02	FALSE	0	C:\Users\user\Documents\Schrodinger\vsw_1	vsw_1-SP_OUT_1_pv.maegz		vsw_1-LIGPREP-001-in.maegz	5681	60134	0	W0NIM11bQ0hdKFtDSDNdKVtDSDJdW0NAQEhdKFtOSDJdKUMoPU8pW05IXVtDQEhdKFtDSDJdMSlDKD1PKU4oW0NASF0yW0NAQF0xM1tPSF0pW0NASF0oW0NIXShbQ0gzXSlbQ0gzXSlDKD1PKU4yYzRjM1tjSF1bY0hdW2NIXVtjSF00	J2VwaWtfcHl0aG9uJywgJy1waCcsICc3LjAwMDAwMCcsICctcGh0JywgJzIuMDAwMDAwJywgJy1tcycsICcxNicsICctdG4nLCAnOCcsICctbWEnLCAnMjAwJywgJy1pbWFlJywgJzxpbmZpbGUubWFlPicsICctb21hZScsICc8b3V0ZmlsZS5tYWU+Jw==	0.0931	0.0931	0.0000	0.0931	0.186	1	1	This compound contains an acetal/aminal-like group ( X-CH(R)-Y where X, Y are N, S, or O) that may be acid/base labile, releasing an aldehyde.	OPLS_2005	65.591	TRUE	vsw_1-LIGPREP-001-in.maegz:5681-1	vsw_1
	vsw_1-LIGPREP-001-in.maegz:6906	506	vsw_1.480	2025-02-05 09:54:02	2025-02-05 09:54:02	FALSE	0	C:\Users\user\Documents\Schrodinger\vsw_1	vsw_1-SP_OUT_1_pv.maegz		vsw_1-LIGPREP-001-in.maegz	6906	60134	0	W2NIXTFbY0hdW2NIXWMoW09IXSljKGMxMilDKD1PKWMzYyhDMj1PKVtjSF1jKFtPSF0pYyhjM1tPSF0pW0NAQEhdKFtDSDJdW09IXSlbQ0gyXVtDSDJdW09IXQ==	J2VwaWtfcHl0aG9uJywgJy1waCcsICc3LjAwMDAwMCcsICctcGh0JywgJzIuMDAwMDAwJywgJy1tcycsICcxNicsICctdG4nLCAnOCcsICctbWEnLCAnMjAwJywgJy1pbWFlJywgJzxpbmZpbGUubWFlPicsICctb21hZScsICc8b3V0ZmlsZS5tYWU+Jw==	0.0308	0.0000	0.0308	0.0283	0.028	0	0		OPLS_2005	31.762	TRUE	vsw_1-LIGPREP-001-in.maegz:6906-1	vsw_1
	vsw_1-LIGPREP-001-in.maegz:5435	507	vsw_1.481	2025-02-05 09:54:02	2025-02-05 09:54:02	FALSE	0	C:\Users\user\Documents\Schrodinger\vsw_1	vsw_1-SP_OUT_1_pv.maegz		vsw_1-LIGPREP-001-in.maegz	5435	60134	0	W0NIMl0xW0NIMl1bQ0gyXVtDQEhdKFtDSDNdKVtDQEhdKFtDQEBIXTEyKVtDQEhdKEMoPU8pW0NIM10pW0NASF0oQyg9W0NIXTIpW0NIM10pW0NAQF0zKFtDSDNdKVtDQEBIXShPMylbQ0gzXQ==	J2VwaWtfcHl0aG9uJywgJy1waCcsICc3LjAwMDAwMCcsICctcGh0JywgJzIuMDAwMDAwJywgJy1tcycsICcxNicsICctdG4nLCAnOCcsICctbWEnLCAnMjAwJywgJy1pbWFlJywgJzxpbmZpbGUubWFlPicsICctb21hZScsICc8b3V0ZmlsZS5tYWU+Jw==	0.0000	0.0000	0.0000	0.0000	0.000	0	0		OPLS_2005	36.306	TRUE	vsw_1-LIGPREP-001-in.maegz:5435-1	vsw_1
	vsw_1-LIGPREP-001-in.maegz:1639	508	vsw_1.482	2025-02-05 09:54:02	2025-02-05 09:54:02	FALSE	0	C:\Users\user\Documents\Schrodinger\vsw_1	vsw_1-SP_OUT_1_pv.maegz		vsw_1-LIGPREP-001-in.maegz	1639	60134	0	W0NIM11jKFtjSF0xKVtjSF1jKFtPSF0pYyhjMTIpQyg9TyljM2MoQzI9TylbY0hdW2NIXWMoYzNbT0hdKU9bQ0gzXQ==	J2VwaWtfcHl0aG9uJywgJy1waCcsICc3LjAwMDAwMCcsICctcGh0JywgJzIuMDAwMDAwJywgJy1tcycsICcxNicsICctdG4nLCAnOCcsICctbWEnLCAnMjAwJywgJy1pbWFlJywgJzxpbmZpbGUubWFlPicsICctb21hZScsICc8b3V0ZmlsZS5tYWU+Jw==	0.0021	0.0000	0.0021	0.0000	0.000	0	0		OPLS_2005	29.730	TRUE	vsw_1-LIGPREP-001-in.maegz:1639-1	vsw_1
	vsw_1-LIGPREP-001-in.maegz:8437	509	vsw_1.483	2025-02-05 09:54:02	2025-02-05 09:54:02	FALSE	0	C:\Users\user\Documents\Schrodinger\vsw_1	vsw_1-SP_OUT_1_pv.maegz		vsw_1-LIGPREP-001-in.maegz	8437	60134	0	W0NIM11jMWMoQyg9TylbQ0gzXSlvYyg9TyljKFtjSF0xKVtDSDJdW0NIXShbQ0gzXSlbQ0gzXQ==	J2VwaWtfcHl0aG9uJywgJy1waCcsICc3LjAwMDAwMCcsICctcGh0JywgJzIuMDAwMDAwJywgJy1tcycsICcxNicsICctdG4nLCAnOCcsICctbWEnLCAnMjAwJywgJy1pbWFlJywgJzxpbmZpbGUubWFlPicsICctb21hZScsICc8b3V0ZmlsZS5tYWU+Jw==	0.0000	0.0000	0.0000	0.0000	0.000	0	0		OPLS_2005	11.478	TRUE	vsw_1-LIGPREP-001-in.maegz:8437-1	vsw_1
	vsw_1-LIGPREP-001-in.maegz:6169	510	vsw_1.484	2025-02-05 09:54:02	2025-02-05 09:54:02	FALSE	0	C:\Users\user\Documents\Schrodinger\vsw_1	vsw_1-SP_OUT_1_pv.maegz		vsw_1-LIGPREP-001-in.maegz	6169	60134	0	W2NIXTFbY0hdW2NIXVtjSF1bY0hdYzEvW0NIXT1DMi9DKD1DKE9DMj1PKUMoPU8pW09IXSljM1tjSF1bY0hdW2NIXVtjSF1bY0hdMw==	J2VwaWtfcHl0aG9uJywgJy1waCcsICc3LjAwMDAwMCcsICctcGh0JywgJzIuMDAwMDAwJywgJy1tcycsICcxNicsICctdG4nLCAnOCcsICctbWEnLCAnMjAwJywgJy1pbWFlJywgJzxpbmZpbGUubWFlPicsICctb21hZScsICc8b3V0ZmlsZS5tYWU+Jw==	0.0000	0.0000	0.0000	0.0000	0.000	-1	1		OPLS_2005	32.069	TRUE	vsw_1-LIGPREP-001-in.maegz:6169-1	vsw_1
	vsw_1-LIGPREP-001-in.maegz:5675	511	vsw_1.485	2025-02-05 09:54:02	2025-02-05 09:54:02	FALSE	0	C:\Users\user\Documents\Schrodinger\vsw_1	vsw_1-SP_OUT_1_pv.maegz		vsw_1-LIGPREP-001-in.maegz	5675	60134	0	W0NIM11PYzFbY0hdYyhbT0hdKWMoW2NIXVtjSF0xKUMoPU8pW0NAQEhdKFtPSF0pYzJbY0hdW2NIXWMoW09IXSlbY0hdW2NIXTI=	J2VwaWtfcHl0aG9uJywgJy1waCcsICc3LjAwMDAwMCcsICctcGh0JywgJzIuMDAwMDAwJywgJy1tcycsICcxNicsICctdG4nLCAnOCcsICctbWEnLCAnMjAwJywgJy1pbWFlJywgJzxpbmZpbGUubWFlPicsICctb21hZScsICc8b3V0ZmlsZS5tYWU+Jw==	0.2254	0.0000	0.2254	0.2385	0.238	0	0		OPLS_2005	29.162	TRUE	vsw_1-LIGPREP-001-in.maegz:5675-1	vsw_1
	vsw_1-LIGPREP-001-in.maegz:302	512	vsw_1.486	2025-02-05 09:54:02	2025-02-05 09:54:02	FALSE	0	C:\Users\user\Documents\Schrodinger\vsw_1	vsw_1-SP_OUT_1_pv.maegz		vsw_1-LIGPREP-001-in.maegz	302	60134	0	W2NIXTFbY0hdW2NIXVtjSF1jKGMxMilDKD1PKWMzYyhDMj1PKWMoW09IXSlbY0hdW2NIXVtjSF0z	J2VwaWtfcHl0aG9uJywgJy1waCcsICc3LjAwMDAwMCcsICctcGh0JywgJzIuMDAwMDAwJywgJy1tcycsICcxNicsICctdG4nLCAnOCcsICctbWEnLCAnMjAwJywgJy1pbWFlJywgJzxpbmZpbGUubWFlPicsICctb21hZScsICc8b3V0ZmlsZS5tYWU+Jw==	0.0012	0.0000	0.0012	0.0012	0.001	0	0		OPLS_2005	22.361	TRUE	vsw_1-LIGPREP-001-in.maegz:302-1	vsw_1
	vsw_1-LIGPREP-001-in.maegz:2277	513	vsw_1.487	2025-02-05 09:54:02	2025-02-05 09:54:02	FALSE	0	C:\Users\user\Documents\Schrodinger\vsw_1	vsw_1-SP_OUT_1_pv.maegz		vsw_1-LIGPREP-001-in.maegz	2277	60134	0	W0NIM11bQ0BASF0xW0NIMl1bQ0gyXUMoW0NIXShbQ0gzXSlbQ0gzXSk9QzFjMltjSF1jKFtDSDNdKWMoYyg9TylvMilbT0hd	J2VwaWtfcHl0aG9uJywgJy1waCcsICc3LjAwMDAwMCcsICctcGh0JywgJzIuMDAwMDAwJywgJy1tcycsICcxNicsICctdG4nLCAnOCcsICctbWEnLCAnMjAwJywgJy1pbWFlJywgJzxpbmZpbGUubWFlPicsICctb21hZScsICc8b3V0ZmlsZS5tYWU+Jw==	0.0000	0.0000	0.0000	0.0000	0.000	0	0		OPLS_2005	25.802	TRUE	vsw_1-LIGPREP-001-in.maegz:2277-1	vsw_1
	vsw_1-LIGPREP-001-in.maegz:7534	514	vsw_1.488	2025-02-05 09:54:02	2025-02-05 09:54:02	FALSE	0	C:\Users\user\Documents\Schrodinger\vsw_1	vsw_1-SP_OUT_1_pv.maegz		vsw_1-LIGPREP-001-in.maegz	7534	60134	0	W09IXWMxW2NIXWMoW0NIM10pW2NIXWMoYzEyKW9jM2MoYzI9TylbQ0BIXShbQ0BASF0oW09IXSlbQ0BIXShbQ0gyXTMpW09IXSlDKD1PKU9bQ0gzXQ==	J2VwaWtfcHl0aG9uJywgJy1waCcsICc3LjAwMDAwMCcsICctcGh0JywgJzIuMDAwMDAwJywgJy1tcycsICcxNicsICctdG4nLCAnOCcsICctbWEnLCAnMjAwJywgJy1pbWFlJywgJzxpbmZpbGUubWFlPicsICctb21hZScsICc8b3V0ZmlsZS5tYWU+Jw==	0.0028	0.0000	0.0028	0.0028	0.003	0	0	This compound has an ester and may undergo hydrolysis at high or low pH.	OPLS_2005	17.749	TRUE	vsw_1-LIGPREP-001-in.maegz:7534-1	vsw_1
	vsw_1-LIGPREP-001-in.maegz:4332	515	vsw_1.489	2025-02-05 09:54:02	2025-02-05 09:54:02	FALSE	0	C:\Users\user\Documents\Schrodinger\vsw_1	vsw_1-SP_OUT_1_pv.maegz		vsw_1-LIGPREP-001-in.maegz	4332	60134	0	W2NIXTFbY0hdW2NIXWMoU1tDSDNdKWMoYzEyKWMzYzRuMmMoPU8pW2NIXVtjSF1jNG5bY0hdW2NIXTM=	J2VwaWtfcHl0aG9uJywgJy1waCcsICc3LjAwMDAwMCcsICctcGh0JywgJzIuMDAwMDAwJywgJy1tcycsICcxNicsICctdG4nLCAnOCcsICctbWEnLCAnMjAwJywgJy1pbWFlJywgJzxpbmZpbGUubWFlPicsICctb21hZScsICc8b3V0ZmlsZS5tYWU+Jw==	0.1342	0.1342	0.0000	0.1359	0.270	1	1		OPLS_2005	41.867	TRUE	vsw_1-LIGPREP-001-in.maegz:4332-1	vsw_1
	vsw_1-LIGPREP-001-in.maegz:1826	516	vsw_1.490	2025-02-05 09:54:02	2025-02-05 09:54:02	FALSE	0	C:\Users\user\Documents\Schrodinger\vsw_1	vsw_1-SP_OUT_1_pv.maegz		vsw_1-LIGPREP-001-in.maegz	1826	60134	0	W2NIXTFbY0hdW2NIXVtjSF1bY0hdYzFbQ0BIXShbT0hdKUMoW0NASF0yT1tDSDNdKT1DKEMoPU8pTzIpYzNbY0hdW2NIXVtjSF1bY0hdW2NIXTM=	J2VwaWtfcHl0aG9uJywgJy1waCcsICc3LjAwMDAwMCcsICctcGh0JywgJzIuMDAwMDAwJywgJy1tcycsICcxNicsICctdG4nLCAnOCcsICctbWEnLCAnMjAwJywgJy1pbWFlJywgJzxpbmZpbGUubWFlPicsICctb21hZScsICc8b3V0ZmlsZS5tYWU+Jw==	0.4825	0.0000	0.4825	0.4825	0.483	0	0	This compound has an ester and may undergo hydrolysis at high or low pH. This compound contains an acetal/aminal-like group ( X-CH(R)-Y where X, Y are N, S, or O) that may be acid/base labile, releasing an aldehyde.	OPLS_2005	18.247	TRUE	vsw_1-LIGPREP-001-in.maegz:1826-3	vsw_1
	vsw_1-LIGPREP-001-in.maegz:2564	517	vsw_1.491	2025-02-05 09:54:02	2025-02-05 09:54:02	FALSE	0	C:\Users\user\Documents\Schrodinger\vsw_1	vsw_1-SP_OUT_1_pv.maegz		vsw_1-LIGPREP-001-in.maegz	2564	60134	0	W0NIM11bQ0BASF0oW09IXSljKGMoW2NIXTEpW09IXSljKFtPSF0pYyhjMTIpQyg9TyljM2MoQzI9TylbY0hdYyhbT0hdKVtjSF1jM1tPSF0=	J2VwaWtfcHl0aG9uJywgJy1waCcsICc3LjAwMDAwMCcsICctcGh0JywgJzIuMDAwMDAwJywgJy1tcycsICcxNicsICctdG4nLCAnOCcsICctbWEnLCAnMjAwJywgJy1pbWFlJywgJzxpbmZpbGUubWFlPicsICctb21hZScsICc8b3V0ZmlsZS5tYWU+Jw==	0.2192	0.0000	0.2192	0.2092	0.209	0	0		OPLS_2005	31.942	TRUE	vsw_1-LIGPREP-001-in.maegz:2564-1	vsw_1
	vsw_1-LIGPREP-001-in.maegz:1184	518	vsw_1.492	2025-02-05 09:54:02	2025-02-05 09:54:02	FALSE	0	C:\Users\user\Documents\Schrodinger\vsw_1	vsw_1-SP_OUT_1_pv.maegz		vsw_1-LIGPREP-001-in.maegz	1184	60134	0	W0NIMl0xW0NIMl1OKFtDSDNdKVtDQEhdMltDSDJdYyhjKE9bQ0gzXSljKFtjSF1bY0hdMylPW0NIM10pYzNjKGMyYzE0KWM1YyhbY0hdNClPW0NIMl1PNQ==	J2VwaWtfcHl0aG9uJywgJy1waCcsICc3LjAwMDAwMCcsICctcGh0JywgJzIuMDAwMDAwJywgJy1tcycsICcxNicsICctdG4nLCAnOCcsICctbWEnLCAnMjAwJywgJy1pbWFlJywgJzxpbmZpbGUubWFlPicsICctb21hZScsICc8b3V0ZmlsZS5tYWU+Jw==	0.0444	0.0444	0.0000	0.0444	0.089	1	1	This compound contains an acetal/aminal-like group ( X-CH(R)-Y where X, Y are N, S, or O) that may be acid/base labile, releasing an aldehyde.	OPLS_2005	58.068	TRUE	vsw_1-LIGPREP-001-in.maegz:1184-2	vsw_1
	vsw_1-LIGPREP-001-in.maegz:7664	519	vsw_1.493	2025-02-05 09:54:02	2025-02-05 09:54:02	FALSE	0	C:\Users\user\Documents\Schrodinger\vsw_1	vsw_1-SP_OUT_1_pv.maegz		vsw_1-LIGPREP-001-in.maegz	7664	60134	0	W0NIMl09QzFPQyg9TyljKGMxMiljKG9jKD1PKVtjSF0yKS9bQ0hdPVtDSF1cYzNbY0hdYyhbT0hdKWMoW09IXSlbY0hdYzNbT0hd	J2VwaWtfcHl0aG9uJywgJy1waCcsICc3LjAwMDAwMCcsICctcGh0JywgJzIuMDAwMDAwJywgJy1tcycsICcxNicsICctdG4nLCAnOCcsICctbWEnLCAnMjAwJywgJy1pbWFlJywgJzxpbmZpbGUubWFlPicsICctb21hZScsICc8b3V0ZmlsZS5tYWU+Jw==	0.0037	0.0000	0.0037	0.0000	0.000	0	0		OPLS_2005	31.578	TRUE	vsw_1-LIGPREP-001-in.maegz:7664-2	vsw_1
	vsw_1-LIGPREP-001-in.maegz:9859	520	vsw_1.494	2025-02-05 09:54:02	2025-02-05 09:54:02	FALSE	0	C:\Users\user\Documents\Schrodinger\vsw_1	vsw_1-SP_OUT_1_pv.maegz		vsw_1-LIGPREP-001-in.maegz	9859	60134	0	Tz1DKFtDSDNdKU9bQ0gyXVtDQEhdKFtDSDNdKVtDSDJdW0NIMl1bQ0gyXUMoPU8pYzFuYyhDKD1PKVtPSF0pW2NIXWMoYzEyKWMzYyhbbkhdMilbY0hdW2NIXVtjSF1bY0hdMw==	J2VwaWtfcHl0aG9uJywgJy1waCcsICc3LjAwMDAwMCcsICctcGh0JywgJzIuMDAwMDAwJywgJy1tcycsICcxNicsICctdG4nLCAnOCcsICctbWEnLCAnMjAwJywgJy1pbWFlJywgJzxpbmZpbGUubWFlPicsICctb21hZScsICc8b3V0ZmlsZS5tYWU+Jw==	0.0275	0.0002	0.0273	0.0273	0.028	-1	1	This compound has an ester and may undergo hydrolysis at high or low pH.	OPLS_2005	20.960	TRUE	vsw_1-LIGPREP-001-in.maegz:9859-1	vsw_1
	vsw_1-LIGPREP-001-in.maegz:859	521	vsw_1.495	2025-02-05 09:54:02	2025-02-05 09:54:02	FALSE	0	C:\Users\user\Documents\Schrodinger\vsw_1	vsw_1-SP_OUT_1_pv.maegz		vsw_1-LIGPREP-001-in.maegz	859	60134	0	W0NIM11jKFtjSF0xKVtjSF1jKFtPSF0pYyhjMTIpQyg9TyljM2MoQzI9TylbY0hdW2NIXVtjSF1bY0hdMw==	J2VwaWtfcHl0aG9uJywgJy1waCcsICc3LjAwMDAwMCcsICctcGh0JywgJzIuMDAwMDAwJywgJy1tcycsICcxNicsICctdG4nLCAnOCcsICctbWEnLCAnMjAwJywgJy1pbWFlJywgJzxpbmZpbGUubWFlPicsICctb21hZScsICc8b3V0ZmlsZS5tYWU+Jw==	0.0009	0.0000	0.0009	0.0009	0.001	0	0		OPLS_2005	22.430	TRUE	vsw_1-LIGPREP-001-in.maegz:859-1	vsw_1
	vsw_1-LIGPREP-001-in.maegz:3097	522	vsw_1.496	2025-02-05 09:54:02	2025-02-05 09:54:02	FALSE	0	C:\Users\user\Documents\Schrodinger\vsw_1	vsw_1-SP_OUT_1_pv.maegz		vsw_1-LIGPREP-001-in.maegz	3097	60134	0	W09IXWMxYyhbQ0gzXSljKFtPSF0pW2NIXWMoQzI9TyljMVtDSDJdT1tDQF0yM1tDSDJdW0NIMl1bQ0gyXU8z	J2VwaWtfcHl0aG9uJywgJy1waCcsICc3LjAwMDAwMCcsICctcGh0JywgJzIuMDAwMDAwJywgJy1tcycsICcxNicsICctdG4nLCAnOCcsICctbWEnLCAnMjAwJywgJy1pbWFlJywgJzxpbmZpbGUubWFlPicsICctb21hZScsICc8b3V0ZmlsZS5tYWU+Jw==	0.0185	0.0000	0.0185	0.0184	0.018	0	0		OPLS_2005	37.945	TRUE	vsw_1-LIGPREP-001-in.maegz:3097-1	vsw_1
	vsw_1-LIGPREP-001-in.maegz:6624	523	vsw_1.497	2025-02-05 09:54:02	2025-02-05 09:54:02	FALSE	0	C:\Users\user\Documents\Schrodinger\vsw_1	vsw_1-SP_OUT_1_pv.maegz		vsw_1-LIGPREP-001-in.maegz	6624	60134	0	W0NIM11jMVtjSF1jKFtPSF0pW2NIXWMoW09IXSljMS1jKFtjSF0yKW9jKD1PKWMoYzIzKWMoW09IXSlbY0hdYyhbY0hdMylbT0hd	J2VwaWtfcHl0aG9uJywgJy1waCcsICc3LjAwMDAwMCcsICctcGh0JywgJzIuMDAwMDAwJywgJy1tcycsICcxNicsICctdG4nLCAnOCcsICctbWEnLCAnMjAwJywgJy1pbWFlJywgJzxpbmZpbGUubWFlPicsICctb21hZScsICc8b3V0ZmlsZS5tYWU+Jw==	0.0465	0.0000	0.0465	0.0421	0.042	0	0		OPLS_2005	24.838	TRUE	vsw_1-LIGPREP-001-in.maegz:6624-1	vsw_1
	vsw_1-LIGPREP-001-in.maegz:3086	524	vsw_1.498	2025-02-05 09:54:02	2025-02-05 09:54:02	FALSE	0	C:\Users\user\Documents\Schrodinger\vsw_1	vsw_1-SP_OUT_1_pv.maegz		vsw_1-LIGPREP-001-in.maegz	3086	60134	0	W09IXWMxW2NIXWMoT1tDSDNdKVtjSF1jKGMxMilbY0hdYyhvYzI9TylDKD1PKU9bQ0gzXQ==	J2VwaWtfcHl0aG9uJywgJy1waCcsICc3LjAwMDAwMCcsICctcGh0JywgJzIuMDAwMDAwJywgJy1tcycsICcxNicsICctdG4nLCAnOCcsICctbWEnLCAnMjAwJywgJy1pbWFlJywgJzxpbmZpbGUubWFlPicsICctb21hZScsICc8b3V0ZmlsZS5tYWU+Jw==	0.0075	0.0000	0.0075	0.0075	0.008	0	0	This compound has an ester and may undergo hydrolysis at high or low pH.	OPLS_2005	17.625	TRUE	vsw_1-LIGPREP-001-in.maegz:3086-1	vsw_1
	vsw_1-LIGPREP-001-in.maegz:311	525	vsw_1.499	2025-02-05 09:54:02	2025-02-05 09:54:02	FALSE	0	C:\Users\user\Documents\Schrodinger\vsw_1	vsw_1-SP_OUT_1_pv.maegz		vsw_1-LIGPREP-001-in.maegz	311	60134	0	W0NIM11bQ0gyXVtDQF0xMltDQEBIXTNOKFtDSDJdW0NIMl1bQ0gyXTEpW0NIMl1bQ0gyXWM0YzNuKEMoPU8pW0NIMl0yKWM1YzRbY0hdW2NIXVtjSF1bY0hdNQ==	J2VwaWtfcHl0aG9uJywgJy1waCcsICc3LjAwMDAwMCcsICctcGh0JywgJzIuMDAwMDAwJywgJy1tcycsICcxNicsICctdG4nLCAnOCcsICctbWEnLCAnMjAwJywgJy1pbWFlJywgJzxpbmZpbGUubWFlPicsICctb21hZScsICc8b3V0ZmlsZS5tYWU+Jw==	0.0951	0.0951	0.0000	0.0951	0.190	1	1		OPLS_2005	56.851	TRUE	vsw_1-LIGPREP-001-in.maegz:311-2	vsw_1
	vsw_1-LIGPREP-001-in.maegz:9458	526	vsw_1.500	2025-02-05 09:54:02	2025-02-05 09:54:02	FALSE	0	C:\Users\user\Documents\Schrodinger\vsw_1	vsw_1-SP_OUT_1_pv.maegz		vsw_1-LIGPREP-001-in.maegz	9458	60134	0	W0NIM11bQ0BASF0xT0MoPU8pYyhjMTIpW2NIXWMzYyhjMltPSF0pYyg9TylbY0hdYyhvMylbQ0gzXQ==	J2VwaWtfcHl0aG9uJywgJy1waCcsICc3LjAwMDAwMCcsICctcGh0JywgJzIuMDAwMDAwJywgJy1tcycsICcxNicsICctdG4nLCAnOCcsICctbWEnLCAnMjAwJywgJy1pbWFlJywgJzxpbmZpbGUubWFlPicsICctb21hZScsICc8b3V0ZmlsZS5tYWU+Jw==	0.0132	0.0000	0.0132	0.0132	0.013	0	0	This compound has an ester and may undergo hydrolysis at high or low pH.	OPLS_2005	23.804	TRUE	vsw_1-LIGPREP-001-in.maegz:9458-1	vsw_1
	vsw_1-LIGPREP-001-in.maegz:4632	527	vsw_1.501	2025-02-05 09:54:02	2025-02-05 09:54:02	FALSE	0	C:\Users\user\Documents\Schrodinger\vsw_1	vsw_1-SP_OUT_1_pv.maegz		vsw_1-LIGPREP-001-in.maegz	4632	60134	0	Tz1bQ0hdQyg9W0NIXTEpQyhDKD1PKUMoPU8pW09IXSk9QyhbQ0gzXSlbQ0BIXShbQ0BIXTEyKVtDSDJdQyhbQ0gyXTIpKFtDSDNdKVtDSDNd	J2VwaWtfcHl0aG9uJywgJy1waCcsICc3LjAwMDAwMCcsICctcGh0JywgJzIuMDAwMDAwJywgJy1tcycsICcxNicsICctdG4nLCAnOCcsICctbWEnLCAnMjAwJywgJy1pbWFlJywgJzxpbmZpbGUubWFlPicsICctb21hZScsICc8b3V0ZmlsZS5tYWU+Jw==	0.0000	0.0000	0.0000	0.0000	0.000	-1	1		OPLS_2005	46.028	TRUE	vsw_1-LIGPREP-001-in.maegz:4632-1	vsw_1
	vsw_1-LIGPREP-001-in.maegz:330	528	vsw_1.502	2025-02-05 09:54:02	2025-02-05 09:54:02	FALSE	0	C:\Users\user\Documents\Schrodinger\vsw_1	vsw_1-SP_OUT_1_pv.maegz		vsw_1-LIGPREP-001-in.maegz	330	60134	0	W2NIXTFbY0hdW2NIXVtjSF1bY0hdYzEtYyhbY0hdbzIpYyg9TyljKGMyMylbY0hdW2NIXWMoW2NIXTMpW09IXQ==	J2VwaWtfcHl0aG9uJywgJy1waCcsICc3LjAwMDAwMCcsICctcGh0JywgJzIuMDAwMDAwJywgJy1tcycsICcxNicsICctdG4nLCAnOCcsICctbWEnLCAnMjAwJywgJy1pbWFlJywgJzxpbmZpbGUubWFlPicsICctb21hZScsICc8b3V0ZmlsZS5tYWU+Jw==	0.0142	0.0000	0.0142	0.0142	0.014	0	0		OPLS_2005	16.371	TRUE	vsw_1-LIGPREP-001-in.maegz:330-1	vsw_1
	vsw_1-LIGPREP-001-in.maegz:9385	529	vsw_1.503	2025-02-05 09:54:02	2025-02-05 09:54:02	FALSE	0	C:\Users\user\Documents\Schrodinger\vsw_1	vsw_1-SP_OUT_1_pv.maegz		vsw_1-LIGPREP-001-in.maegz	9385	60134	0	W0NIM11jMWMoW09IXSlbY0hdYyhbT0hdKWMoYzEyKUMoPU8pW0NIMl1bQ0gyXVtDQEhdMltPSF0=	J2VwaWtfcHl0aG9uJywgJy1waCcsICc3LjAwMDAwMCcsICctcGh0JywgJzIuMDAwMDAwJywgJy1tcycsICcxNicsICctdG4nLCAnOCcsICctbWEnLCAnMjAwJywgJy1pbWFlJywgJzxpbmZpbGUubWFlPicsICctb21hZScsICc8b3V0ZmlsZS5tYWU+Jw==	0.0251	0.0000	0.0251	0.0248	0.025	0	0		OPLS_2005	18.666	TRUE	vsw_1-LIGPREP-001-in.maegz:9385-1	vsw_1
	vsw_1-LIGPREP-001-in.maegz:6119	530	vsw_1.504	2025-02-05 09:54:02	2025-02-05 09:54:02	FALSE	0	C:\Users\user\Documents\Schrodinger\vsw_1	vsw_1-SP_OUT_1_pv.maegz		vsw_1-LIGPREP-001-in.maegz	6119	60134	0	W2NIXTFbY0hdYyhbT0hdKVtjSF1bY0hdYzFDKD1DKEMoTzIpPU8pT1tDSDJdW0NIM10pW0NAQF0yKEMoPU8pT1tDSDNdKVtDSDJdYzNbY0hdW2NIXWMoW09IXSlbY0hdW2NIXTM=	J2VwaWtfcHl0aG9uJywgJy1waCcsICc3LjAwMDAwMCcsICctcGh0JywgJzIuMDAwMDAwJywgJy1tcycsICcxNicsICctdG4nLCAnOCcsICctbWEnLCAnMjAwJywgJy1pbWFlJywgJzxpbmZpbGUubWFlPicsICctb21hZScsICc8b3V0ZmlsZS5tYWU+Jw==	0.0016	0.0000	0.0016	0.0000	0.000	0	0	This compound has an ester and may undergo hydrolysis at high or low pH.	OPLS_2005	24.757	TRUE	vsw_1-LIGPREP-001-in.maegz:6119-1	vsw_1
	vsw_1-LIGPREP-001-in.maegz:1973	531	vsw_1.505	2025-02-05 09:54:02	2025-02-05 09:54:02	FALSE	0	C:\Users\user\Documents\Schrodinger\vsw_1	vsw_1-SP_OUT_1_pv.maegz		vsw_1-LIGPREP-001-in.maegz	1973	60134	0	Tz1DKFtDSDJdMSlbQ0hdPUMoW0NIM10pW0NAQEhdKFtDQF0xMltDSDNdKVtDSDJdW0NASF0oW0NAQEhdKFtDSDJdMilbT0hdKUMoW0NIM10pKFtDSDNdKVtPSF0=	J2VwaWtfcHl0aG9uJywgJy1waCcsICc3LjAwMDAwMCcsICctcGh0JywgJzIuMDAwMDAwJywgJy1tcycsICcxNicsICctdG4nLCAnOCcsICctbWEnLCAnMjAwJywgJy1pbWFlJywgJzxpbmZpbGUubWFlPicsICctb21hZScsICc8b3V0ZmlsZS5tYWU+Jw==	0.0000	0.0000	0.0000	0.0000	0.000	0	0		OPLS_2005	31.752	TRUE	vsw_1-LIGPREP-001-in.maegz:1973-1	vsw_1
	vsw_1-LIGPREP-001-in.maegz:1635	532	vsw_1.506	2025-02-05 09:54:02	2025-02-05 09:54:02	FALSE	0	C:\Users\user\Documents\Schrodinger\vsw_1	vsw_1-SP_OUT_1_pv.maegz		vsw_1-LIGPREP-001-in.maegz	1635	60134	0	W0NIM11bQ0BIXShbT0hdKUMoPU8pYyhbY0hdYzFbT0hdKVtjSF1jKGMxMilbY0hdYyhPW0NIM10pW2NIXWMyW09IXQ==	J2VwaWtfcHl0aG9uJywgJy1waCcsICc3LjAwMDAwMCcsICctcGh0JywgJzIuMDAwMDAwJywgJy1tcycsICcxNicsICctdG4nLCAnOCcsICctbWEnLCAnMjAwJywgJy1pbWFlJywgJzxpbmZpbGUubWFlPicsICctb21hZScsICc8b3V0ZmlsZS5tYWU+Jw==	0.1018	0.0000	0.1018	0.0981	0.098	0	0		OPLS_2005	27.826	TRUE	vsw_1-LIGPREP-001-in.maegz:1635-2	vsw_1
	vsw_1-LIGPREP-001-in.maegz:6501	533	vsw_1.507	2025-02-05 09:54:02	2025-02-05 09:54:02	FALSE	0	C:\Users\user\Documents\Schrodinger\vsw_1	vsw_1-SP_OUT_1_pv.maegz		vsw_1-LIGPREP-001-in.maegz	6501	60134	0	W0NIM11jKG4xKVtjSF1bY0hdYyhjMTIpW0NIMl1PYzNjMmMoQyg9TylbT0hdKVtjSF1jKFtjSF0zKVtPSF0=	J2VwaWtfcHl0aG9uJywgJy1waCcsICc3LjAwMDAwMCcsICctcGh0JywgJzIuMDAwMDAwJywgJy1tcycsICcxNicsICctdG4nLCAnOCcsICctbWEnLCAnMjAwJywgJy1pbWFlJywgJzxpbmZpbGUubWFlPicsICctb21hZScsICc8b3V0ZmlsZS5tYWU+Jw==	0.0050	0.0005	0.0046	0.0000	0.000	-1	1		OPLS_2005	24.013	TRUE	vsw_1-LIGPREP-001-in.maegz:6501-1	vsw_1
	vsw_1-LIGPREP-001-in.maegz:2641	534	vsw_1.508	2025-02-05 09:54:02	2025-02-05 09:54:02	FALSE	0	C:\Users\user\Documents\Schrodinger\vsw_1	vsw_1-SP_OUT_1_pv.maegz		vsw_1-LIGPREP-001-in.maegz	2641	60134	0	W2NIXTFbY0hdYyhbT0hdKWMoW0NIXT1PKVtjSF1jMVtDSDJdW0NAXTIoQyg9TylPW0NIM10pQyg9QyhDKD1PKU8yKVtPSF0pYzNbY0hdW2NIXWMoW09IXSlbY0hdW2NIXTM=	J2VwaWtfcHl0aG9uJywgJy1waCcsICc3LjAwMDAwMCcsICctcGh0JywgJzIuMDAwMDAwJywgJy1tcycsICcxNicsICctdG4nLCAnOCcsICctbWEnLCAnMjAwJywgJy1pbWFlJywgJzxpbmZpbGUubWFlPicsICctb21hZScsICc8b3V0ZmlsZS5tYWU+Jw==	0.0684	0.0045	0.0639	0.0612	0.066	-1	1	This compound has an ester and may undergo hydrolysis at high or low pH.	OPLS_2005	22.462	TRUE	vsw_1-LIGPREP-001-in.maegz:2641-1	vsw_1
	vsw_1-LIGPREP-001-in.maegz:6509	535	vsw_1.509	2025-02-05 09:54:02	2025-02-05 09:54:02	FALSE	0	C:\Users\user\Documents\Schrodinger\vsw_1	vsw_1-SP_OUT_1_pv.maegz		vsw_1-LIGPREP-001-in.maegz	6509	60134	0	W0NIMl0xW0NAQEhdKFtPSF0pQyhbQ0gzXSkoW0NIM10pT2MoYzEyKVtjSF1bY0hdYyhbY0hdMilbQ0gyXUMzPUMoQyg9TylPW0NASF0zT1tDSDNdKWM0W2NIXVtjSF1jKFtPSF0pW2NIXVtjSF00	J2VwaWtfcHl0aG9uJywgJy1waCcsICc3LjAwMDAwMCcsICctcGh0JywgJzIuMDAwMDAwJywgJy1tcycsICcxNicsICctdG4nLCAnOCcsICctbWEnLCAnMjAwJywgJy1pbWFlJywgJzxpbmZpbGUubWFlPicsICctb21hZScsICc8b3V0ZmlsZS5tYWU+Jw==	0.0151	0.0000	0.0151	0.0151	0.015	0	0	This compound has an ester and may undergo hydrolysis at high or low pH. This compound contains an acetal/aminal-like group ( X-CH(R)-Y where X, Y are N, S, or O) that may be acid/base labile, releasing an aldehyde.	OPLS_2005	21.667	TRUE	vsw_1-LIGPREP-001-in.maegz:6509-2	vsw_1
	vsw_1-LIGPREP-001-in.maegz:8926	536	vsw_1.510	2025-02-05 09:54:02	2025-02-05 09:54:02	FALSE	0	C:\Users\user\Documents\Schrodinger\vsw_1	vsw_1-SP_OUT_1_pv.maegz		vsw_1-LIGPREP-001-in.maegz	8926	60134	0	W0NIMl0xW0NIMl1DKD1PKU9bQ0BIXShbQ0gzXSlbQ0BASF0oW0NIM10pW0NIMl1bQ0gyXVtDSDJdW0NAQEhdKFtDSDNdKVtDQEBIXShbT0hdKS9bQ0hdPVtDSF1cW0NAQF0xKFtDSDNdKVtPSF0=	J2VwaWtfcHl0aG9uJywgJy1waCcsICc3LjAwMDAwMCcsICctcGh0JywgJzIuMDAwMDAwJywgJy1tcycsICcxNicsICctdG4nLCAnOCcsICctbWEnLCAnMjAwJywgJy1pbWFlJywgJzxpbmZpbGUubWFlPicsICctb21hZScsICc8b3V0ZmlsZS5tYWU+Jw==	0.0000	0.0000	0.0000	0.0000	0.000	0	0	This compound has an ester and may undergo hydrolysis at high or low pH.	OPLS_2005	15.069	TRUE	vsw_1-LIGPREP-001-in.maegz:8926-1	vsw_1
	vsw_1-LIGPREP-001-in.maegz:2105	537	vsw_1.511	2025-02-05 09:54:02	2025-02-05 09:54:02	FALSE	0	C:\Users\user\Documents\Schrodinger\vsw_1	vsw_1-SP_OUT_1_pv.maegz		vsw_1-LIGPREP-001-in.maegz	2105	60134	0	W0NIM11jMVtjSF1jKFtDSDNdKWMoW09IXSljKFtjSF0xKUMoPU8pW0NIMl1bQ0BIXShbQ0gyXUMoPU8pW05IMl0pW0NIMl1DKD1PKVtPSF0=	J2VwaWtfcHl0aG9uJywgJy1waCcsICc3LjAwMDAwMCcsICctcGh0JywgJzIuMDAwMDAwJywgJy1tcycsICcxNicsICctdG4nLCAnOCcsICctbWEnLCAnMjAwJywgJy1pbWFlJywgJzxpbmZpbGUubWFlPicsICctb21hZScsICc8b3V0ZmlsZS5tYWU+Jw==	0.0090	0.0020	0.0069	0.0069	0.009	-1	1		OPLS_2005	11.864	TRUE	vsw_1-LIGPREP-001-in.maegz:2105-1	vsw_1
	vsw_1-LIGPREP-001-in.maegz:8174	538	vsw_1.512	2025-02-05 09:54:02	2025-02-05 09:54:02	FALSE	0	C:\Users\user\Documents\Schrodinger\vsw_1	vsw_1-SP_OUT_1_pv.maegz		vsw_1-LIGPREP-001-in.maegz	8174	60134	0	W0NIM11PQyg9TylbQ0BASF0oW0NIMl1bQ0gyXTEpW0NASF0oW0NASF0xMilDKD1PKWMzYyhPMilbY0hdW2NIXWMoW2NIXTMpW09IXQ==	J2VwaWtfcHl0aG9uJywgJy1waCcsICc3LjAwMDAwMCcsICctcGh0JywgJzIuMDAwMDAwJywgJy1tcycsICcxNicsICctdG4nLCAnOCcsICctbWEnLCAnMjAwJywgJy1pbWFlJywgJzxpbmZpbGUubWFlPicsICctb21hZScsICc8b3V0ZmlsZS5tYWU+Jw==	0.0176	0.0000	0.0176	0.0176	0.018	0	0	This compound has an ester and may undergo hydrolysis at high or low pH.	OPLS_2005	28.378	TRUE	vsw_1-LIGPREP-001-in.maegz:8174-1	vsw_1
	vsw_1-LIGPREP-001-in.maegz:10389	539	vsw_1.513	2025-02-05 09:54:02	2025-02-05 09:54:02	FALSE	0	C:\Users\user\Documents\Schrodinger\vsw_1	vsw_1-SP_OUT_1_pv.maegz		vsw_1-LIGPREP-001-in.maegz	10389	60134	0	W0NIM11DKD1PKWMoW2NIXW8xKWMoYzEyKVtjSF1jKFtPSF0pW2NIXWMyT1tDSDNd	J2VwaWtfcHl0aG9uJywgJy1waCcsICc3LjAwMDAwMCcsICctcGh0JywgJzIuMDAwMDAwJywgJy1tcycsICcxNicsICctdG4nLCAnOCcsICctbWEnLCAnMjAwJywgJy1pbWFlJywgJzxpbmZpbGUubWFlPicsICctb21hZScsICc8b3V0ZmlsZS5tYWU+Jw==	0.0317	0.0000	0.0317	0.0317	0.032	0	0		OPLS_2005	14.530	TRUE	vsw_1-LIGPREP-001-in.maegz:10389-1	vsw_1
	vsw_1-LIGPREP-001-in.maegz:5108	540	vsw_1.514	2025-02-05 09:54:02	2025-02-05 09:54:02	FALSE	0	C:\Users\user\Documents\Schrodinger\vsw_1	vsw_1-SP_OUT_1_pv.maegz		vsw_1-LIGPREP-001-in.maegz	5108	60134	0	W0NIM11bQ0gyXS9bQ0hdPUMoL1tDSDNdKWMoW2NIXWMxPU8pb2MoYzEyKWMzYyhbY0hdYzJbQ0gyXVtPSF0pQyg9TyljNGMoQzM9TyljKFtPSF0pW2NIXVtjSF1bY0hdNA==	J2VwaWtfcHl0aG9uJywgJy1waCcsICc3LjAwMDAwMCcsICctcGh0JywgJzIuMDAwMDAwJywgJy1tcycsICcxNicsICctdG4nLCAnOCcsICctbWEnLCAnMjAwJywgJy1pbWFlJywgJzxpbmZpbGUubWFlPicsICctb21hZScsICc8b3V0ZmlsZS5tYWU+Jw==	0.0012	0.0000	0.0012	0.0012	0.001	0	0		OPLS_2005	33.365	TRUE	vsw_1-LIGPREP-001-in.maegz:5108-1	vsw_1
	vsw_1-LIGPREP-001-in.maegz:10130	541	vsw_1.515	2025-02-05 09:54:02	2025-02-05 09:54:02	FALSE	0	C:\Users\user\Documents\Schrodinger\vsw_1	vsw_1-SP_OUT_1_pv.maegz		vsw_1-LIGPREP-001-in.maegz	10130	60134	0	W0NIM11bQ0gyXUMoPU8pYzFbY0hdYyhbQ0gzXSlbY0hdYyhjMTIpb2MzYyhjMj1PKWMoW09IXSlbY0hdW2NIXVtjSF0z	J2VwaWtfcHl0aG9uJywgJy1waCcsICc3LjAwMDAwMCcsICctcGh0JywgJzIuMDAwMDAwJywgJy1tcycsICcxNicsICctdG4nLCAnOCcsICctbWEnLCAnMjAwJywgJy1pbWFlJywgJzxpbmZpbGUubWFlPicsICctb21hZScsICc8b3V0ZmlsZS5tYWU+Jw==	0.0179	0.0000	0.0179	0.0179	0.018	0	0		OPLS_2005	34.293	TRUE	vsw_1-LIGPREP-001-in.maegz:10130-1	vsw_1
	vsw_1-LIGPREP-001-in.maegz:3709	542	vsw_1.516	2025-02-05 09:54:02	2025-02-05 09:54:02	FALSE	0	C:\Users\user\Documents\Schrodinger\vsw_1	vsw_1-SP_OUT_1_pv.maegz		vsw_1-LIGPREP-001-in.maegz	3709	60134	0	W0NIM11bQ0gyXVtDSDJdW0NIMl1bQ0gyXVtDQEBIXShbT0hdKVtDSDJdW0NAQEhdKFtPSF0pW0NIMl1bQ0BIXShbQ0gyXTEpT0MoPU8pYyhjMTIpYyhbT0hdKWMzYyhbY0hdMilbY0hdYyhPW0NIM10pW2NIXWMzW09IXQ==	J2VwaWtfcHl0aG9uJywgJy1waCcsICc3LjAwMDAwMCcsICctcGh0JywgJzIuMDAwMDAwJywgJy1tcycsICcxNicsICctdG4nLCAnOCcsICctbWEnLCAnMjAwJywgJy1pbWFlJywgJzxpbmZpbGUubWFlPicsICctb21hZScsICc8b3V0ZmlsZS5tYWU+Jw==	0.0857	0.0000	0.0857	0.0834	0.083	0	0	This compound has an ester and may undergo hydrolysis at high or low pH.	OPLS_2005	37.883	TRUE	vsw_1-LIGPREP-001-in.maegz:3709-1	vsw_1
	vsw_1-LIGPREP-001-in.maegz:1245	543	vsw_1.517	2025-02-05 09:54:02	2025-02-05 09:54:02	FALSE	0	C:\Users\user\Documents\Schrodinger\vsw_1	vsw_1-SP_OUT_1_pv.maegz		vsw_1-LIGPREP-001-in.maegz	1245	60134	0	W0NIM11DKD1bQ0hdMSlPW0NAQEhdKFtPSF0pYyhjMTIpYyhbT0hdKWMzYyhjMltPSF0pQyg9TylDKD1bQ0hdQzM9TylPW0NIM10=	J2VwaWtfcHl0aG9uJywgJy1waCcsICc3LjAwMDAwMCcsICctcGh0JywgJzIuMDAwMDAwJywgJy1tcycsICcxNicsICctdG4nLCAnOCcsICctbWEnLCAnMjAwJywgJy1pbWFlJywgJzxpbmZpbGUubWFlPicsICctb21hZScsICc8b3V0ZmlsZS5tYWU+Jw==	0.0198	0.0000	0.0198	0.0154	0.015	0	0	This compound contains an acetal/aminal-like group ( X-CH(R)-Y where X, Y are N, S, or O) that may be acid/base labile, releasing an aldehyde.	OPLS_2005	14.663	TRUE	vsw_1-LIGPREP-001-in.maegz:1245-2	vsw_1
	vsw_1-LIGPREP-001-in.maegz:16	544	vsw_1.518	2025-02-05 09:54:02	2025-02-05 09:54:02	FALSE	0	C:\Users\user\Documents\Schrodinger\vsw_1	vsw_1-SP_OUT_1_pv.maegz		vsw_1-LIGPREP-001-in.maegz	16	60134	0	W0NIM11PYzFjKG9bY0hdW2NIXTIpYzJbY0hdYyhjMTMpW2NIXVtjSF1jKD1PKW8z	J2VwaWtfcHl0aG9uJywgJy1waCcsICc3LjAwMDAwMCcsICctcGh0JywgJzIuMDAwMDAwJywgJy1tcycsICcxNicsICctdG4nLCAnOCcsICctbWEnLCAnMjAwJywgJy1pbWFlJywgJzxpbmZpbGUubWFlPicsICctb21hZScsICc8b3V0ZmlsZS5tYWU+Jw==	0.0000	0.0000	0.0000	0.0000	0.000	0	0		OPLS_2005	19.564	TRUE	vsw_1-LIGPREP-001-in.maegz:16-1	vsw_1
	vsw_1-LIGPREP-001-in.maegz:1152	545	vsw_1.519	2025-02-05 09:54:02	2025-02-05 09:54:02	FALSE	0	C:\Users\user\Documents\Schrodinger\vsw_1	vsw_1-SP_OUT_1_pv.maegz		vsw_1-LIGPREP-001-in.maegz	1152	60134	0	W0NIM11bQ0hdKFtDSDNdKUMoPU8pW0NASF0oT0MoPU8pW0NIM10pW0NIMl1jKFtjSF1bbkhdMSljKGMxMilbY0hdW2NIXVtjSF1bY0hdMg==	J2VwaWtfcHl0aG9uJywgJy1waCcsICc3LjAwMDAwMCcsICctcGh0JywgJzIuMDAwMDAwJywgJy1tcycsICcxNicsICctdG4nLCAnOCcsICctbWEnLCAnMjAwJywgJy1pbWFlJywgJzxpbmZpbGUubWFlPicsICctb21hZScsICc8b3V0ZmlsZS5tYWU+Jw==	0.0000	0.0000	0.0000	0.0000	0.000	0	0	This compound has an ester and may undergo hydrolysis at high or low pH.	OPLS_2005	7.468	TRUE	vsw_1-LIGPREP-001-in.maegz:1152-2	vsw_1
	vsw_1-LIGPREP-001-in.maegz:7528	546	vsw_1.520	2025-02-05 09:54:02	2025-02-05 09:54:02	FALSE	0	C:\Users\user\Documents\Schrodinger\vsw_1	vsw_1-SP_OUT_1_pv.maegz		vsw_1-LIGPREP-001-in.maegz	7528	60134	0	Tz1jKG8xKVtjSF1bY0hdW2NIXWMxXFtDSF09W0NIXVxDKFxbQ0gyXVtDSDNdKT1bQ0hdXFtDSF09W0NIXVxjMltjSF1bY0hdYyhbT0hdKVtjSF1bY0hdMg==	J2VwaWtfcHl0aG9uJywgJy1waCcsICc3LjAwMDAwMCcsICctcGh0JywgJzIuMDAwMDAwJywgJy1tcycsICcxNicsICctdG4nLCAnOCcsICctbWEnLCAnMjAwJywgJy1pbWFlJywgJzxpbmZpbGUubWFlPicsICctb21hZScsICc8b3V0ZmlsZS5tYWU+Jw==	0.0005	0.0000	0.0005	0.0005	0.000	0	0		OPLS_2005	18.581	TRUE	vsw_1-LIGPREP-001-in.maegz:7528-1	vsw_1
	vsw_1-LIGPREP-001-in.maegz:654	547	vsw_1.521	2025-02-05 09:54:02	2025-02-05 09:54:02	FALSE	0	C:\Users\user\Documents\Schrodinger\vsw_1	vsw_1-SP_OUT_1_pv.maegz		vsw_1-LIGPREP-001-in.maegz	654	60134	0	W0NIM11bQ0hdKFtDSDNdKUMoPU8pW0NIMl1jKGMoW2NIXVtjSF0xKU9bQ0gzXSljKGMxMilvYyg9TylbY0hdW2NIXTI=	J2VwaWtfcHl0aG9uJywgJy1waCcsICc3LjAwMDAwMCcsICctcGh0JywgJzIuMDAwMDAwJywgJy1tcycsICcxNicsICctdG4nLCAnOCcsICctbWEnLCAnMjAwJywgJy1pbWFlJywgJzxpbmZpbGUubWFlPicsICctb21hZScsICc8b3V0ZmlsZS5tYWU+Jw==	0.0000	0.0000	0.0000	0.0000	0.000	0	0		OPLS_2005	17.057	TRUE	vsw_1-LIGPREP-001-in.maegz:654-1	vsw_1
	vsw_1-LIGPREP-001-in.maegz:2423	548	vsw_1.522	2025-02-05 09:54:02	2025-02-05 09:54:02	FALSE	0	C:\Users\user\Documents\Schrodinger\vsw_1	vsw_1-SP_OUT_1_pv.maegz		vsw_1-LIGPREP-001-in.maegz	2423	60134	0	W0NIM11DKD1bQ0hdMSlbQ0gyXVtDSDJdW0NASF0oW0NASF0xMilDKEMoPU8pW09IXSk9W0NIXVtDSDJdW0NAQEhdMkMoW0NIM10pKFtDSDNdKVtPSF0=	J2VwaWtfcHl0aG9uJywgJy1waCcsICc3LjAwMDAwMCcsICctcGh0JywgJzIuMDAwMDAwJywgJy1tcycsICcxNicsICctdG4nLCAnOCcsICctbWEnLCAnMjAwJywgJy1pbWFlJywgJzxpbmZpbGUubWFlPicsICctb21hZScsICc8b3V0ZmlsZS5tYWU+Jw==	0.0039	0.0039	0.0000	0.0039	0.008	-1	1		OPLS_2005	15.710	TRUE	vsw_1-LIGPREP-001-in.maegz:2423-1	vsw_1
	vsw_1-LIGPREP-001-in.maegz:1076	549	vsw_1.523	2025-02-05 09:54:02	2025-02-05 09:54:02	FALSE	0	C:\Users\user\Documents\Schrodinger\vsw_1	vsw_1-SP_OUT_1_pv.maegz		vsw_1-LIGPREP-001-in.maegz	1076	60134	0	W0NIM11DKD1PKWMoYyhbY0hdMSlbT0hdKWMyW0NIMl1bQ0BAXShbQ0gzXSkoW09IXSlPYyhjMmMxMylbY0hdW2NIXVtjSF0z	J2VwaWtfcHl0aG9uJywgJy1waCcsICc3LjAwMDAwMCcsICctcGh0JywgJzIuMDAwMDAwJywgJy1tcycsICcxNicsICctdG4nLCAnOCcsICctbWEnLCAnMjAwJywgJy1pbWFlJywgJzxpbmZpbGUubWFlPicsICctb21hZScsICc8b3V0ZmlsZS5tYWU+Jw==	0.0689	0.0000	0.0689	0.0689	0.069	0	0		OPLS_2005	36.967	TRUE	vsw_1-LIGPREP-001-in.maegz:1076-2	vsw_1
	vsw_1-LIGPREP-001-in.maegz:9183	550	vsw_1.524	2025-02-05 09:54:02	2025-02-05 09:54:02	FALSE	0	C:\Users\user\Documents\Schrodinger\vsw_1	vsw_1-SP_OUT_1_pv.maegz		vsw_1-LIGPREP-001-in.maegz	9183	60134	0	W0NIM11DKD1PKU9bQ0BASF0oW0NIMl1bQ0BAXTEoW0NIM10pW09IXSlbQ0BASF0oQzIoW0NIM10pW0NIM10pW0NAQEhdMltDQEBIXShbQ0BIXTEzKVtDQF0oW0NIM10pKFtPSF0pW0NIMl1bQ0gyXTM=	J2VwaWtfcHl0aG9uJywgJy1waCcsICc3LjAwMDAwMCcsICctcGh0JywgJzIuMDAwMDAwJywgJy1tcycsICcxNicsICctdG4nLCAnOCcsICctbWEnLCAnMjAwJywgJy1pbWFlJywgJzxpbmZpbGUubWFlPicsICctb21hZScsICc8b3V0ZmlsZS5tYWU+Jw==	0.0000	0.0000	0.0000	0.0000	0.000	0	0	This compound has an ester and may undergo hydrolysis at high or low pH.	OPLS_2005	54.716	TRUE	vsw_1-LIGPREP-001-in.maegz:9183-1	vsw_1
	vsw_1-LIGPREP-001-in.maegz:7336	551	vsw_1.525	2025-02-05 09:54:02	2025-02-05 09:54:02	FALSE	0	C:\Users\user\Documents\Schrodinger\vsw_1	vsw_1-SP_OUT_1_pv.maegz		vsw_1-LIGPREP-001-in.maegz	7336	60134	0	W0NIM11DKFtDSDNdKT1bQ0hdW0NIMl1jMVtjSF1bY0hdYyhbT0hdKWMoYzEyKVtDSDJdT1tDQEhdMltDSDJdW0NAQEhdKFtPSF0pQyg9TylbQ0gzXQ==	J2VwaWtfcHl0aG9uJywgJy1waCcsICc3LjAwMDAwMCcsICctcGh0JywgJzIuMDAwMDAwJywgJy1tcycsICcxNicsICctdG4nLCAnOCcsICctbWEnLCAnMjAwJywgJy1pbWFlJywgJzxpbmZpbGUubWFlPicsICctb21hZScsICc8b3V0ZmlsZS5tYWU+Jw==	0.0009	0.0000	0.0009	0.0009	0.001	0	0		OPLS_2005	33.849	TRUE	vsw_1-LIGPREP-001-in.maegz:7336-1	vsw_1
	vsw_1-LIGPREP-001-in.maegz:912	552	vsw_1.526	2025-02-05 09:54:02	2025-02-05 09:54:02	FALSE	0	C:\Users\user\Documents\Schrodinger\vsw_1	vsw_1-SP_OUT_1_pv.maegz		vsw_1-LIGPREP-001-in.maegz	912	60134	0	W0NIM11bQ0BAXShbQ0gyXTEpKFtPSF0pT1tDSDJdYyhjMTIpYyhbT0hdKWMzYyhjMltPSF0pQyg9TylDKD1bQ0hdQzM9TylPW0NIM10=	J2VwaWtfcHl0aG9uJywgJy1waCcsICc3LjAwMDAwMCcsICctcGh0JywgJzIuMDAwMDAwJywgJy1tcycsICcxNicsICctdG4nLCAnOCcsICctbWEnLCAnMjAwJywgJy1pbWFlJywgJzxpbmZpbGUubWFlPicsICctb21hZScsICc8b3V0ZmlsZS5tYWU+Jw==	0.0066	0.0000	0.0066	0.0066	0.007	0	0		OPLS_2005	12.855	TRUE	vsw_1-LIGPREP-001-in.maegz:912-1	vsw_1
	vsw_1-LIGPREP-001-in.maegz:9319	553	vsw_1.527	2025-02-05 09:54:02	2025-02-05 09:54:02	FALSE	0	C:\Users\user\Documents\Schrodinger\vsw_1	vsw_1-SP_OUT_1_pv.maegz		vsw_1-LIGPREP-001-in.maegz	9319	60134	0	W0NIM11jKFtjSF0xKWMoW0NIM10pYyhbT0hdKWMoYzEyKUMoPU8pW0NIXT1DKEMyPU8pT1tDSDNd	J2VwaWtfcHl0aG9uJywgJy1waCcsICc3LjAwMDAwMCcsICctcGh0JywgJzIuMDAwMDAwJywgJy1tcycsICcxNicsICctdG4nLCAnOCcsICctbWEnLCAnMjAwJywgJy1pbWFlJywgJzxpbmZpbGUubWFlPicsICctb21hZScsICc8b3V0ZmlsZS5tYWU+Jw==	0.0060	0.0000	0.0060	0.0060	0.006	0	0		OPLS_2005	7.991	TRUE	vsw_1-LIGPREP-001-in.maegz:9319-1	vsw_1
	vsw_1-LIGPREP-001-in.maegz:5138	554	vsw_1.528	2025-02-05 09:54:02	2025-02-05 09:54:02	FALSE	0	C:\Users\user\Documents\Schrodinger\vsw_1	vsw_1-SP_OUT_1_pv.maegz		vsw_1-LIGPREP-001-in.maegz	5138	60134	0	W0NIM11bQ0BIXShbQ0gyXTEpW0NASF0oW09IXSlbQ0BIXShbQ0gzXSljKGMxMiljKD1PKWMzYyhvMilbY0hdW2NIXVtjSF1jM1tPSF0=	J2VwaWtfcHl0aG9uJywgJy1waCcsICc3LjAwMDAwMCcsICctcGh0JywgJzIuMDAwMDAwJywgJy1tcycsICcxNicsICctdG4nLCAnOCcsICctbWEnLCAnMjAwJywgJy1pbWFlJywgJzxpbmZpbGUubWFlPicsICctb21hZScsICc8b3V0ZmlsZS5tYWU+Jw==	0.0011	0.0000	0.0011	0.0011	0.001	0	0		OPLS_2005	16.927	TRUE	vsw_1-LIGPREP-001-in.maegz:5138-1	vsw_1
	vsw_1-LIGPREP-001-in.maegz:7516	555	vsw_1.529	2025-02-05 09:54:02	2025-02-05 09:54:02	FALSE	0	C:\Users\user\Documents\Schrodinger\vsw_1	vsw_1-SP_OUT_1_pv.maegz		vsw_1-LIGPREP-001-in.maegz	7516	60134	0	W2NIXTFbY0hdW2NIXVtjSF1jKFtuSF0yKWMxYyhjMjMpW2NIXWMoQyg9TylbTkhdW0NASF0oQyg9TylbT0hdKVtDQEBIXShbQ0gzXSlbQ0gyXVtDSDNdKW5jM1tDSDJdW0NIMl1DKD1PKU40W0NIMl1bQ0gyXVtDSDJdW0NASF00Qyg9TylbT0hd	J2VwaWtfcHl0aG9uJywgJy1waCcsICc3LjAwMDAwMCcsICctcGh0JywgJzIuMDAwMDAwJywgJy1tcycsICcxNicsICctdG4nLCAnOCcsICctbWEnLCAnMjAwJywgJy1pbWFlJywgJzxpbmZpbGUubWFlPicsICctb21hZScsICc8b3V0ZmlsZS5tYWU+Jw==	0.4720	0.0007	0.4713	0.4713	0.472	-2	2		OPLS_2005	32.235	TRUE	vsw_1-LIGPREP-001-in.maegz:7516-2	vsw_1
	vsw_1-LIGPREP-001-in.maegz:3881	556	vsw_1.530	2025-02-05 09:54:02	2025-02-05 09:54:02	FALSE	0	C:\Users\user\Documents\Schrodinger\vsw_1	vsw_1-SP_OUT_1_pv.maegz		vsw_1-LIGPREP-001-in.maegz	3881	60134	0	W0NIM11DKD1PKVtDSDJdW0NAQF0xKFtPSF0pQyg9TyljKGMoW09IXSlbY0hdW2NIXWMyW09IXSljMkMxM09jNGM1YyhbY0hdW2NIXVtjSF00KVtjSF1bY0hdW2NIXWM1TzM=	J2VwaWtfcHl0aG9uJywgJy1waCcsICc3LjAwMDAwMCcsICctcGh0JywgJzIuMDAwMDAwJywgJy1tcycsICcxNicsICctdG4nLCAnOCcsICctbWEnLCAnMjAwJywgJy1pbWFlJywgJzxpbmZpbGUubWFlPicsICctb21hZScsICc8b3V0ZmlsZS5tYWU+Jw==	0.0220	0.0000	0.0220	0.0167	0.017	0	0		OPLS_2005	58.302	TRUE	vsw_1-LIGPREP-001-in.maegz:3881-1	vsw_1
	vsw_1-LIGPREP-001-in.maegz:2799	557	vsw_1.531	2025-02-05 09:54:02	2025-02-05 09:54:02	FALSE	0	C:\Users\user\Documents\Schrodinger\vsw_1	vsw_1-SP_OUT_1_pv.maegz		vsw_1-LIGPREP-001-in.maegz	2799	60134	0	W0NIMl0xW0NIMl1bQ0gyXVtDQEhdKE4xMilDKD1PKU4oW0NIM10pL0MoQzI9Tyk9W0NIXVxjM1tjSF1bY0hdW2NIXVtjSF1bY0hdMw==	J2VwaWtfcHl0aG9uJywgJy1waCcsICc3LjAwMDAwMCcsICctcGh0JywgJzIuMDAwMDAwJywgJy1tcycsICcxNicsICctdG4nLCAnOCcsICctbWEnLCAnMjAwJywgJy1pbWFlJywgJzxpbmZpbGUubWFlPicsICctb21hZScsICc8b3V0ZmlsZS5tYWU+Jw==	0.0000	0.0000	0.0000	0.0000	0.000	0	0		OPLS_2005	37.573	TRUE	vsw_1-LIGPREP-001-in.maegz:2799-2	vsw_1
	vsw_1-LIGPREP-001-in.maegz:3764	558	vsw_1.532	2025-02-05 09:54:02	2025-02-05 09:54:02	FALSE	0	C:\Users\user\Documents\Schrodinger\vsw_1	vsw_1-SP_OUT_1_pv.maegz		vsw_1-LIGPREP-001-in.maegz	3764	60134	0	W0NIM11PYyhbY0hdMSljKFtDSDJdW0NIM10pYyhbT0hdKWMoYzEyKUMoPU8pW0NASF0oW0NIM10pW0NAQEhdKFtDSDNdKVtDQEhdMltPSF0=	J2VwaWtfcHl0aG9uJywgJy1waCcsICc3LjAwMDAwMCcsICctcGh0JywgJzIuMDAwMDAwJywgJy1tcycsICcxNicsICctdG4nLCAnOCcsICctbWEnLCAnMjAwJywgJy1pbWFlJywgJzxpbmZpbGUubWFlPicsICctb21hZScsICc8b3V0ZmlsZS5tYWU+Jw==	0.0033	0.0000	0.0033	0.0033	0.003	0	0		OPLS_2005	27.416	TRUE	vsw_1-LIGPREP-001-in.maegz:3764-1	vsw_1
	vsw_1-LIGPREP-001-in.maegz:1911	559	vsw_1.533	2025-02-05 09:54:02	2025-02-05 09:54:02	FALSE	0	C:\Users\user\Documents\Schrodinger\vsw_1	vsw_1-SP_OUT_1_pv.maegz		vsw_1-LIGPREP-001-in.maegz	1911	60134	0	W0NIM11DKD1bQ0hdMSlPW0NIMl1jKGMxMiljKFtPSF0pYzNjKFtjSF0yKVtDQEhdKFtPSF0pW0NAQEhdKFtDSDJdQzM9TylPW0NIM10=	J2VwaWtfcHl0aG9uJywgJy1waCcsICc3LjAwMDAwMCcsICctcGh0JywgJzIuMDAwMDAwJywgJy1tcycsICcxNicsICctdG4nLCAnOCcsICctbWEnLCAnMjAwJywgJy1pbWFlJywgJzxpbmZpbGUubWFlPicsICctb21hZScsICc8b3V0ZmlsZS5tYWU+Jw==	0.0047	0.0000	0.0047	0.0047	0.005	0	0		OPLS_2005	26.217	TRUE	vsw_1-LIGPREP-001-in.maegz:1911-1	vsw_1
	vsw_1-LIGPREP-001-in.maegz:912	560	vsw_1.534	2025-02-05 09:54:02	2025-02-05 09:54:02	FALSE	0	C:\Users\user\Documents\Schrodinger\vsw_1	vsw_1-SP_OUT_1_pv.maegz		vsw_1-LIGPREP-001-in.maegz	912	60134	0	W0NIM11bQ0BdKFtDSDJdMSkoW09IXSlPW0NIMl1jKGMxMiljKFtPSF0pYzNjKGMyW09IXSlDKD1PKUMoPVtDSF1DMz1PKU9bQ0gzXQ==	J2VwaWtfcHl0aG9uJywgJy1waCcsICc3LjAwMDAwMCcsICctcGh0JywgJzIuMDAwMDAwJywgJy1tcycsICcxNicsICctdG4nLCAnOCcsICctbWEnLCAnMjAwJywgJy1pbWFlJywgJzxpbmZpbGUubWFlPicsICctb21hZScsICc8b3V0ZmlsZS5tYWU+Jw==	0.0066	0.0000	0.0066	0.0066	0.007	0	0		OPLS_2005	15.208	TRUE	vsw_1-LIGPREP-001-in.maegz:912-2	vsw_1
	vsw_1-LIGPREP-001-in.maegz:1184	561	vsw_1.535	2025-02-05 09:54:02	2025-02-05 09:54:02	FALSE	0	C:\Users\user\Documents\Schrodinger\vsw_1	vsw_1-SP_OUT_1_pv.maegz		vsw_1-LIGPREP-001-in.maegz	1184	60134	0	W0NIMl0xW0NIMl1OKFtDSDNdKVtDQEhdMltDSDJdYyhjKE9bQ0gzXSljKFtjSF1bY0hdMylPW0NIM10pYzNjKGMyYzE0KWM1YyhbY0hdNClPW0NIMl1PNQ==	J2VwaWtfcHl0aG9uJywgJy1waCcsICc3LjAwMDAwMCcsICctcGh0JywgJzIuMDAwMDAwJywgJy1tcycsICcxNicsICctdG4nLCAnOCcsICctbWEnLCAnMjAwJywgJy1pbWFlJywgJzxpbmZpbGUubWFlPicsICctb21hZScsICc8b3V0ZmlsZS5tYWU+Jw==	0.0444	0.0444	0.0000	0.0444	0.089	1	1	This compound contains an acetal/aminal-like group ( X-CH(R)-Y where X, Y are N, S, or O) that may be acid/base labile, releasing an aldehyde.	OPLS_2005	54.931	TRUE	vsw_1-LIGPREP-001-in.maegz:1184-1	vsw_1
	vsw_1-LIGPREP-001-in.maegz:62	562	vsw_1.536	2025-02-05 09:54:02	2025-02-05 09:54:02	FALSE	0	C:\Users\user\Documents\Schrodinger\vsw_1	vsw_1-SP_OUT_1_pv.maegz		vsw_1-LIGPREP-001-in.maegz	62	60134	0	W0NIM11PYzFjKFtjSF1bY0hdbzIpYzJbY0hdYyhjMTMpb2MoPU8pW2NIXVtjSF0z	J2VwaWtfcHl0aG9uJywgJy1waCcsICc3LjAwMDAwMCcsICctcGh0JywgJzIuMDAwMDAwJywgJy1tcycsICcxNicsICctdG4nLCAnOCcsICctbWEnLCAnMjAwJywgJy1pbWFlJywgJzxpbmZpbGUubWFlPicsICctb21hZScsICc8b3V0ZmlsZS5tYWU+Jw==	0.0000	0.0000	0.0000	0.0000	0.000	0	0		OPLS_2005	17.400	TRUE	vsw_1-LIGPREP-001-in.maegz:62-1	vsw_1
	vsw_1-LIGPREP-001-in.maegz:2954	563	vsw_1.537	2025-02-05 09:54:02	2025-02-05 09:54:02	FALSE	0	C:\Users\user\Documents\Schrodinger\vsw_1	vsw_1-SP_OUT_1_pv.maegz		vsw_1-LIGPREP-001-in.maegz	2954	60134	0	W2NIXTFjKFtPSF0pW2NIXWMoW0NIM10pYyhjMTIpYzNjKG8yKVtjSF1jKFtPSF0pYzRjM1tDSDJdT0M0PU8=	J2VwaWtfcHl0aG9uJywgJy1waCcsICc3LjAwMDAwMCcsICctcGh0JywgJzIuMDAwMDAwJywgJy1tcycsICcxNicsICctdG4nLCAnOCcsICctbWEnLCAnMjAwJywgJy1pbWFlJywgJzxpbmZpbGUubWFlPicsICctb21hZScsICc8b3V0ZmlsZS5tYWU+Jw==	0.2291	0.0000	0.2291	0.2278	0.228	0	0	This compound has an ester and may undergo hydrolysis at high or low pH.	OPLS_2005	55.803	TRUE	vsw_1-LIGPREP-001-in.maegz:2954-1	vsw_1
	vsw_1-LIGPREP-001-in.maegz:7663	564	vsw_1.538	2025-02-05 09:54:02	2025-02-05 09:54:02	FALSE	0	C:\Users\user\Documents\Schrodinger\vsw_1	vsw_1-SP_OUT_1_pv.maegz		vsw_1-LIGPREP-001-in.maegz	7663	60134	0	W0NIMl09QzFPQyg9TyljKGMxMiljKG9jKD1PKVtjSF0yKS9bQ0hdPVtDSF1cYzNbY0hdYyhbT0hdKWMoW09IXSljKFtjSF0zKVtPSF0=	J2VwaWtfcHl0aG9uJywgJy1waCcsICc3LjAwMDAwMCcsICctcGh0JywgJzIuMDAwMDAwJywgJy1tcycsICcxNicsICctdG4nLCAnOCcsICctbWEnLCAnMjAwJywgJy1pbWFlJywgJzxpbmZpbGUubWFlPicsICctb21hZScsICc8b3V0ZmlsZS5tYWU+Jw==	0.0106	0.0000	0.0106	0.0097	0.010	0	0		OPLS_2005	30.757	TRUE	vsw_1-LIGPREP-001-in.maegz:7663-2	vsw_1
	vsw_1-LIGPREP-001-in.maegz:760	565	vsw_1.539	2025-02-05 09:54:02	2025-02-05 09:54:02	FALSE	0	C:\Users\user\Documents\Schrodinger\vsw_1	vsw_1-SP_OUT_1_pv.maegz		vsw_1-LIGPREP-001-in.maegz	760	60134	0	W2NIXTFbY0hdW2NIXVtjSF1bY0hdYzFbQ0gyXWMobjJbQ0gzXSluYyg9TyljKGMyMylbY0hdW2NIXVtjSF1bY0hdMw==	J2VwaWtfcHl0aG9uJywgJy1waCcsICc3LjAwMDAwMCcsICctcGh0JywgJzIuMDAwMDAwJywgJy1tcycsICcxNicsICctdG4nLCAnOCcsICctbWEnLCAnMjAwJywgJy1pbWFlJywgJzxpbmZpbGUubWFlPicsICctb21hZScsICc8b3V0ZmlsZS5tYWU+Jw==	0.0000	0.0000	0.0000	0.0000	0.000	0	0		OPLS_2005	20.533	TRUE	vsw_1-LIGPREP-001-in.maegz:760-1	vsw_1
	vsw_1-LIGPREP-001-in.maegz:2437	566	vsw_1.540	2025-02-05 09:54:02	2025-02-05 09:54:02	FALSE	0	C:\Users\user\Documents\Schrodinger\vsw_1	vsw_1-SP_OUT_1_pv.maegz		vsw_1-LIGPREP-001-in.maegz	2437	60134	0	W0NIM11jMW9bY0hdYyhjMTIpQyg9TyljM2MoQzI9TyljKFtPSF0pYyhbT0hdKWMoW2NIXTMpT1tDSDNd	J2VwaWtfcHl0aG9uJywgJy1waCcsICc3LjAwMDAwMCcsICctcGh0JywgJzIuMDAwMDAwJywgJy1tcycsICcxNicsICctdG4nLCAnOCcsICctbWEnLCAnMjAwJywgJy1pbWFlJywgJzxpbmZpbGUubWFlPicsICctb21hZScsICc8b3V0ZmlsZS5tYWU+Jw==	0.3808	0.3808	0.0000	0.3808	0.762	-1	1		OPLS_2005	20.140	TRUE	vsw_1-LIGPREP-001-in.maegz:2437-1	vsw_1
	vsw_1-LIGPREP-001-in.maegz:89	567	vsw_1.541	2025-02-05 09:54:02	2025-02-05 09:54:02	FALSE	0	C:\Users\user\Documents\Schrodinger\vsw_1	vsw_1-SP_OUT_1_pv.maegz		vsw_1-LIGPREP-001-in.maegz	89	60134	0	W2NIXTFjKFtPSF0pYyhbT0hdKVtjSF1jKFtDSDJdMiljMVtDQEBIXShbQ0BAXTIzW09IXSljNGMoT1tDSDJdMyljKFtPSF0pYyhbT0hdKVtjSF1bY0hdNA==	J2VwaWtfcHl0aG9uJywgJy1waCcsICc3LjAwMDAwMCcsICctcGh0JywgJzIuMDAwMDAwJywgJy1tcycsICcxNicsICctdG4nLCAnOCcsICctbWEnLCAnMjAwJywgJy1pbWFlJywgJzxpbmZpbGUubWFlPicsICctb21hZScsICc8b3V0ZmlsZS5tYWU+Jw==	0.1423	0.0000	0.1423	0.1348	0.135	0	0		OPLS_2005	22.045	TRUE	vsw_1-LIGPREP-001-in.maegz:89-1	vsw_1
	vsw_1-LIGPREP-001-in.maegz:6674	568	vsw_1.542	2025-02-05 09:54:02	2025-02-05 09:54:02	FALSE	0	C:\Users\user\Documents\Schrodinger\vsw_1	vsw_1-SP_OUT_1_pv.maegz		vsw_1-LIGPREP-001-in.maegz	6674	60134	0	W0NIM11bQ0BIXTFbQ0gyXUMoPU8pW0NIXT1DKE8xKWMoW2NIXTIpYyg9TylvYyhjMjMpYyhbQ0gzXSljKFtPSF0pYyhbQ0gzXSljM1tDQEhdKFtDSDNdKVtDQEBIXShbQ0gzXSlbT0hd	J2VwaWtfcHl0aG9uJywgJy1waCcsICc3LjAwMDAwMCcsICctcGh0JywgJzIuMDAwMDAwJywgJy1tcycsICcxNicsICctdG4nLCAnOCcsICctbWEnLCAnMjAwJywgJy1pbWFlJywgJzxpbmZpbGUubWFlPicsICctb21hZScsICc8b3V0ZmlsZS5tYWU+Jw==	0.0010	0.0000	0.0010	0.0010	0.001	0	0		OPLS_2005	25.721	TRUE	vsw_1-LIGPREP-001-in.maegz:6674-3	vsw_1
	vsw_1-LIGPREP-001-in.maegz:4191	569	vsw_1.543	2025-02-05 09:54:02	2025-02-05 09:54:02	FALSE	0	C:\Users\user\Documents\Schrodinger\vsw_1	vsw_1-SP_OUT_1_pv.maegz		vsw_1-LIGPREP-001-in.maegz	4191	60134	0	W0NIM11bQ0gyXVtDSDJdW0NASF0xT1tDQEhdKFtDSDJdQyg9TylbT0hdKVtDSDJdW0NAQF0oW0NAXTEyMykoTzMpW0NAQEhdKFtPSF0pYzRjKEMyPU8pYyhbT0hdKVtjSF1bY0hdW2NIXTQ=	J2VwaWtfcHl0aG9uJywgJy1waCcsICc3LjAwMDAwMCcsICctcGh0JywgJzIuMDAwMDAwJywgJy1tcycsICcxNicsICctdG4nLCAnOCcsICctbWEnLCAnMjAwJywgJy1pbWFlJywgJzxpbmZpbGUubWFlPicsICctb21hZScsICc8b3V0ZmlsZS5tYWU+Jw==	0.0083	0.0012	0.0072	0.0072	0.008	-1	1		OPLS_2005	34.678	TRUE	vsw_1-LIGPREP-001-in.maegz:4191-1	vsw_1
	vsw_1-LIGPREP-001-in.maegz:9833	570	vsw_1.544	2025-02-05 09:54:02	2025-02-05 09:54:02	FALSE	0	C:\Users\user\Documents\Schrodinger\vsw_1	vsw_1-SP_OUT_1_pv.maegz		vsw_1-LIGPREP-001-in.maegz	9833	60134	0	W0NIM11PQyg9TyljKGMoW2NIXVtjSF0xKVtTQF0oPU8pW0NIM10pYyhjMTIpYyg9TyljM2MobzIpW2NIXWMoW0NIMl1bT0hdKVtjSF1jM1tPSF0=	J2VwaWtfcHl0aG9uJywgJy1waCcsICc3LjAwMDAwMCcsICctcGh0JywgJzIuMDAwMDAwJywgJy1tcycsICcxNicsICctdG4nLCAnOCcsICctbWEnLCAnMjAwJywgJy1pbWFlJywgJzxpbmZpbGUubWFlPicsICctb21hZScsICc8b3V0ZmlsZS5tYWU+Jw==	0.0477	0.0000	0.0477	0.0477	0.048	0	0	This compound has an ester and may undergo hydrolysis at high or low pH.	OPLS_2005	27.709	TRUE	vsw_1-LIGPREP-001-in.maegz:9833-1	vsw_1
	vsw_1-LIGPREP-001-in.maegz:6668	571	vsw_1.545	2025-02-05 09:54:02	2025-02-05 09:54:02	FALSE	0	C:\Users\user\Documents\Schrodinger\vsw_1	vsw_1-SP_OUT_1_pv.maegz		vsw_1-LIGPREP-001-in.maegz	6668	60134	0	W0NIM10vQyhbT0hdKT1jXDFjKD1PKVtjSF1jMm9jKFtjSF1jKGMyYzEzKVtjSF1bY0hdW2NIXTMpW0NIMl1bQ0BIXShbT0hdKVtDSDJdQyg9TylbT0hd	J2VwaWtfcHl0aG9uJywgJy1waCcsICc3LjAwMDAwMCcsICctcGh0JywgJzIuMDAwMDAwJywgJy1tcycsICcxNicsICctdG4nLCAnOCcsICctbWEnLCAnMjAwJywgJy1pbWFlJywgJzxpbmZpbGUubWFlPicsICctb21hZScsICc8b3V0ZmlsZS5tYWU+Jw==	0.2271	0.0018	0.2253	0.3471	0.349	-1	1		OPLS_2005	22.623	TRUE	vsw_1-LIGPREP-001-in.maegz:6668-1	vsw_1
	vsw_1-LIGPREP-001-in.maegz:6357	572	vsw_1.546	2025-02-05 09:54:02	2025-02-05 09:54:02	FALSE	0	C:\Users\user\Documents\Schrodinger\vsw_1	vsw_1-SP_OUT_1_pv.maegz		vsw_1-LIGPREP-001-in.maegz	6357	60134	0	W0NIM11DKD1PKVtDSDJdW0NAQF0oW09IXSkoW0NIMl1bQ0BASF0xW09IXSlbQ0gyXWMoYzEyKVtjSF1jM2MoYzJbT0hdKUMoPU8pYzRjKEMzPU8pW2NIXVtjSF1bY0hdYzRbT0hd	J2VwaWtfcHl0aG9uJywgJy1waCcsICc3LjAwMDAwMCcsICctcGh0JywgJzIuMDAwMDAwJywgJy1tcycsICcxNicsICctdG4nLCAnOCcsICctbWEnLCAnMjAwJywgJy1pbWFlJywgJzxpbmZpbGUubWFlPicsICctb21hZScsICc8b3V0ZmlsZS5tYWU+Jw==	0.0023	0.0000	0.0023	0.0000	0.000	0	0		OPLS_2005	35.667	TRUE	vsw_1-LIGPREP-001-in.maegz:6357-1	vsw_1
	vsw_1-LIGPREP-001-in.maegz:4978	573	vsw_1.547	2025-02-05 09:54:02	2025-02-05 09:54:02	FALSE	0	C:\Users\user\Documents\Schrodinger\vsw_1	vsw_1-SP_OUT_1_pv.maegz		vsw_1-LIGPREP-001-in.maegz	4978	60134	0	W0NIM11jKFtjSF0xKVtjSF1jKFtPSF0pYyhjMTIpYzNjKGMoPU8pYzI9W04rXT1bTi1dKWM0YyhjMz1PKVtjSF1bY0hdW2NIXWM0W09IXQ==	J2VwaWtfcHl0aG9uJywgJy1waCcsICc3LjAwMDAwMCcsICctcGh0JywgJzIuMDAwMDAwJywgJy1tcycsICcxNicsICctdG4nLCAnOCcsICctbWEnLCAnMjAwJywgJy1pbWFlJywgJzxpbmZpbGUubWFlPicsICctb21hZScsICc8b3V0ZmlsZS5tYWU+Jw==	0.0045	0.0045	0.0000	0.0000	0.004	-2	4	This compound has an imine and may undergo hydrolysis.	OPLS_2005	46.561	TRUE	vsw_1-LIGPREP-001-in.maegz:4978-1	vsw_1
	vsw_1-LIGPREP-001-in.maegz:9365	574	vsw_1.548	2025-02-05 09:54:02	2025-02-05 09:54:02	FALSE	0	C:\Users\user\Documents\Schrodinger\vsw_1	vsw_1-SP_OUT_1_pv.maegz		vsw_1-LIGPREP-001-in.maegz	9365	60134	0	W0NIM11jMVtjSF1bY0hdYyhbQ0hdKFtDSDNdKVtDSDNdKVtjSF1jKGMxMiljKFtjSF1bY0hdMilbQ0gyXVtPSF0=	J2VwaWtfcHl0aG9uJywgJy1waCcsICc3LjAwMDAwMCcsICctcGh0JywgJzIuMDAwMDAwJywgJy1tcycsICcxNicsICctdG4nLCAnOCcsICctbWEnLCAnMjAwJywgJy1pbWFlJywgJzxpbmZpbGUubWFlPicsICctb21hZScsICc8b3V0ZmlsZS5tYWU+Jw==	0.0000	0.0000	0.0000	0.0000	0.000	0	0		OPLS_2005	26.240	TRUE	vsw_1-LIGPREP-001-in.maegz:9365-1	vsw_1
	vsw_1-LIGPREP-001-in.maegz:874	575	vsw_1.549	2025-02-05 09:54:02	2025-02-05 09:54:02	FALSE	0	C:\Users\user\Documents\Schrodinger\vsw_1	vsw_1-SP_OUT_1_pv.maegz		vsw_1-LIGPREP-001-in.maegz	874	60134	0	W2NIXTFbY0hdW2NIXWMoW09IXSljKGMxMilDKD1PKWMzYyhDMj1PKVtjSF1jKFtPSF0pW2NIXWMzW09IXQ==	J2VwaWtfcHl0aG9uJywgJy1waCcsICc3LjAwMDAwMCcsICctcGh0JywgJzIuMDAwMDAwJywgJy1tcycsICcxNicsICctdG4nLCAnOCcsICctbWEnLCAnMjAwJywgJy1pbWFlJywgJzxpbmZpbGUubWFlPicsICctb21hZScsICc8b3V0ZmlsZS5tYWU+Jw==	0.1085	0.0000	0.1085	0.1035	0.104	0	0		OPLS_2005	27.162	TRUE	vsw_1-LIGPREP-001-in.maegz:874-1	vsw_1
	vsw_1-LIGPREP-001-in.maegz:10434	576	vsw_1.550	2025-02-05 09:54:02	2025-02-05 09:54:02	FALSE	0	C:\Users\user\Documents\Schrodinger\vsw_1	vsw_1-SP_OUT_1_pv.maegz		vsw_1-LIGPREP-001-in.maegz	10434	60134	0	W0NIM11bQ0BIXTFbQ0BIXShbT0hdKUMoPU8pW0NIXT1DKFtDQEBdMTJbQ0gzXSlbQ0gyXVtDSDJdW0NAQEhdKFtDSDJdMilDKFtDSDNdKShbQ0gzXSlbT0hd	J2VwaWtfcHl0aG9uJywgJy1waCcsICc3LjAwMDAwMCcsICctcGh0JywgJzIuMDAwMDAwJywgJy1tcycsICcxNicsICctdG4nLCAnOCcsICctbWEnLCAnMjAwJywgJy1pbWFlJywgJzxpbmZpbGUubWFlPicsICctb21hZScsICc8b3V0ZmlsZS5tYWU+Jw==	0.0000	0.0000	0.0000	0.0000	0.000	0	0		OPLS_2005	25.648	TRUE	vsw_1-LIGPREP-001-in.maegz:10434-1	vsw_1
	vsw_1-LIGPREP-001-in.maegz:1156	577	vsw_1.551	2025-02-05 09:54:02	2025-02-05 09:54:02	FALSE	0	C:\Users\user\Documents\Schrodinger\vsw_1	vsw_1-SP_OUT_1_pv.maegz		vsw_1-LIGPREP-001-in.maegz	1156	60134	0	W0NIM11PYzFjKFtPSF0pW2NIXWMoW2NIXWMxT1tDSDNdKS1jKFtjSF1vMiljKD1PKWMoYzIzKWMoW09IXSljNGMoW2NIXTMpT1tDSDJdTzQ=	J2VwaWtfcHl0aG9uJywgJy1waCcsICc3LjAwMDAwMCcsICctcGh0JywgJzIuMDAwMDAwJywgJy1tcycsICcxNicsICctdG4nLCAnOCcsICctbWEnLCAnMjAwJywgJy1pbWFlJywgJzxpbmZpbGUubWFlPicsICctb21hZScsICc8b3V0ZmlsZS5tYWU+Jw==	0.0046	0.0000	0.0046	0.0000	0.000	0	0	This compound contains an acetal/aminal-like group ( X-CH(R)-Y where X, Y are N, S, or O) that may be acid/base labile, releasing an aldehyde.	OPLS_2005	42.214	TRUE	vsw_1-LIGPREP-001-in.maegz:1156-1	vsw_1
	vsw_1-LIGPREP-001-in.maegz:4693	578	vsw_1.552	2025-02-05 09:54:02	2025-02-05 09:54:02	FALSE	0	C:\Users\user\Documents\Schrodinger\vsw_1	vsw_1-SP_OUT_1_pv.maegz		vsw_1-LIGPREP-001-in.maegz	4693	60134	0	W0NIMl0xW0NIMl1DMTJbQ0BdKFtDSDNdKShbT0hdKVtDQEBIXTNDKD1bQ0hdQyhbQ0gyXTMpKFtDSDNdKVtDSDNdKVtDSF09QzJbQ0gyXVtPSF0=	J2VwaWtfcHl0aG9uJywgJy1waCcsICc3LjAwMDAwMCcsICctcGh0JywgJzIuMDAwMDAwJywgJy1tcycsICcxNicsICctdG4nLCAnOCcsICctbWEnLCAnMjAwJywgJy1pbWFlJywgJzxpbmZpbGUubWFlPicsICctb21hZScsICc8b3V0ZmlsZS5tYWU+Jw==	0.0000	0.0000	0.0000	0.0000	0.000	0	0		OPLS_2005	44.397	TRUE	vsw_1-LIGPREP-001-in.maegz:4693-1	vsw_1
	vsw_1-LIGPREP-001-in.maegz:4674	579	vsw_1.553	2025-02-05 09:54:02	2025-02-05 09:54:02	FALSE	0	C:\Users\user\Documents\Schrodinger\vsw_1	vsw_1-SP_OUT_1_pv.maegz		vsw_1-LIGPREP-001-in.maegz	4674	60134	0	W09IXWMxW2NIXWMoT1tDSDNdKVtjSF1jKGMxMilbY0hdYyhvYzI9TylbQ0gyXUMoPU8pW09IXQ==	J2VwaWtfcHl0aG9uJywgJy1waCcsICc3LjAwMDAwMCcsICctcGh0JywgJzIuMDAwMDAwJywgJy1tcycsICcxNicsICctdG4nLCAnOCcsICctbWEnLCAnMjAwJywgJy1pbWFlJywgJzxpbmZpbGUubWFlPicsICctb21hZScsICc8b3V0ZmlsZS5tYWU+Jw==	0.0026	0.0003	0.0023	0.0000	0.000	-1	1		OPLS_2005	16.241	TRUE	vsw_1-LIGPREP-001-in.maegz:4674-1	vsw_1
	vsw_1-LIGPREP-001-in.maegz:2437	580	vsw_1.554	2025-02-05 09:54:02	2025-02-05 09:54:02	FALSE	0	C:\Users\user\Documents\Schrodinger\vsw_1	vsw_1-SP_OUT_1_pv.maegz		vsw_1-LIGPREP-001-in.maegz	2437	60134	0	W0NIM11jMW9bY0hdYyhjMTIpQyg9TyljM2MoQzI9TyljKFtPSF0pYyhbT0hdKWMoW2NIXTMpT1tDSDNd	J2VwaWtfcHl0aG9uJywgJy1waCcsICc3LjAwMDAwMCcsICctcGh0JywgJzIuMDAwMDAwJywgJy1tcycsICcxNicsICctdG4nLCAnOCcsICctbWEnLCAnMjAwJywgJy1pbWFlJywgJzxpbmZpbGUubWFlPicsICctb21hZScsICc8b3V0ZmlsZS5tYWU+Jw==	0.4463	0.0000	0.4463	0.4421	0.442	0	0		OPLS_2005	21.036	TRUE	vsw_1-LIGPREP-001-in.maegz:2437-2	vsw_1
	vsw_1-LIGPREP-001-in.maegz:8496	581	vsw_1.555	2025-02-05 09:54:02	2025-02-05 09:54:02	FALSE	0	C:\Users\user\Documents\Schrodinger\vsw_1	vsw_1-SP_OUT_1_pv.maegz		vsw_1-LIGPREP-001-in.maegz	8496	60134	0	W09IXWMxW2NIXWMoW0NIMl1bT0hdKVtjSF1jKGMxMilDKD1PKWMzYyhDMj1PKWMoW09IXSlbY0hdYyhjM0NsKVtPSF0=	J2VwaWtfcHl0aG9uJywgJy1waCcsICc3LjAwMDAwMCcsICctcGh0JywgJzIuMDAwMDAwJywgJy1tcycsICcxNicsICctdG4nLCAnOCcsICctbWEnLCAnMjAwJywgJy1pbWFlJywgJzxpbmZpbGUubWFlPicsICctb21hZScsICc8b3V0ZmlsZS5tYWU+Jw==	0.1104	0.1090	0.0014	0.1090	0.218	-1	1		OPLS_2005	30.550	TRUE	vsw_1-LIGPREP-001-in.maegz:8496-1	vsw_1
	vsw_1-LIGPREP-001-in.maegz:2449	582	vsw_1.556	2025-02-05 09:54:02	2025-02-05 09:54:02	FALSE	0	C:\Users\user\Documents\Schrodinger\vsw_1	vsw_1-SP_OUT_1_pv.maegz		vsw_1-LIGPREP-001-in.maegz	2449	60134	0	Tz1DKFtDSDNdKVtDSDJdW0NASF0oQzE9TylbQ0BIXShbQ0gzXSlDKD1PKWMoYzEyKWMoW09IXSlbY0hdYyhjMltPSF0pT1tDSDNd	J2VwaWtfcHl0aG9uJywgJy1waCcsICc3LjAwMDAwMCcsICctcGh0JywgJzIuMDAwMDAwJywgJy1tcycsICcxNicsICctdG4nLCAnOCcsICctbWEnLCAnMjAwJywgJy1pbWFlJywgJzxpbmZpbGUubWFlPicsICctb21hZScsICc8b3V0ZmlsZS5tYWU+Jw==	0.0460	0.0000	0.0460	0.0451	0.045	0	0		OPLS_2005	27.833	TRUE	vsw_1-LIGPREP-001-in.maegz:2449-1	vsw_1
	vsw_1-LIGPREP-001-in.maegz:8645	583	vsw_1.557	2025-02-05 09:54:02	2025-02-05 09:54:02	FALSE	0	C:\Users\user\Documents\Schrodinger\vsw_1	vsw_1-SP_OUT_1_pv.maegz		vsw_1-LIGPREP-001-in.maegz	8645	60134	0	Tz1DMU9bQ0BASF0oW09IXSlDKEMoPU8pW0NAQEhdMltDSDNdKT1DMVtDSF09QyhbQ0BASF0yMylbQ0gyXUMoW0NIMl0zKShbQ0gzXSlbQ0gzXQ==	J2VwaWtfcHl0aG9uJywgJy1waCcsICc3LjAwMDAwMCcsICctcGh0JywgJzIuMDAwMDAwJywgJy1tcycsICcxNicsICctdG4nLCAnOCcsICctbWEnLCAnMjAwJywgJy1pbWFlJywgJzxpbmZpbGUubWFlPicsICctb21hZScsICc8b3V0ZmlsZS5tYWU+Jw==	0.0452	0.0000	0.0452	0.0452	0.045	0	0	This compound has an ester and may undergo hydrolysis at high or low pH. This compound contains an acetal/aminal-like group ( X-CH(R)-Y where X, Y are N, S, or O) that may be acid/base labile, releasing an aldehyde.	OPLS_2005	36.043	TRUE	vsw_1-LIGPREP-001-in.maegz:8645-2	vsw_1
	vsw_1-LIGPREP-001-in.maegz:9074	584	vsw_1.558	2025-02-05 09:54:02	2025-02-05 09:54:02	FALSE	0	C:\Users\user\Documents\Schrodinger\vsw_1	vsw_1-SP_OUT_1_pv.maegz		vsw_1-LIGPREP-001-in.maegz	9074	60134	0	Tz1DKFtDSDNdKU9bQ0gyXVtDQEhdKFtDSDJdW0NIM10pW0NAQEhdMVtDQEBIXShbQ0gzXSlbQ0gyXVtDQEBIXShbQ0gzXSlbQ0BASF0oTzEpYzJjKFtPSF0pYyhbY0hdbihjMj1PKU9bQ0gzXSktYzNbY0hdW2NIXVtjSF1bY0hdW2NIXTM=	J2VwaWtfcHl0aG9uJywgJy1waCcsICc3LjAwMDAwMCcsICctcGh0JywgJzIuMDAwMDAwJywgJy1tcycsICcxNicsICctdG4nLCAnOCcsICctbWEnLCAnMjAwJywgJy1pbWFlJywgJzxpbmZpbGUubWFlPicsICctb21hZScsICc8b3V0ZmlsZS5tYWU+Jw==	0.0000	0.0000	0.0000	0.0315	0.031	0	0	This compound has an ester and may undergo hydrolysis at high or low pH.	OPLS_2005	29.909	TRUE	vsw_1-LIGPREP-001-in.maegz:9074-1	vsw_1
	vsw_1-LIGPREP-001-in.maegz:879	585	vsw_1.559	2025-02-05 09:54:02	2025-02-05 09:54:02	FALSE	0	C:\Users\user\Documents\Schrodinger\vsw_1	vsw_1-SP_OUT_1_pv.maegz		vsw_1-LIGPREP-001-in.maegz	879	60134	0	W2NIXTFbY0hdW2NIXVtjSF1bY0hdYzFDKEMoPU8pT1tDSDJdMik9QzJbQ0gyXWMzW2NIXVtjSF1bY0hdW2NIXVtjSF0z	J2VwaWtfcHl0aG9uJywgJy1waCcsICc3LjAwMDAwMCcsICctcGh0JywgJzIuMDAwMDAwJywgJy1tcycsICcxNicsICctdG4nLCAnOCcsICctbWEnLCAnMjAwJywgJy1pbWFlJywgJzxpbmZpbGUubWFlPicsICctb21hZScsICc8b3V0ZmlsZS5tYWU+Jw==	0.0000	0.0000	0.0000	0.0000	0.000	0	0	This compound has an ester and may undergo hydrolysis at high or low pH.	OPLS_2005	21.297	TRUE	vsw_1-LIGPREP-001-in.maegz:879-1	vsw_1
	vsw_1-LIGPREP-001-in.maegz:9783	586	vsw_1.560	2025-02-05 09:54:02	2025-02-05 09:54:02	FALSE	0	C:\Users\user\Documents\Schrodinger\vsw_1	vsw_1-SP_OUT_1_pv.maegz		vsw_1-LIGPREP-001-in.maegz	9783	60134	0	W0NIMl0xT0MoPU8pYyhjMTIpYyhbT0hdKWMoYyhjMltDSDNdKU9bQ0gzXSlbQ0gyXS9bQ0hdPUMoL1tDSDNdKVtDSDJdW0NIMl1DKD1PKU9bQ0gyXVtDQEhdKFtPSF0pW0NIMl1bT0hd	J2VwaWtfcHl0aG9uJywgJy1waCcsICc3LjAwMDAwMCcsICctcGh0JywgJzIuMDAwMDAwJywgJy1tcycsICcxNicsICctdG4nLCAnOCcsICctbWEnLCAnMjAwJywgJy1pbWFlJywgJzxpbmZpbGUubWFlPicsICctb21hZScsICc8b3V0ZmlsZS5tYWU+Jw==	0.0438	0.0000	0.0438	0.0438	0.044	0	0	This compound has an ester and may undergo hydrolysis at high or low pH.	OPLS_2005	38.766	TRUE	vsw_1-LIGPREP-001-in.maegz:9783-3	vsw_1
	vsw_1-LIGPREP-001-in.maegz:4086	587	vsw_1.561	2025-02-05 09:54:02	2025-02-05 09:54:02	FALSE	0	C:\Users\user\Documents\Schrodinger\vsw_1	vsw_1-SP_OUT_1_pv.maegz		vsw_1-LIGPREP-001-in.maegz	4086	60134	0	W0NIM11bQ0BIXTFbQ0BASF0oW09IXSljKFtjSF1vW2NIXTIpYzJbQ0BASF0oW09IXSlbQ0BASF0oW0NAQEhdMTMpW0NIMl1DKFtDSDJdMykoW0NIM10pW0NIM10=	J2VwaWtfcHl0aG9uJywgJy1waCcsICc3LjAwMDAwMCcsICctcGh0JywgJzIuMDAwMDAwJywgJy1tcycsICcxNicsICctdG4nLCAnOCcsICctbWEnLCAnMjAwJywgJy1pbWFlJywgJzxpbmZpbGUubWFlPicsICctb21hZScsICc8b3V0ZmlsZS5tYWU+Jw==	0.0000	0.0000	0.0000	0.0000	0.000	0	0		OPLS_2005	35.976	TRUE	vsw_1-LIGPREP-001-in.maegz:4086-1	vsw_1
	vsw_1-LIGPREP-001-in.maegz:5384	588	vsw_1.562	2025-02-05 09:54:02	2025-02-05 09:54:02	FALSE	0	C:\Users\user\Documents\Schrodinger\vsw_1	vsw_1-SP_OUT_1_pv.maegz		vsw_1-LIGPREP-001-in.maegz	5384	60134	0	W0NIM11DKD1PKVtOSF1DMT1bQ0hdQyg9TylDKD1bQ0hdQzE9TylbTkhdW0NASF0oQyg9TylbT0hdKVtDSDJdYyhbY0hdW25IXTIpYyhjMjMpW2NIXVtjSF1bY0hdW2NIXTM=	J2VwaWtfcHl0aG9uJywgJy1waCcsICc3LjAwMDAwMCcsICctcGh0JywgJzIuMDAwMDAwJywgJy1tcycsICcxNicsICctdG4nLCAnOCcsICctbWEnLCAnMjAwJywgJy1pbWFlJywgJzxpbmZpbGUubWFlPicsICctb21hZScsICc8b3V0ZmlsZS5tYWU+Jw==	8.1817	0.8032	7.3785	0.8032	1.606	0	2	This compound has an imine and may undergo hydrolysis.	OPLS_2005	-2.718	TRUE	vsw_1-LIGPREP-001-in.maegz:5384-2	vsw_1
	vsw_1-LIGPREP-001-in.maegz:6462	589	vsw_1.563	2025-02-05 09:54:02	2025-02-05 09:54:02	FALSE	0	C:\Users\user\Documents\Schrodinger\vsw_1	vsw_1-SP_OUT_1_pv.maegz		vsw_1-LIGPREP-001-in.maegz	6462	60134	0	W0NIM11bQ0BASF0oW0NIMl0xKU9jKGMxMiljKD1PKWMoW2NIXW8yKUMoPU8pYzNjKEMoPU8pT1tDSDNdKVtjSF1jKE9bQ0gzXSlbY0hdYzNPW0NIM10=	J2VwaWtfcHl0aG9uJywgJy1waCcsICc3LjAwMDAwMCcsICctcGh0JywgJzIuMDAwMDAwJywgJy1tcycsICcxNicsICctdG4nLCAnOCcsICctbWEnLCAnMjAwJywgJy1pbWFlJywgJzxpbmZpbGUubWFlPicsICctb21hZScsICc8b3V0ZmlsZS5tYWU+Jw==	0.0000	0.0000	0.0000	0.0000	0.000	0	0	This compound has an ester and may undergo hydrolysis at high or low pH.	OPLS_2005	41.086	TRUE	vsw_1-LIGPREP-001-in.maegz:6462-1	vsw_1
	vsw_1-LIGPREP-001-in.maegz:843	590	vsw_1.564	2025-02-05 09:54:02	2025-02-05 09:54:02	FALSE	0	C:\Users\user\Documents\Schrodinger\vsw_1	vsw_1-SP_OUT_1_pv.maegz		vsw_1-LIGPREP-001-in.maegz	843	60134	0	W0NIM11jKFtjSF0xKWMoW09IXSljKE9bQ0gzXSljKGMxMilDKD1PKWMzYyhDMj1PKVtjSF1bY0hdW2NIXWMzW09IXQ==	J2VwaWtfcHl0aG9uJywgJy1waCcsICc3LjAwMDAwMCcsICctcGh0JywgJzIuMDAwMDAwJywgJy1tcycsICcxNicsICctdG4nLCAnOCcsICctbWEnLCAnMjAwJywgJy1pbWFlJywgJzxpbmZpbGUubWFlPicsICctb21hZScsICc8b3V0ZmlsZS5tYWU+Jw==	0.0157	0.0000	0.0157	0.0145	0.014	0	0		OPLS_2005	31.889	TRUE	vsw_1-LIGPREP-001-in.maegz:843-1	vsw_1
	vsw_1-LIGPREP-001-in.maegz:4230	591	vsw_1.565	2025-02-05 09:54:02	2025-02-05 09:54:02	FALSE	0	C:\Users\user\Documents\Schrodinger\vsw_1	vsw_1-SP_OUT_1_pv.maegz		vsw_1-LIGPREP-001-in.maegz	4230	60134	0	W0NIM11bQ0BAXShbQ0gyXTEpKFtPSF0pW0NIMl1OKFtDSDNdKVtDQEBIXShbQ0BIXTEyKVtDSDJdYzNjNGMoW25IXVtjSF0zKVtjSF1bY0hdW2NIXWMyNA==	J2VwaWtfcHl0aG9uJywgJy1waCcsICc3LjAwMDAwMCcsICctcGh0JywgJzIuMDAwMDAwJywgJy1tcycsICcxNicsICctdG4nLCAnOCcsICctbWEnLCAnMjAwJywgJy1pbWFlJywgJzxpbmZpbGUubWFlPicsICctb21hZScsICc8b3V0ZmlsZS5tYWU+Jw==	0.0393	0.0393	0.0000	0.0393	0.079	1	1		OPLS_2005	35.478	TRUE	vsw_1-LIGPREP-001-in.maegz:4230-1	vsw_1
	vsw_1-LIGPREP-001-in.maegz:7661	592	vsw_1.566	2025-02-05 09:54:02	2025-02-05 09:54:02	FALSE	0	C:\Users\user\Documents\Schrodinger\vsw_1	vsw_1-SP_OUT_1_pv.maegz		vsw_1-LIGPREP-001-in.maegz	7661	60134	0	W0NIM11bQ0BIXTFPQyg9TyljKGMxMiljKG9jKD1PKVtjSF0yKS9bQ0hdPVtDSF0vYzNbY0hdYyhbT0hdKWMoW09IXSljKFtjSF0zKVtPSF0=	J2VwaWtfcHl0aG9uJywgJy1waCcsICc3LjAwMDAwMCcsICctcGh0JywgJzIuMDAwMDAwJywgJy1tcycsICcxNicsICctdG4nLCAnOCcsICctbWEnLCAnMjAwJywgJy1pbWFlJywgJzxpbmZpbGUubWFlPicsICctb21hZScsICc8b3V0ZmlsZS5tYWU+Jw==	0.0106	0.0000	0.0106	0.0097	0.010	0	0	This compound has an ester and may undergo hydrolysis at high or low pH.	OPLS_2005	26.063	TRUE	vsw_1-LIGPREP-001-in.maegz:7661-1	vsw_1
	vsw_1-LIGPREP-001-in.maegz:138	593	vsw_1.567	2025-02-05 09:54:02	2025-02-05 09:54:02	FALSE	0	C:\Users\user\Documents\Schrodinger\vsw_1	vsw_1-SP_OUT_1_pv.maegz		vsw_1-LIGPREP-001-in.maegz	138	60134	0	W2NIXTFbY0hdW2NIXWMoW09IXSljKGMxMilDKD1PKWMzYyhDMj1PKVtjSF1bY0hdW2NIXWMzW09IXQ==	J2VwaWtfcHl0aG9uJywgJy1waCcsICc3LjAwMDAwMCcsICctcGh0JywgJzIuMDAwMDAwJywgJy1tcycsICcxNicsICctdG4nLCAnOCcsICctbWEnLCAnMjAwJywgJy1pbWFlJywgJzxpbmZpbGUubWFlPicsICctb21hZScsICc8b3V0ZmlsZS5tYWU+Jw==	0.0024	0.0000	0.0024	0.0000	0.000	0	0		OPLS_2005	25.663	TRUE	vsw_1-LIGPREP-001-in.maegz:138-1	vsw_1
	vsw_1-LIGPREP-001-in.maegz:8172	594	vsw_1.568	2025-02-05 09:54:02	2025-02-05 09:54:02	FALSE	0	C:\Users\user\Documents\Schrodinger\vsw_1	vsw_1-SP_OUT_1_pv.maegz		vsw_1-LIGPREP-001-in.maegz	8172	60134	0	W0NIMl0xW0NIMl1bQ0BIXShDKD1PKVtPSF0pW0NASF0oW0NASF0xMilDKD1PKWMzYyhPMilbY0hdW2NIXWMoW2NIXTMpW09IXQ==	J2VwaWtfcHl0aG9uJywgJy1waCcsICc3LjAwMDAwMCcsICctcGh0JywgJzIuMDAwMDAwJywgJy1tcycsICcxNicsICctdG4nLCAnOCcsICctbWEnLCAnMjAwJywgJy1pbWFlJywgJzxpbmZpbGUubWFlPicsICctb21hZScsICc8b3V0ZmlsZS5tYWU+Jw==	0.0157	0.0006	0.0150	0.0150	0.016	-1	1		OPLS_2005	30.596	TRUE	vsw_1-LIGPREP-001-in.maegz:8172-1	vsw_1
	vsw_1-LIGPREP-001-in.maegz:1635	595	vsw_1.569	2025-02-05 09:54:02	2025-02-05 09:54:02	FALSE	0	C:\Users\user\Documents\Schrodinger\vsw_1	vsw_1-SP_OUT_1_pv.maegz		vsw_1-LIGPREP-001-in.maegz	1635	60134	0	W0NIM11bQ0BASF0oW09IXSlDKD1PKWMoW2NIXWMxW09IXSlbY0hdYyhjMTIpW2NIXWMoT1tDSDNdKVtjSF1jMltPSF0=	J2VwaWtfcHl0aG9uJywgJy1waCcsICc3LjAwMDAwMCcsICctcGh0JywgJzIuMDAwMDAwJywgJy1tcycsICcxNicsICctdG4nLCAnOCcsICctbWEnLCAnMjAwJywgJy1pbWFlJywgJzxpbmZpbGUubWFlPicsICctb21hZScsICc8b3V0ZmlsZS5tYWU+Jw==	0.1018	0.0000	0.1018	0.0981	0.098	0	0		OPLS_2005	27.826	TRUE	vsw_1-LIGPREP-001-in.maegz:1635-1	vsw_1
	vsw_1-LIGPREP-001-in.maegz:779	596	vsw_1.570	2025-02-05 09:54:02	2025-02-05 09:54:02	FALSE	0	C:\Users\user\Documents\Schrodinger\vsw_1	vsw_1-SP_OUT_1_pv.maegz		vsw_1-LIGPREP-001-in.maegz	779	60134	0	W2NIXTFbY0hdW2NIXVtjSF1bY0hdYzFDKEMoPU8pT1tDSDJdMik9QzJjM1tjSF1bY0hdW2NIXVtjSF1bY0hdMw==	J2VwaWtfcHl0aG9uJywgJy1waCcsICc3LjAwMDAwMCcsICctcGh0JywgJzIuMDAwMDAwJywgJy1tcycsICcxNicsICctdG4nLCAnOCcsICctbWEnLCAnMjAwJywgJy1pbWFlJywgJzxpbmZpbGUubWFlPicsICctb21hZScsICc8b3V0ZmlsZS5tYWU+Jw==	0.0000	0.0000	0.0000	0.0000	0.000	0	0	This compound has an ester and may undergo hydrolysis at high or low pH.	OPLS_2005	21.133	TRUE	vsw_1-LIGPREP-001-in.maegz:779-1	vsw_1
	vsw_1-LIGPREP-001-in.maegz:1126	597	vsw_1.571	2025-02-05 09:54:02	2025-02-05 09:54:02	FALSE	0	C:\Users\user\Documents\Schrodinger\vsw_1	vsw_1-SP_OUT_1_pv.maegz		vsw_1-LIGPREP-001-in.maegz	1126	60134	0	W2NIXTFbY0hdW2NIXVtjSF1jKGMxMiljKFtjSF1bbkhdMilbQ0gyXUMoPU8pW0NIMl1jKFtjSF1bbkhdMyljKGMzNClbY0hdW2NIXVtjSF1bY0hdNA==	J2VwaWtfcHl0aG9uJywgJy1waCcsICc3LjAwMDAwMCcsICctcGh0JywgJzIuMDAwMDAwJywgJy1tcycsICcxNicsICctdG4nLCAnOCcsICctbWEnLCAnMjAwJywgJy1pbWFlJywgJzxpbmZpbGUubWFlPicsICctb21hZScsICc8b3V0ZmlsZS5tYWU+Jw==	0.0000	0.0000	0.0000	0.0000	0.000	0	0		OPLS_2005	8.927	TRUE	vsw_1-LIGPREP-001-in.maegz:1126-1	vsw_1
	vsw_1-LIGPREP-001-in.maegz:479	598	vsw_1.572	2025-02-05 09:54:02	2025-02-05 09:54:02	FALSE	0	C:\Users\user\Documents\Schrodinger\vsw_1	vsw_1-SP_OUT_1_pv.maegz		vsw_1-LIGPREP-001-in.maegz	479	60134	0	W09IXWMxW2NIXVtjSF1jKFtjSF1bY0hdMSlbQ0gyXVtDSDJdYzJbY0hdYyhbT0hdKVtjSF1jKFtjSF0yKVtPSF0=	J2VwaWtfcHl0aG9uJywgJy1waCcsICc3LjAwMDAwMCcsICctcGh0JywgJzIuMDAwMDAwJywgJy1tcycsICcxNicsICctdG4nLCAnOCcsICctbWEnLCAnMjAwJywgJy1pbWFlJywgJzxpbmZpbGUubWFlPicsICctb21hZScsICc8b3V0ZmlsZS5tYWU+Jw==	0.0041	0.0000	0.0041	0.0000	0.000	0	0		OPLS_2005	9.323	TRUE	vsw_1-LIGPREP-001-in.maegz:479-1	vsw_1
	vsw_1-LIGPREP-001-in.maegz:4289	599	vsw_1.573	2025-02-05 09:54:02	2025-02-05 09:54:02	FALSE	0	C:\Users\user\Documents\Schrodinger\vsw_1	vsw_1-SP_OUT_1_pv.maegz		vsw_1-LIGPREP-001-in.maegz	4289	60134	0	W0NIM11TYyhbY0hdMSljKD1PKW4yYyhbY0hdW2NIXVtjSF1bY0hdMyljM2MoYzJjMTQpW2NIXVtjSF1uNA==	J2VwaWtfcHl0aG9uJywgJy1waCcsICc3LjAwMDAwMCcsICctcGh0JywgJzIuMDAwMDAwJywgJy1tcycsICcxNicsICctdG4nLCAnOCcsICctbWEnLCAnMjAwJywgJy1pbWFlJywgJzxpbmZpbGUubWFlPicsICctb21hZScsICc8b3V0ZmlsZS5tYWU+Jw==	0.7936	0.0000	0.7936	0.7936	0.794	0	0		OPLS_2005	38.342	TRUE	vsw_1-LIGPREP-001-in.maegz:4289-2	vsw_1
	vsw_1-LIGPREP-001-in.maegz:1139	600	vsw_1.574	2025-02-05 09:54:02	2025-02-05 09:54:02	FALSE	0	C:\Users\user\Documents\Schrodinger\vsw_1	vsw_1-SP_OUT_1_pv.maegz		vsw_1-LIGPREP-001-in.maegz	1139	60134	0	W0NIM11PYyhbY0hdMSlbY0hdYyhPW0NIM10pYyhjMTIpQyg9TyljM2MoQzI9TylbY0hdW2NIXVtjSF1jM1tPSF0=	J2VwaWtfcHl0aG9uJywgJy1waCcsICc3LjAwMDAwMCcsICctcGh0JywgJzIuMDAwMDAwJywgJy1tcycsICcxNicsICctdG4nLCAnOCcsICctbWEnLCAnMjAwJywgJy1pbWFlJywgJzxpbmZpbGUubWFlPicsICctb21hZScsICc8b3V0ZmlsZS5tYWU+Jw==	0.0012	0.0000	0.0012	0.0012	0.001	0	0		OPLS_2005	33.368	TRUE	vsw_1-LIGPREP-001-in.maegz:1139-1	vsw_1
	vsw_1-LIGPREP-001-in.maegz:3657	601	vsw_1.575	2025-02-05 09:54:02	2025-02-05 09:54:02	FALSE	0	C:\Users\user\Documents\Schrodinger\vsw_1	vsw_1-SP_OUT_1_pv.maegz		vsw_1-LIGPREP-001-in.maegz	3657	60134	0	W2NIXTFbY0hdW2NIXVtjSF1jKGMxMiljKE9bQ0gzXSlbY0hdYyhjMltPSF0pLWMzbmMoW2NIXXMzKVtDSDJdW09IXQ==	J2VwaWtfcHl0aG9uJywgJy1waCcsICc3LjAwMDAwMCcsICctcGh0JywgJzIuMDAwMDAwJywgJy1tcycsICcxNicsICctdG4nLCAnOCcsICctbWEnLCAnMjAwJywgJy1pbWFlJywgJzxpbmZpbGUubWFlPicsICctb21hZScsICc8b3V0ZmlsZS5tYWU+Jw==	0.0396	0.0000	0.0396	0.0396	0.040	0	0		OPLS_2005	19.873	TRUE	vsw_1-LIGPREP-001-in.maegz:3657-1	vsw_1
	vsw_1-LIGPREP-001-in.maegz:1099	602	vsw_1.576	2025-02-05 09:54:02	2025-02-05 09:54:02	FALSE	0	C:\Users\user\Documents\Schrodinger\vsw_1	vsw_1-SP_OUT_1_pv.maegz		vsw_1-LIGPREP-001-in.maegz	1099	60134	0	W09IXWMxW2NIXWMoT1tDSDNdKVtjSF1jKGMxMilbY0hdYyhvYzI9TylbQ0gyXVtPSF0=	J2VwaWtfcHl0aG9uJywgJy1waCcsICc3LjAwMDAwMCcsICctcGh0JywgJzIuMDAwMDAwJywgJy1tcycsICcxNicsICctdG4nLCAnOCcsICctbWEnLCAnMjAwJywgJy1pbWFlJywgJzxpbmZpbGUubWFlPicsICctb21hZScsICc8b3V0ZmlsZS5tYWU+Jw==	0.0033	0.0000	0.0033	0.0033	0.003	0	0		OPLS_2005	16.986	TRUE	vsw_1-LIGPREP-001-in.maegz:1099-1	vsw_1
	vsw_1-LIGPREP-001-in.maegz:8339	603	vsw_1.577	2025-02-05 09:54:02	2025-02-05 09:54:02	FALSE	0	C:\Users\user\Documents\Schrodinger\vsw_1	vsw_1-SP_OUT_1_pv.maegz		vsw_1-LIGPREP-001-in.maegz	8339	60134	0	W0NIM11jMW9bY0hdYyhjMTIpQyg9TyljM2MoQzI9TyljKFtPSF0pYyhbT0hdKWMoYzNbT0hdKU9bQ0gzXQ==	J2VwaWtfcHl0aG9uJywgJy1waCcsICc3LjAwMDAwMCcsICctcGh0JywgJzIuMDAwMDAwJywgJy1tcycsICcxNicsICctdG4nLCAnOCcsICctbWEnLCAnMjAwJywgJy1pbWFlJywgJzxpbmZpbGUubWFlPicsICctb21hZScsICc8b3V0ZmlsZS5tYWU+Jw==	0.1663	0.1663	0.0000	0.1663	0.333	-1	1		OPLS_2005	27.369	TRUE	vsw_1-LIGPREP-001-in.maegz:8339-1	vsw_1
	vsw_1-LIGPREP-001-in.maegz:3415	604	vsw_1.578	2025-02-05 09:54:02	2025-02-05 09:54:02	FALSE	0	C:\Users\user\Documents\Schrodinger\vsw_1	vsw_1-SP_OUT_1_pv.maegz		vsw_1-LIGPREP-001-in.maegz	3415	60134	0	W0NIMl0xW0NAQF0oW0NIM10pKFtPSF0pW0NASF0oQ2wpW0NIMl1bQ0BIXShbQ0BASF0xW0NASF0oTzIpW0NAXTIzW0NIM10pW0NAQEhdKFtDQEBIXTNDKFxbQ0gzXSk9W0NIXVxbQ0gzXSkvW0NIXT1bQ0hdL1tDSF09QyhcW0NIM10pW0NAQEhdKFtPSF0pW0NAQEhdKFtDSDNdKVtDSDJdW09IXQ==	J2VwaWtfcHl0aG9uJywgJy1waCcsICc3LjAwMDAwMCcsICctcGh0JywgJzIuMDAwMDAwJywgJy1tcycsICcxNicsICctdG4nLCAnOCcsICctbWEnLCAnMjAwJywgJy1pbWFlJywgJzxpbmZpbGUubWFlPicsICctb21hZScsICc8b3V0ZmlsZS5tYWU+Jw==	0.0000	0.0000	0.0000	0.0000	0.000	0	0		OPLS_2005	51.095	TRUE	vsw_1-LIGPREP-001-in.maegz:3415-1	vsw_1
	vsw_1-LIGPREP-001-in.maegz:5708	605	vsw_1.579	2025-02-05 09:54:02	2025-02-05 09:54:02	FALSE	0	C:\Users\user\Documents\Schrodinger\vsw_1	vsw_1-SP_OUT_1_pv.maegz		vsw_1-LIGPREP-001-in.maegz	5708	60134	0	W0NIXVwxPVtDSF1cQyg9TylPW0NASF0oQyg9TylbT0hdKVtDSDJdW0NIMl1bQ0gyXS9bQ0hdPVtDSF1cW0NIMl0vW0NIXT1bQ0hdXFtDQEBIXTFbT0hd	J2VwaWtfcHl0aG9uJywgJy1waCcsICc3LjAwMDAwMCcsICctcGh0JywgJzIuMDAwMDAwJywgJy1tcycsICcxNicsICctdG4nLCAnOCcsICctbWEnLCAnMjAwJywgJy1pbWFlJywgJzxpbmZpbGUubWFlPicsICctb21hZScsICc8b3V0ZmlsZS5tYWU+Jw==	0.0001	0.0001	0.0000	0.0000	0.000	-1	1	This compound has an ester and may undergo hydrolysis at high or low pH.	OPLS_2005	5.984	TRUE	vsw_1-LIGPREP-001-in.maegz:5708-2	vsw_1
	vsw_1-LIGPREP-001-in.maegz:2313	606	vsw_1.580	2025-02-05 09:54:02	2025-02-05 09:54:02	FALSE	0	C:\Users\user\Documents\Schrodinger\vsw_1	vsw_1-SP_OUT_1_pv.maegz		vsw_1-LIGPREP-001-in.maegz	2313	60134	0	Tz1jKFtuSF0xKWMoW0NIXShbQ0gzXSlbQ0gzXSluYyhjMVtDSDNdKUMoPU8pW05IXVtDQEhdKFtDSDJdW0NIXShbQ0gzXSlbQ0gzXSlDKD1PKVtOSF1bQ0BASF0oW0NIM10pQyg9TylbT0hd	J2VwaWtfcHl0aG9uJywgJy1waCcsICc3LjAwMDAwMCcsICctcGh0JywgJzIuMDAwMDAwJywgJy1tcycsICcxNicsICctdG4nLCAnOCcsICctbWEnLCAnMjAwJywgJy1pbWFlJywgJzxpbmZpbGUubWFlPicsICctb21hZScsICc8b3V0ZmlsZS5tYWU+Jw==	5.0780	0.1950	4.8830	0.0059	0.201	0	0		OPLS_2005	22.293	TRUE	vsw_1-LIGPREP-001-in.maegz:2313-1	vsw_1
	vsw_1-LIGPREP-001-in.maegz:9599	607	vsw_1.581	2025-02-05 09:54:02	2025-02-05 09:54:02	FALSE	0	C:\Users\user\Documents\Schrodinger\vsw_1	vsw_1-SP_OUT_1_pv.maegz		vsw_1-LIGPREP-001-in.maegz	9599	60134	0	W0NIM11jMWMoW09IXSljKFtDSDNdKWMoW09IXSljKGMxMilDKD1PKU9bQ0BAXShbQ0gyXTIpKFtDSDNdKU9bQ0gzXQ==	J2VwaWtfcHl0aG9uJywgJy1waCcsICc3LjAwMDAwMCcsICctcGh0JywgJzIuMDAwMDAwJywgJy1tcycsICcxNicsICctdG4nLCAnOCcsICctbWEnLCAnMjAwJywgJy1pbWFlJywgJzxpbmZpbGUubWFlPicsICctb21hZScsICc8b3V0ZmlsZS5tYWU+Jw==	0.0072	0.0000	0.0072	0.0063	0.006	0	0	This compound has an ester and may undergo hydrolysis at high or low pH.	OPLS_2005	20.934	TRUE	vsw_1-LIGPREP-001-in.maegz:9599-1	vsw_1
	vsw_1-LIGPREP-001-in.maegz:3988	608	vsw_1.582	2025-02-05 09:54:02	2025-02-05 09:54:02	FALSE	0	C:\Users\user\Documents\Schrodinger\vsw_1	vsw_1-SP_OUT_1_pv.maegz		vsw_1-LIGPREP-001-in.maegz	3988	60134	0	Tz1bQ0hdYzFbY0hdYyhbY0hdW2NIXWMxW09IXSkvW0NIXT1bQ0hdL2MyYyhbQ0hdPU8pYyhbT0hdKVtjSF1jKFtjSF0yKVtPSF0=	J2VwaWtfcHl0aG9uJywgJy1waCcsICc3LjAwMDAwMCcsICctcGh0JywgJzIuMDAwMDAwJywgJy1tcycsICcxNicsICctdG4nLCAnOCcsICctbWEnLCAnMjAwJywgJy1pbWFlJywgJzxpbmZpbGUubWFlPicsICctb21hZScsICc8b3V0ZmlsZS5tYWU+Jw==	0.4770	0.0000	0.4770	0.4218	0.422	0	0		OPLS_2005	23.795	TRUE	vsw_1-LIGPREP-001-in.maegz:3988-1	vsw_1
	vsw_1-LIGPREP-001-in.maegz:9007	609	vsw_1.583	2025-02-05 09:54:02	2025-02-05 09:54:02	FALSE	0	C:\Users\user\Documents\Schrodinger\vsw_1	vsw_1-SP_OUT_1_pv.maegz		vsw_1-LIGPREP-001-in.maegz	9007	60134	0	W0NIM11DKD1bQ0gyXSlbQ0BASF0oW09IXSlbQ0gyXWMxYyhbT0hdKVtjSF1bY0hdYyhbY0hdMSlbQ0gyXVtDQF0yKEMoPU8pT1tDSDNdKUMoPUMoQyg9TylPMilbT0hdKWMzW2NIXVtjSF1jKFtPSF0pW2NIXVtjSF0z	J2VwaWtfcHl0aG9uJywgJy1waCcsICc3LjAwMDAwMCcsICctcGh0JywgJzIuMDAwMDAwJywgJy1tcycsICcxNicsICctdG4nLCAnOCcsICctbWEnLCAnMjAwJywgJy1pbWFlJywgJzxpbmZpbGUubWFlPicsICctb21hZScsICc8b3V0ZmlsZS5tYWU+Jw==	0.0075	0.0045	0.0030	0.0000	0.004	-1	1	This compound has an ester and may undergo hydrolysis at high or low pH.	OPLS_2005	18.724	TRUE	vsw_1-LIGPREP-001-in.maegz:9007-1	vsw_1
	vsw_1-LIGPREP-001-in.maegz:4569	610	vsw_1.584	2025-02-05 09:54:02	2025-02-05 09:54:02	FALSE	0	C:\Users\user\Documents\Schrodinger\vsw_1	vsw_1-SP_OUT_1_pv.maegz		vsw_1-LIGPREP-001-in.maegz	4569	60134	0	W0NIM11DKD1PKVtOSF1jMVtjSF1bY0hdYyhbY0hdW2NIXTEpW0NASF0oW0NAQEhdKFtDSDJdW09IXSlbTkhdQyg9TylbQ0hdKENsKUNsKWMoW2NIXVtuSF0yKWMoYzIzKVtjSF1bY0hdW2NIXVtjSF0z	J2VwaWtfcHl0aG9uJywgJy1waCcsICc3LjAwMDAwMCcsICctcGh0JywgJzIuMDAwMDAwJywgJy1tcycsICcxNicsICctdG4nLCAnOCcsICctbWEnLCAnMjAwJywgJy1pbWFlJywgJzxpbmZpbGUubWFlPicsICctb21hZScsICc8b3V0ZmlsZS5tYWU+Jw==	0.0000	0.0000	0.0000	0.0000	0.000	0	0		OPLS_2005	20.861	TRUE	vsw_1-LIGPREP-001-in.maegz:4569-4	vsw_1
	vsw_1-LIGPREP-001-in.maegz:10425	611	vsw_1.585	2025-02-05 09:54:02	2025-02-05 09:54:02	FALSE	0	C:\Users\user\Documents\Schrodinger\vsw_1	vsw_1-SP_OUT_1_pv.maegz		vsw_1-LIGPREP-001-in.maegz	10425	60134	0	W0NIM11jKFtjSF0xKWMoW09IXSlbY0hdYyhjMTIpQyg9TyljM2MoQzI9TylbY0hdW2NIXWMoYzNbQ0gzXSlbQ0gyXVtPSF0=	J2VwaWtfcHl0aG9uJywgJy1waCcsICc3LjAwMDAwMCcsICctcGh0JywgJzIuMDAwMDAwJywgJy1tcycsICcxNicsICctdG4nLCAnOCcsICctbWEnLCAnMjAwJywgJy1pbWFlJywgJzxpbmZpbGUubWFlPicsICctb21hZScsICc8b3V0ZmlsZS5tYWU+Jw==	0.0145	0.0000	0.0145	0.0145	0.014	0	0		OPLS_2005	28.639	TRUE	vsw_1-LIGPREP-001-in.maegz:10425-1	vsw_1
	vsw_1-LIGPREP-001-in.maegz:4208	612	vsw_1.586	2025-02-05 09:54:02	2025-02-05 09:54:02	FALSE	0	C:\Users\user\Documents\Schrodinger\vsw_1	vsw_1-SP_OUT_1_pv.maegz		vsw_1-LIGPREP-001-in.maegz	4208	60134	0	W0NIM11DKFtDSDJdMSkoW0NIM10pW0NIMl1bQ0BIXShbQ0gyXTIpW0NAQEhdMVtDQF0zKFtDSF09TylDKD1bQ0gyXSlDKD1PKVtDQEhdKFtDQF0yMzQpTzQ=	J2VwaWtfcHl0aG9uJywgJy1waCcsICc3LjAwMDAwMCcsICctcGh0JywgJzIuMDAwMDAwJywgJy1tcycsICcxNicsICctdG4nLCAnOCcsICctbWEnLCAnMjAwJywgJy1pbWFlJywgJzxpbmZpbGUubWFlPicsICctb21hZScsICc8b3V0ZmlsZS5tYWU+Jw==	0.0000	0.0000	0.0000	0.0000	0.000	0	0		OPLS_2005	62.279	TRUE	vsw_1-LIGPREP-001-in.maegz:4208-1	vsw_1
	vsw_1-LIGPREP-001-in.maegz:7177	613	vsw_1.587	2025-02-05 09:54:02	2025-02-05 09:54:02	FALSE	0	C:\Users\user\Documents\Schrodinger\vsw_1	vsw_1-SP_OUT_1_pv.maegz		vsw_1-LIGPREP-001-in.maegz	7177	60134	0	W0NIM11bQ0BASF0oW0NIMl0xKU9bQ0gyXWMoYzEyKWMoT1tDSDNdKWMoW0NIXT1PKWMoW2NIXTIpW09IXQ==	J2VwaWtfcHl0aG9uJywgJy1waCcsICc3LjAwMDAwMCcsICctcGh0JywgJzIuMDAwMDAwJywgJy1tcycsICcxNicsICctdG4nLCAnOCcsICctbWEnLCAnMjAwJywgJy1pbWFlJywgJzxpbmZpbGUubWFlPicsICctb21hZScsICc8b3V0ZmlsZS5tYWU+Jw==	0.0725	0.0000	0.0725	0.0725	0.073	0	0		OPLS_2005	22.422	TRUE	vsw_1-LIGPREP-001-in.maegz:7177-1	vsw_1
	vsw_1-LIGPREP-001-in.maegz:6169	614	vsw_1.588	2025-02-05 09:54:02	2025-02-05 09:54:02	FALSE	0	C:\Users\user\Documents\Schrodinger\vsw_1	vsw_1-SP_OUT_1_pv.maegz		vsw_1-LIGPREP-001-in.maegz	6169	60134	0	W2NIXTFbY0hdW2NIXVtjSF1bY0hdYzEvW0NIXT1DMlxDKD1DKE9DMj1PKUMoPU8pW09IXSljM1tjSF1bY0hdW2NIXVtjSF1bY0hdMw==	J2VwaWtfcHl0aG9uJywgJy1waCcsICc3LjAwMDAwMCcsICctcGh0JywgJzIuMDAwMDAwJywgJy1tcycsICcxNicsICctdG4nLCAnOCcsICctbWEnLCAnMjAwJywgJy1pbWFlJywgJzxpbmZpbGUubWFlPicsICctb21hZScsICc8b3V0ZmlsZS5tYWU+Jw==	0.0000	0.0000	0.0000	0.0000	0.000	-1	1		OPLS_2005	32.920	TRUE	vsw_1-LIGPREP-001-in.maegz:6169-2	vsw_1
	vsw_1-LIGPREP-001-in.maegz:5218	615	vsw_1.589	2025-02-05 09:54:02	2025-02-05 09:54:02	FALSE	0	C:\Users\user\Documents\Schrodinger\vsw_1	vsw_1-SP_OUT_1_pv.maegz		vsw_1-LIGPREP-001-in.maegz	5218	60134	0	W0NIM11PYyhbY0hdMSlbY0hdW2NIXWMoYzEyKW5jM24oYzI9TyljNGMoW2NIXWMoW2NIXVtjSF00KU9bQ0gzXSlDKD1PKU41W0NASF0zW0NIMl1bQ0gyXVtDSDJdNQ==	J2VwaWtfcHl0aG9uJywgJy1waCcsICc3LjAwMDAwMCcsICctcGh0JywgJzIuMDAwMDAwJywgJy1tcycsICcxNicsICctdG4nLCAnOCcsICctbWEnLCAnMjAwJywgJy1pbWFlJywgJzxpbmZpbGUubWFlPicsICctb21hZScsICc8b3V0ZmlsZS5tYWU+Jw==	0.0000	0.0000	0.0000	0.0000	0.000	0	0		OPLS_2005	79.521	TRUE	vsw_1-LIGPREP-001-in.maegz:5218-1	vsw_1
	vsw_1-LIGPREP-001-in.maegz:592	616	vsw_1.590	2025-02-05 09:54:02	2025-02-05 09:54:02	FALSE	0	C:\Users\user\Documents\Schrodinger\vsw_1	vsw_1-SP_OUT_1_pv.maegz		vsw_1-LIGPREP-001-in.maegz	592	60134	0	W09IXWMxW2NIXWMoT1tDSDNdKVtjSF1jKGMxMilPW0NASF0oW0NIMl1DMj1PKWMzW2NIXVtjSF1jKFtPSF0pW2NIXVtjSF0z	J2VwaWtfcHl0aG9uJywgJy1waCcsICc3LjAwMDAwMCcsICctcGh0JywgJzIuMDAwMDAwJywgJy1tcycsICcxNicsICctdG4nLCAnOCcsICctbWEnLCAnMjAwJywgJy1pbWFlJywgJzxpbmZpbGUubWFlPicsICctb21hZScsICc8b3V0ZmlsZS5tYWU+Jw==	0.0054	0.0000	0.0054	0.0000	0.000	0	0		OPLS_2005	26.743	TRUE	vsw_1-LIGPREP-001-in.maegz:592-2	vsw_1
	vsw_1-LIGPREP-001-in.maegz:5050	617	vsw_1.591	2025-02-05 09:54:02	2025-02-05 09:54:02	FALSE	0	C:\Users\user\Documents\Schrodinger\vsw_1	vsw_1-SP_OUT_1_pv.maegz		vsw_1-LIGPREP-001-in.maegz	5050	60134	0	W2NIXTFbY0hdW2NIXVtjSF1bY0hdYzFbQ0gyXVtDSDJdW05IXUMoPU8pW05IXWMyW2NIXVtjSF1bY0hdW2NIXWMyQyg9TylbTkgyXQ==	J2VwaWtfcHl0aG9uJywgJy1waCcsICc3LjAwMDAwMCcsICctcGh0JywgJzIuMDAwMDAwJywgJy1tcycsICcxNicsICctdG4nLCAnOCcsICctbWEnLCAnMjAwJywgJy1pbWFlJywgJzxpbmZpbGUubWFlPicsICctb21hZScsICc8b3V0ZmlsZS5tYWU+Jw==	0.0000	0.0000	0.0000	0.0000	0.000	0	0		OPLS_2005	18.085	TRUE	vsw_1-LIGPREP-001-in.maegz:5050-1	vsw_1
	vsw_1-LIGPREP-001-in.maegz:7248	618	vsw_1.592	2025-02-05 09:54:02	2025-02-05 09:54:02	FALSE	0	C:\Users\user\Documents\Schrodinger\vsw_1	vsw_1-SP_OUT_1_pv.maegz		vsw_1-LIGPREP-001-in.maegz	7248	60134	0	W2NIXTFbY0hdYyhbT0hdKWMoW09IXSlbY0hdYzFbQ0gyXVtDQEhdMltDSDJdT0MoPU8pW0NAQEhdMmMzW2NIXVtjSF1bY0hdW2NIXVtjSF0z	J2VwaWtfcHl0aG9uJywgJy1waCcsICc3LjAwMDAwMCcsICctcGh0JywgJzIuMDAwMDAwJywgJy1tcycsICcxNicsICctdG4nLCAnOCcsICctbWEnLCAnMjAwJywgJy1pbWFlJywgJzxpbmZpbGUubWFlPicsICctb21hZScsICc8b3V0ZmlsZS5tYWU+Jw==	0.0016	0.0000	0.0016	0.0016	0.002	0	0	This compound has an ester and may undergo hydrolysis at high or low pH.	OPLS_2005	18.192	TRUE	vsw_1-LIGPREP-001-in.maegz:7248-1	vsw_1
	vsw_1-LIGPREP-001-in.maegz:1200	619	vsw_1.593	2025-02-05 09:54:02	2025-02-05 09:54:02	FALSE	0	C:\Users\user\Documents\Schrodinger\vsw_1	vsw_1-SP_OUT_1_pv.maegz		vsw_1-LIGPREP-001-in.maegz	1200	60134	0	TzFbQ0gyXU9jKGMxMiljKFtPSF0pYzNjKFtjSF0yKW9jNGMoYzM9TylbY0hdYyhbT0hdKVtjSF1bY0hdNA==	J2VwaWtfcHl0aG9uJywgJy1waCcsICc3LjAwMDAwMCcsICctcGh0JywgJzIuMDAwMDAwJywgJy1tcycsICcxNicsICctdG4nLCAnOCcsICctbWEnLCAnMjAwJywgJy1pbWFlJywgJzxpbmZpbGUubWFlPicsICctb21hZScsICc8b3V0ZmlsZS5tYWU+Jw==	0.0155	0.0000	0.0155	0.0133	0.013	0	0	This compound contains an acetal/aminal-like group ( X-CH(R)-Y where X, Y are N, S, or O) that may be acid/base labile, releasing an aldehyde.	OPLS_2005	27.658	TRUE	vsw_1-LIGPREP-001-in.maegz:1200-1	vsw_1
	vsw_1-LIGPREP-001-in.maegz:10288	620	vsw_1.594	2025-02-05 09:54:02	2025-02-05 09:54:02	FALSE	0	C:\Users\user\Documents\Schrodinger\vsw_1	vsw_1-SP_OUT_1_pv.maegz		vsw_1-LIGPREP-001-in.maegz	10288	60134	0	W2NIXTFjKFtDSDNdKVtjSF1bY0hdYyhjMTIpW0NASF0oW0NAQEhdKFtDSDNdKVtDSF09W0NIXTIpW0NIMl1bQ0gyXVtDQEBIXTNbQ0gyXVtDSF09W0NIXUMoPU8pTzM=	J2VwaWtfcHl0aG9uJywgJy1waCcsICc3LjAwMDAwMCcsICctcGh0JywgJzIuMDAwMDAwJywgJy1tcycsICcxNicsICctdG4nLCAnOCcsICctbWEnLCAnMjAwJywgJy1pbWFlJywgJzxpbmZpbGUubWFlPicsICctb21hZScsICc8b3V0ZmlsZS5tYWU+Jw==	0.0000	0.0000	0.0000	0.0000	0.000	0	0	This compound has an ester and may undergo hydrolysis at high or low pH.	OPLS_2005	19.145	TRUE	vsw_1-LIGPREP-001-in.maegz:10288-1	vsw_1
	vsw_1-LIGPREP-001-in.maegz:5562	621	vsw_1.595	2025-02-05 09:54:02	2025-02-05 09:54:02	FALSE	0	C:\Users\user\Documents\Schrodinger\vsw_1	vsw_1-SP_OUT_1_pv.maegz		vsw_1-LIGPREP-001-in.maegz	5562	60134	0	W0NIMl0xW0NIMl1bQ0gyXU4oQzI9TylbQ0BASF0xQyg9TylOKFtDQF0yM1tPSF0pW0NAQEhdKFtDSF09QyhbQ0gzXSlbQ0gzXSljNGMoW0NAQEhdM1tPSF0pYzVjKFtuSF00KVtjSF1bY0hdW2NIXVtjSF01	J2VwaWtfcHl0aG9uJywgJy1waCcsICc3LjAwMDAwMCcsICctcGh0JywgJzIuMDAwMDAwJywgJy1tcycsICcxNicsICctdG4nLCAnOCcsICctbWEnLCAnMjAwJywgJy1pbWFlJywgJzxpbmZpbGUubWFlPicsICctb21hZScsICc8b3V0ZmlsZS5tYWU+Jw==	0.0300	0.0000	0.0300	0.0299	0.030	0	0		OPLS_2005	38.784	TRUE	vsw_1-LIGPREP-001-in.maegz:5562-1	vsw_1
	vsw_1-LIGPREP-001-in.maegz:6651	622	vsw_1.596	2025-02-05 09:54:02	2025-02-05 09:54:02	FALSE	0	C:\Users\user\Documents\Schrodinger\vsw_1	vsw_1-SP_OUT_1_pv.maegz		vsw_1-LIGPREP-001-in.maegz	6651	60134	0	W0NIM11bQ0hdKFtDSDNdKUM9MUMoPU8pW0NIMl1bQ0BIXShbQ0gzXSlbQ0BASF0oQzEyKVtDSDJdW0NIMl1DKD1bQ0hdMilDKD1bQ0gyXSlbQ0gzXQ==	J2VwaWtfcHl0aG9uJywgJy1waCcsICc3LjAwMDAwMCcsICctcGh0JywgJzIuMDAwMDAwJywgJy1tcycsICcxNicsICctdG4nLCAnOCcsICctbWEnLCAnMjAwJywgJy1pbWFlJywgJzxpbmZpbGUubWFlPicsICctb21hZScsICc8b3V0ZmlsZS5tYWU+Jw==	0.0000	0.0000	0.0000	0.0000	0.000	0	0		OPLS_2005	26.397	TRUE	vsw_1-LIGPREP-001-in.maegz:6651-1	vsw_1
	vsw_1-LIGPREP-001-in.maegz:3495	623	vsw_1.597	2025-02-05 09:54:02	2025-02-05 09:54:02	FALSE	0	C:\Users\user\Documents\Schrodinger\vsw_1	vsw_1-SP_OUT_1_pv.maegz		vsw_1-LIGPREP-001-in.maegz	3495	60134	0	W0NIM11jMVtjSF1jKFtPSF0pW2NIXWMoW09IXSljMS1jKFtjSF1jMj1PKW9jKGMyMylbY0hdYyhbT0hdKVtjSF1jM1tPSF0=	J2VwaWtfcHl0aG9uJywgJy1waCcsICc3LjAwMDAwMCcsICctcGh0JywgJzIuMDAwMDAwJywgJy1tcycsICcxNicsICctdG4nLCAnOCcsICctbWEnLCAnMjAwJywgJy1pbWFlJywgJzxpbmZpbGUubWFlPicsICctb21hZScsICc8b3V0ZmlsZS5tYWU+Jw==	0.0524	0.0000	0.0524	0.0479	0.048	0	0		OPLS_2005	21.656	TRUE	vsw_1-LIGPREP-001-in.maegz:3495-1	vsw_1
	vsw_1-LIGPREP-001-in.maegz:8141	624	vsw_1.598	2025-02-05 09:54:02	2025-02-05 09:54:02	FALSE	0	C:\Users\user\Documents\Schrodinger\vsw_1	vsw_1-SP_OUT_1_pv.maegz		vsw_1-LIGPREP-001-in.maegz	8141	60134	0	TzFjMltjSF1jKFtDSDNdKVtjSF1jKFtjSF1bY0hdYzNbT0hdKWMyYzNbQ0BAXTE0YzVjKEMoPU8pTjRbQ0gyXVtDSDJdW09IXSlbY0hdW2NIXVtjSF1jNU9bQ0gzXQ==	J2VwaWtfcHl0aG9uJywgJy1waCcsICc3LjAwMDAwMCcsICctcGh0JywgJzIuMDAwMDAwJywgJy1tcycsICcxNicsICctdG4nLCAnOCcsICctbWEnLCAnMjAwJywgJy1pbWFlJywgJzxpbmZpbGUubWFlPicsICctb21hZScsICc8b3V0ZmlsZS5tYWU+Jw==	0.0006	0.0000	0.0006	0.0006	0.001	0	0		OPLS_2005	64.919	TRUE	vsw_1-LIGPREP-001-in.maegz:8141-1	vsw_1
	vsw_1-LIGPREP-001-in.maegz:5830	625	vsw_1.599	2025-02-05 09:54:02	2025-02-05 09:54:02	FALSE	0	C:\Users\user\Documents\Schrodinger\vsw_1	vsw_1-SP_OUT_1_pv.maegz		vsw_1-LIGPREP-001-in.maegz	5830	60134	0	Tz1DMU4oW0NIM10pW0NAXShbQ0gyXVtPSF0pKFNbQ0gzXSlDKD1PKW4oYzEyKWMzYyhbY0hdMilbY0hdW2NIXVtjSF1bY0hdMw==	J2VwaWtfcHl0aG9uJywgJy1waCcsICc3LjAwMDAwMCcsICctcGh0JywgJzIuMDAwMDAwJywgJy1tcycsICcxNicsICctdG4nLCAnOCcsICctbWEnLCAnMjAwJywgJy1pbWFlJywgJzxpbmZpbGUubWFlPicsICctb21hZScsICc8b3V0ZmlsZS5tYWU+Jw==	0.0000	0.0000	0.0000	0.0000	0.000	0	0		OPLS_2005	28.754	TRUE	vsw_1-LIGPREP-001-in.maegz:5830-1	vsw_1
	vsw_1-LIGPREP-001-in.maegz:1585	626	vsw_1.600	2025-02-05 09:54:02	2025-02-05 09:54:02	FALSE	0	C:\Users\user\Documents\Schrodinger\vsw_1	vsw_1-SP_OUT_1_pv.maegz		vsw_1-LIGPREP-001-in.maegz	1585	60134	0	W0NIM11PYyhbY0hdMSljKFtDSDNdKWMoW09IXSljKGMxMilDKD1PKVtDSDJdW0NIMl1bQ0BASF0yW09IXQ==	J2VwaWtfcHl0aG9uJywgJy1waCcsICc3LjAwMDAwMCcsICctcGh0JywgJzIuMDAwMDAwJywgJy1tcycsICcxNicsICctdG4nLCAnOCcsICctbWEnLCAnMjAwJywgJy1pbWFlJywgJzxpbmZpbGUubWFlPicsICctb21hZScsICc8b3V0ZmlsZS5tYWU+Jw==	0.0034	0.0000	0.0034	0.0034	0.003	0	0		OPLS_2005	20.492	TRUE	vsw_1-LIGPREP-001-in.maegz:1585-1	vsw_1
	vsw_1-LIGPREP-001-in.maegz:7654	627	vsw_1.601	2025-02-05 09:54:02	2025-02-05 09:54:02	FALSE	0	C:\Users\user\Documents\Schrodinger\vsw_1	vsw_1-SP_OUT_1_pv.maegz		vsw_1-LIGPREP-001-in.maegz	7654	60134	0	Tz1DKFtPSF0pW0NIMl1bTkhdQyg9TylbQ0BASF0xW0NIMl1TQyg9TjEpQyg9TyljKFtjSF1bbkhdMiljKGMyMylbY0hdW2NIXVtjSF1bY0hdMw==	J2VwaWtfcHl0aG9uJywgJy1waCcsICc3LjAwMDAwMCcsICctcGh0JywgJzIuMDAwMDAwJywgJy1tcycsICcxNicsICctdG4nLCAnOCcsICctbWEnLCAnMjAwJywgJy1pbWFlJywgJzxpbmZpbGUubWFlPicsICctb21hZScsICc8b3V0ZmlsZS5tYWU+Jw==	0.0001	0.0001	0.0000	0.0000	0.000	-1	1	This compound has an imine and may undergo hydrolysis.	OPLS_2005	6.491	TRUE	vsw_1-LIGPREP-001-in.maegz:7654-1	vsw_1
	vsw_1-LIGPREP-001-in.maegz:7062	628	vsw_1.602	2025-02-05 09:54:02	2025-02-05 09:54:02	FALSE	0	C:\Users\user\Documents\Schrodinger\vsw_1	vsw_1-SP_OUT_1_pv.maegz		vsw_1-LIGPREP-001-in.maegz	7062	60134	0	W0NIM11bQ0gyXVtDQEhdKFtPSF0pW0NIMl1bQ0gyXVtDQEBIXShbQ0gyXTEpT0MoPU8pYyhjMTIpYyhbT0hdKWMoW0NIM10pYyhbT0hdKWMyW0NIM10=	J2VwaWtfcHl0aG9uJywgJy1waCcsICc3LjAwMDAwMCcsICctcGh0JywgJzIuMDAwMDAwJywgJy1tcycsICcxNicsICctdG4nLCAnOCcsICctbWEnLCAnMjAwJywgJy1pbWFlJywgJzxpbmZpbGUubWFlPicsICctb21hZScsICc8b3V0ZmlsZS5tYWU+Jw==	0.0073	0.0000	0.0073	0.0064	0.006	0	0	This compound has an ester and may undergo hydrolysis at high or low pH.	OPLS_2005	19.900	TRUE	vsw_1-LIGPREP-001-in.maegz:7062-2	vsw_1
	vsw_1-LIGPREP-001-in.maegz:5901	629	vsw_1.603	2025-02-05 09:54:02	2025-02-05 09:54:02	FALSE	0	C:\Users\user\Documents\Schrodinger\vsw_1	vsw_1-SP_OUT_1_pv.maegz		vsw_1-LIGPREP-001-in.maegz	5901	60134	0	W09IXVtDQEBIXTFbQ0BIXShbQ0hdKFtDSDNdKVtDSDNdKVtDSDJdW0NASF0oW09IXSlbQ0BASF0oW0NIM10pW0NAXTEyW0NIMl1DKD1PKUMoPVtDSF0yKVtDSDJdW09IXQ==	J2VwaWtfcHl0aG9uJywgJy1waCcsICc3LjAwMDAwMCcsICctcGh0JywgJzIuMDAwMDAwJywgJy1tcycsICcxNicsICctdG4nLCAnOCcsICctbWEnLCAnMjAwJywgJy1pbWFlJywgJzxpbmZpbGUubWFlPicsICctb21hZScsICc8b3V0ZmlsZS5tYWU+Jw==	0.0000	0.0000	0.0000	0.0000	0.000	0	0		OPLS_2005	30.544	TRUE	vsw_1-LIGPREP-001-in.maegz:5901-1	vsw_1
	vsw_1-LIGPREP-001-in.maegz:1500	630	vsw_1.604	2025-02-05 09:54:02	2025-02-05 09:54:02	FALSE	0	C:\Users\user\Documents\Schrodinger\vsw_1	vsw_1-SP_OUT_1_pv.maegz		vsw_1-LIGPREP-001-in.maegz	1500	60134	0	W0NIM11bQ0gyXVtDSDJdYyhjMVtPSF0pYyhbT0hdKVtjSF1jKGMxMilvYzNuKGMyPU8pW2NIXWMoQ2wpW2NIXTM=	J2VwaWtfcHl0aG9uJywgJy1waCcsICc3LjAwMDAwMCcsICctcGh0JywgJzIuMDAwMDAwJywgJy1tcycsICcxNicsICctdG4nLCAnOCcsICctbWEnLCAnMjAwJywgJy1pbWFlJywgJzxpbmZpbGUubWFlPicsICctb21hZScsICc8b3V0ZmlsZS5tYWU+Jw==	0.0736	0.0000	0.0736	0.0727	0.073	0	0		OPLS_2005	18.854	TRUE	vsw_1-LIGPREP-001-in.maegz:1500-1	vsw_1
	vsw_1-LIGPREP-001-in.maegz:9412	631	vsw_1.605	2025-02-05 09:54:02	2025-02-05 09:54:02	FALSE	0	C:\Users\user\Documents\Schrodinger\vsw_1	vsw_1-SP_OUT_1_pv.maegz		vsw_1-LIGPREP-001-in.maegz	9412	60134	0	W0NIMl0xW0NIMl1bQ0BIXShbQ0gzXSlbQ0gyXVtDQEBIXShbQ0BIXTEyKVtDSF09W0NIXVtDQEBIXShbQ0gzXSlbQ0BAXTIoW0NIM10pL0MoW09IXSk9QzNcQyg9TylbQ0BIXShOKEMzPU8pW0NIM10pW0NASF0oW0NIM10pW09IXQ==	J2VwaWtfcHl0aG9uJywgJy1waCcsICc3LjAwMDAwMCcsICctcGh0JywgJzIuMDAwMDAwJywgJy1tcycsICcxNicsICctdG4nLCAnOCcsICctbWEnLCAnMjAwJywgJy1pbWFlJywgJzxpbmZpbGUubWFlPicsICctb21hZScsICc8b3V0ZmlsZS5tYWU+Jw==	0.0003	0.0003	0.0000	0.0000	0.000	-1	1		OPLS_2005	51.138	TRUE	vsw_1-LIGPREP-001-in.maegz:9412-4	vsw_1
	vsw_1-LIGPREP-001-in.maegz:8883	632	vsw_1.606	2025-02-05 09:54:02	2025-02-05 09:54:02	FALSE	0	C:\Users\user\Documents\Schrodinger\vsw_1	vsw_1-SP_OUT_1_pv.maegz		vsw_1-LIGPREP-001-in.maegz	8883	60134	0	W0NIM11DMShbQ0gzXSlbQ0BIXShbQ0gzXSlPQyg9QzEyKWMzYyhDKD1PKUMyPU8pW2NIXWMoT1tDSDNdKVtjSF1jM1tDSDNd	J2VwaWtfcHl0aG9uJywgJy1waCcsICc3LjAwMDAwMCcsICctcGh0JywgJzIuMDAwMDAwJywgJy1tcycsICcxNicsICctdG4nLCAnOCcsICctbWEnLCAnMjAwJywgJy1pbWFlJywgJzxpbmZpbGUubWFlPicsICctb21hZScsICc8b3V0ZmlsZS5tYWU+Jw==	0.0000	0.0000	0.0000	0.0000	0.000	0	0		OPLS_2005	29.743	TRUE	vsw_1-LIGPREP-001-in.maegz:8883-2	vsw_1
	vsw_1-LIGPREP-001-in.maegz:3174	633	vsw_1.607	2025-02-05 09:54:02	2025-02-05 09:54:02	FALSE	0	C:\Users\user\Documents\Schrodinger\vsw_1	vsw_1-SP_OUT_1_pv.maegz		vsw_1-LIGPREP-001-in.maegz	3174	60134	0	W0NIM11bQ0BIXShbQ0gyXTEpW0NAQEhdKFtPSF0pW0NIMl1bQ0BASF0oW0NASF0xMilDKD1bQ0gyXSlbQ0BIXShbT0hdKVtDQEBIXShbT0hdKVtDQEBIXTJbQ0hdKFtDSDNdKVtDSDNd	J2VwaWtfcHl0aG9uJywgJy1waCcsICc3LjAwMDAwMCcsICctcGh0JywgJzIuMDAwMDAwJywgJy1tcycsICcxNicsICctdG4nLCAnOCcsICctbWEnLCAnMjAwJywgJy1pbWFlJywgJzxpbmZpbGUubWFlPicsICctb21hZScsICc8b3V0ZmlsZS5tYWU+Jw==	0.0000	0.0000	0.0000	0.0000	0.000	0	0		OPLS_2005	33.714	TRUE	vsw_1-LIGPREP-001-in.maegz:3174-1	vsw_1
	vsw_1-LIGPREP-001-in.maegz:8958	634	vsw_1.608	2025-02-05 09:54:02	2025-02-05 09:54:02	FALSE	0	C:\Users\user\Documents\Schrodinger\vsw_1	vsw_1-SP_OUT_1_pv.maegz		vsw_1-LIGPREP-001-in.maegz	8958	60134	0	W0NIM11bQ0gyXVtDSDJdW0NIMl1bQ0gyXVtDSDJdW0NIMl0vQyhbT0hdKT1DKEMoTzEpPU8pXEMoW0NAQF0xMltDSDNdKT1bQ0hdYzNjKEMyPU8pW2NIXW5jKFtjSF0zKS9bQ0hdPVtDSF1cQyg9TylbT0hd	J2VwaWtfcHl0aG9uJywgJy1waCcsICc3LjAwMDAwMCcsICctcGh0JywgJzIuMDAwMDAwJywgJy1tcycsICcxNicsICctdG4nLCAnOCcsICctbWEnLCAnMjAwJywgJy1pbWFlJywgJzxpbmZpbGUubWFlPicsICctb21hZScsICc8b3V0ZmlsZS5tYWU+Jw==	0.0036	0.0000	0.0036	0.0425	0.042	-1	1	This compound has an ester and may undergo hydrolysis at high or low pH.	OPLS_2005	23.373	TRUE	vsw_1-LIGPREP-001-in.maegz:8958-1	vsw_1
	vsw_1-LIGPREP-001-in.maegz:2364	635	vsw_1.609	2025-02-05 09:54:02	2025-02-05 09:54:02	FALSE	0	C:\Users\user\Documents\Schrodinger\vsw_1	vsw_1-SP_OUT_1_pv.maegz		vsw_1-LIGPREP-001-in.maegz	2364	60134	0	W0NIM11bQ0BIXTFbQ0BIXShbT0hdKVtDQEBdKFtPSF0pKEMoPU8pT1tDSDNdKVtDQEhdKFtDQEBIXTEyKUMoPU8pYzNjKE8yKVtjSF1bY0hdW2NIXWMzW09IXQ==	J2VwaWtfcHl0aG9uJywgJy1waCcsICc3LjAwMDAwMCcsICctcGh0JywgJzIuMDAwMDAwJywgJy1tcycsICcxNicsICctdG4nLCAnOCcsICctbWEnLCAnMjAwJywgJy1pbWFlJywgJzxpbmZpbGUubWFlPicsICctb21hZScsICc8b3V0ZmlsZS5tYWU+Jw==	0.0158	0.0000	0.0158	0.0158	0.016	0	0	This compound has an ester and may undergo hydrolysis at high or low pH.	OPLS_2005	47.829	TRUE	vsw_1-LIGPREP-001-in.maegz:2364-1	vsw_1
	vsw_1-LIGPREP-001-in.maegz:5733	636	vsw_1.610	2025-02-05 09:54:02	2025-02-05 09:54:02	FALSE	0	C:\Users\user\Documents\Schrodinger\vsw_1	vsw_1-SP_OUT_1_pv.maegz		vsw_1-LIGPREP-001-in.maegz	5733	60134	0	W0NIM11bQ0hdKFtDSDNdKVtDQEBIXTFbQ0gyXVtDSDJdW0NAQEhdKFtDSDNdKWMoYzEyKVtjSF1bY0hdYyhbY0hdMilbT0hd	J2VwaWtfcHl0aG9uJywgJy1waCcsICc3LjAwMDAwMCcsICctcGh0JywgJzIuMDAwMDAwJywgJy1tcycsICcxNicsICctdG4nLCAnOCcsICctbWEnLCAnMjAwJywgJy1pbWFlJywgJzxpbmZpbGUubWFlPicsICctb21hZScsICc8b3V0ZmlsZS5tYWU+Jw==	0.0002	0.0000	0.0002	0.0000	0.000	0	0		OPLS_2005	15.628	TRUE	vsw_1-LIGPREP-001-in.maegz:5733-1	vsw_1
	vsw_1-LIGPREP-001-in.maegz:4893	637	vsw_1.611	2025-02-05 09:54:02	2025-02-05 09:54:02	FALSE	0	C:\Users\user\Documents\Schrodinger\vsw_1	vsw_1-SP_OUT_1_pv.maegz		vsw_1-LIGPREP-001-in.maegz	4893	60134	0	W0NIM11DKD1PKWMxYyhbT0hdKWMoQyg9TylbQ0gzXSljKFtPSF0pYyhjMVtPSF0pW0NASF0yW0NIMl1bQ0gyXVtDSDJdW05IXTI=	J2VwaWtfcHl0aG9uJywgJy1waCcsICc3LjAwMDAwMCcsICctcGh0JywgJzIuMDAwMDAwJywgJy1tcycsICcxNicsICctdG4nLCAnOCcsICctbWEnLCAnMjAwJywgJy1pbWFlJywgJzxpbmZpbGUubWFlPicsICctb21hZScsICc8b3V0ZmlsZS5tYWU+Jw==	0.0851	0.0490	0.0362	0.1703	0.219	-1	3		OPLS_2005	56.345	TRUE	vsw_1-LIGPREP-001-in.maegz:4893-2	vsw_1
	vsw_1-LIGPREP-001-in.maegz:5952	638	vsw_1.612	2025-02-05 09:54:02	2025-02-05 09:54:02	FALSE	0	C:\Users\user\Documents\Schrodinger\vsw_1	vsw_1-SP_OUT_1_pv.maegz		vsw_1-LIGPREP-001-in.maegz	5952	60134	0	W0NIM11bQ0BASF0oW09IXSlbQ0BIXShbQ0gzXSkvW0NIXT1DKFxbQ0gzXSkvW0NIXT1bQ0hdL0MoPVtDSF0xKU4oW0NIMl1bQ0gyXVtPSF0pW0NIXT1DKEMxPTIpQyg9TylbQ0BAXShbQ0gzXSkoQyg9TylDMkNsKU9DKD1PKVtDSDNd	J2VwaWtfcHl0aG9uJywgJy1waCcsICc3LjAwMDAwMCcsICctcGh0JywgJzIuMDAwMDAwJywgJy1tcycsICcxNicsICctdG4nLCAnOCcsICctbWEnLCAnMjAwJywgJy1pbWFlJywgJzxpbmZpbGUubWFlPicsICctb21hZScsICc8b3V0ZmlsZS5tYWU+Jw==	0.0001	0.0001	0.0000	0.0000	0.000	0	0	This compound has an ester and may undergo hydrolysis at high or low pH. This compound has an imine and may undergo hydrolysis.	OPLS_2005	26.052	TRUE	vsw_1-LIGPREP-001-in.maegz:5952-1	vsw_1
	vsw_1-LIGPREP-001-in.maegz:9146	639	vsw_1.613	2025-02-05 09:54:02	2025-02-05 09:54:02	FALSE	0	C:\Users\user\Documents\Schrodinger\vsw_1	vsw_1-SP_OUT_1_pv.maegz		vsw_1-LIGPREP-001-in.maegz	9146	60134	0	W0NIM11jKFtjSF0xKVtjSF1jKFtPSF0pYyhjMTIpb2MzYyhjMj1PKVtjSF1bY0hdW2NIXWMzW09IXQ==	J2VwaWtfcHl0aG9uJywgJy1waCcsICc3LjAwMDAwMCcsICctcGh0JywgJzIuMDAwMDAwJywgJy1tcycsICcxNicsICctdG4nLCAnOCcsICctbWEnLCAnMjAwJywgJy1pbWFlJywgJzxpbmZpbGUubWFlPicsICctb21hZScsICc8b3V0ZmlsZS5tYWU+Jw==	0.0180	0.0000	0.0180	0.0179	0.018	0	0		OPLS_2005	13.735	TRUE	vsw_1-LIGPREP-001-in.maegz:9146-1	vsw_1
	vsw_1-LIGPREP-001-in.maegz:8412	640	vsw_1.614	2025-02-05 09:54:02	2025-02-05 09:54:02	FALSE	0	C:\Users\user\Documents\Schrodinger\vsw_1	vsw_1-SP_OUT_1_pv.maegz		vsw_1-LIGPREP-001-in.maegz	8412	60134	0	Tz1DKFtOSDJdKVxbQ0hdPVtDSF1cQyhcW0NIMl1bQ0gzXSk9W0NIXVxbQ0gyXVtDSDJdW0NASF0oW0NIMl1bT0hdKVtDSDJdW0NAQEhdKFtDSDNdKVtDQEhdKFtDSDJdMSlbQ0gyXVtDQEhdKFtPSF0pW0NASF0oW0NIM10pW0NAXTEyW0NIMl1bQ0BASF0oW09IXSlbQ0BIXShbQ0gzXSlbQ0BIXShPMilbQ0gzXQ==	J2VwaWtfcHl0aG9uJywgJy1waCcsICc3LjAwMDAwMCcsICctcGh0JywgJzIuMDAwMDAwJywgJy1tcycsICcxNicsICctdG4nLCAnOCcsICctbWEnLCAnMjAwJywgJy1pbWFlJywgJzxpbmZpbGUubWFlPicsICctb21hZScsICc8b3V0ZmlsZS5tYWU+Jw==	0.0000	0.0000	0.0000	0.0000	0.000	0	0		OPLS_2005	37.400	TRUE	vsw_1-LIGPREP-001-in.maegz:8412-4	vsw_1
	vsw_1-LIGPREP-001-in.maegz:4131	641	vsw_1.615	2025-02-05 09:54:02	2025-02-05 09:54:02	FALSE	0	C:\Users\user\Documents\Schrodinger\vsw_1	vsw_1-SP_OUT_1_pv.maegz		vsw_1-LIGPREP-001-in.maegz	4131	60134	0	W0NIM11bQ0BASF0xT0MoPU8pW0NIMl1jKGMxMiljM2MoYyhbT0hdKWMyW09IXSlPQyhbQ0gzXSkoW0NIM10pW0NIMl1bQ0gyXTM=	J2VwaWtfcHl0aG9uJywgJy1waCcsICc3LjAwMDAwMCcsICctcGh0JywgJzIuMDAwMDAwJywgJy1tcycsICcxNicsICctdG4nLCAnOCcsICctbWEnLCAnMjAwJywgJy1pbWFlJywgJzxpbmZpbGUubWFlPicsICctb21hZScsICc8b3V0ZmlsZS5tYWU+Jw==	0.0013	0.0000	0.0013	0.0013	0.001	0	0	This compound has an ester and may undergo hydrolysis at high or low pH.	OPLS_2005	20.560	TRUE	vsw_1-LIGPREP-001-in.maegz:4131-2	vsw_1
	vsw_1-LIGPREP-001-in.maegz:4974	642	vsw_1.616	2025-02-05 09:54:02	2025-02-05 09:54:02	FALSE	0	C:\Users\user\Documents\Schrodinger\vsw_1	vsw_1-SP_OUT_1_pv.maegz		vsw_1-LIGPREP-001-in.maegz	4974	60134	0	W0NIM11bQ0BASF0xW0NASF0oW09IXSlbQ0gyXVtDQEhdKFtDQF0xMltPSF0pW0NAQF0zKFtDSDNdKVtDQEhdKFtDSDJdMylbQ0BASF0oW09IXSlDKFtDSDJdMikoW0NIM10pW0NIM10=	J2VwaWtfcHl0aG9uJywgJy1waCcsICc3LjAwMDAwMCcsICctcGh0JywgJzIuMDAwMDAwJywgJy1tcycsICcxNicsICctdG4nLCAnOCcsICctbWEnLCAnMjAwJywgJy1pbWFlJywgJzxpbmZpbGUubWFlPicsICctb21hZScsICc8b3V0ZmlsZS5tYWU+Jw==	0.0000	0.0000	0.0000	0.0000	0.000	0	0		OPLS_2005	67.123	TRUE	vsw_1-LIGPREP-001-in.maegz:4974-1	vsw_1
	vsw_1-LIGPREP-001-in.maegz:4683	643	vsw_1.617	2025-02-05 09:54:02	2025-02-05 09:54:02	FALSE	0	C:\Users\user\Documents\Schrodinger\vsw_1	vsw_1-SP_OUT_1_pv.maegz		vsw_1-LIGPREP-001-in.maegz	4683	60134	0	W0NIM11DKD1PKVtDQEhdKFtPSF0pW0NIMl1jKFtjSF1bbkhdMSljKGMxMilbY0hdW2NIXVtjSF1bY0hdMg==	J2VwaWtfcHl0aG9uJywgJy1waCcsICc3LjAwMDAwMCcsICctcGh0JywgJzIuMDAwMDAwJywgJy1tcycsICcxNicsICctdG4nLCAnOCcsICctbWEnLCAnMjAwJywgJy1pbWFlJywgJzxpbmZpbGUubWFlPicsICctb21hZScsICc8b3V0ZmlsZS5tYWU+Jw==	0.0000	0.0000	0.0000	0.0000	0.000	0	0		OPLS_2005	8.642	TRUE	vsw_1-LIGPREP-001-in.maegz:4683-2	vsw_1
	vsw_1-LIGPREP-001-in.maegz:8645	644	vsw_1.618	2025-02-05 09:54:02	2025-02-05 09:54:02	FALSE	0	C:\Users\user\Documents\Schrodinger\vsw_1	vsw_1-SP_OUT_1_pv.maegz		vsw_1-LIGPREP-001-in.maegz	8645	60134	0	Tz1DMU9bQ0BIXShbT0hdKUMoQyg9TylbQ0BASF0yW0NIM10pPUMxW0NIXT1DKFtDQEBIXTIzKVtDSDJdQyhbQ0gyXTMpKFtDSDNdKVtDSDNd	J2VwaWtfcHl0aG9uJywgJy1waCcsICc3LjAwMDAwMCcsICctcGh0JywgJzIuMDAwMDAwJywgJy1tcycsICcxNicsICctdG4nLCAnOCcsICctbWEnLCAnMjAwJywgJy1pbWFlJywgJzxpbmZpbGUubWFlPicsICctb21hZScsICc8b3V0ZmlsZS5tYWU+Jw==	0.0452	0.0000	0.0452	0.0452	0.045	0	0	This compound has an ester and may undergo hydrolysis at high or low pH. This compound contains an acetal/aminal-like group ( X-CH(R)-Y where X, Y are N, S, or O) that may be acid/base labile, releasing an aldehyde.	OPLS_2005	36.665	TRUE	vsw_1-LIGPREP-001-in.maegz:8645-1	vsw_1
	vsw_1-LIGPREP-001-in.maegz:10128	645	vsw_1.619	2025-02-05 09:54:02	2025-02-05 09:54:02	FALSE	0	C:\Users\user\Documents\Schrodinger\vsw_1	vsw_1-SP_OUT_1_pv.maegz		vsw_1-LIGPREP-001-in.maegz	10128	60134	0	W0NIM11bQ0gyXVtDSDJdW0NASF0oW0NASF0oQzE9TylbQ0gzXSlPYyhjMTIpYyhbQ0gyXVtDSDNdKWMoW09IXSlbY0hdW2NIXTI=	J2VwaWtfcHl0aG9uJywgJy1waCcsICc3LjAwMDAwMCcsICctcGh0JywgJzIuMDAwMDAwJywgJy1tcycsICcxNicsICctdG4nLCAnOCcsICctbWEnLCAnMjAwJywgJy1pbWFlJywgJzxpbmZpbGUubWFlPicsICctb21hZScsICc8b3V0ZmlsZS5tYWU+Jw==	0.0040	0.0000	0.0040	0.0040	0.004	0	0		OPLS_2005	13.288	TRUE	vsw_1-LIGPREP-001-in.maegz:10128-1	vsw_1
[truncated: 612 more rows]
[truncated: 112 more columns]
